# Supplementary material for: Inhibition of the voltage-gated potassium channel Kv1.5 by hydrogen sulfide attenuates remodeling through S-nitrosylation-mediated signaling
Source: Commun Biol. 2023 Jun 19;6:651. doi: 10.1038/s42003-023-05016-5 (PMC10279668; doi:10.1038/s42003-023-05016-5)
Supplement: Supplementary file 3 — Supplementary Data 1 [file 42003_2023_5016_MOESM3_ESM.xlsx]

## Sheet: Fig 1
	control			Paced				Control																																						Paced
	0	-41.8091		0	-48.5229		200	-42.4445	-43.6652	-41.2238	-43.6652	-42.7497	-43.0548	-41.2238	-41.8341	-42.7497	-42.7497	-42.4445	-42.4445	-42.4445	-43.6652	-41.8341	-41.8341	-43.0548	-42.7497	-43.36	-41.8341	-43.0548	-42.7497	-40.9186	-43.6652	-42.4445	-43.6652	-44.2755	-43.6652	-42.1393	-42.7497	-43.36	-42.4445	-43.0548	-41.8341	-43.6652	-41.529		200	-46.93	-45.4041	-46.3197	-46.93
	0.0001	-41.5039		0.0001	-49.4385		200.1	-43.6652	-42.1393	-41.8341	-42.7497	-41.8341	-42.7497	-42.4445	-43.0548	-41.8341	-43.0548	-43.0548	-41.8341	-41.8341	-42.4445	-43.0548	-42.7497	-42.7497	-42.4445	-42.7497	-41.2238	-42.1393	-43.36	-41.8341	-43.0548	-42.4445	-42.7497	-43.9704	-43.9704	-41.529	-42.7497	-43.36	-42.1393	-43.0548	-40.9186	-43.6652	-41.8341		200.1	-46.0145	-46.93	-46.6248	-47.2352
	0.0002	-42.1143		0.0002	-49.1333		200.2	-43.6652	-42.4445	-41.8341	-43.36	-42.4445	-43.0548	-42.7497	-42.7497	-42.1393	-42.4445	-42.7497	-42.7497	-41.529	-43.36	-42.4445	-42.7497	-42.4445	-41.529	-43.6652	-41.529	-41.529	-43.6652	-41.2238	-43.0548	-41.529	-42.4445	-43.6652	-44.2755	-42.1393	-42.7497	-42.7497	-42.1393	-43.6652	-41.529	-42.4445	-43.9704		200.2	-46.0145	-46.0145	-46.93	-46.6248
	0.0003	-42.7246		0.0003	-48.8281		200.3	-42.7497	-42.7497	-41.8341	-42.7497	-42.4445	-42.7497	-42.4445	-42.1393	-42.4445	-43.0548	-41.2238	-41.529	-42.1393	-42.4445	-43.0548	-42.4445	-41.529	-43.0548	-43.6652	-41.529	-41.8341	-43.9704	-42.1393	-43.36	-42.4445	-43.0548	-44.2755	-43.9704	-41.529	-42.7497	-41.8341	-43.6652	-43.36	-41.529	-42.4445	-43.6652		200.3	-46.6248	-46.0145	-46.3197	-46.93
	0.0004	-41.8091		0.0004	-48.8281		200.4	-42.7497	-42.4445	-41.529	-42.7497	-41.2238	-43.0548	-43.36	-43.36	-41.2238	-42.1393	-42.4445	-41.2238	-42.4445	-43.6652	-42.7497	-42.4445	-42.4445	-42.7497	-43.36	-41.529	-43.36	-43.36	-42.1393	-43.0548	-42.1393	-42.1393	-44.8859	-43.9704	-42.7497	-43.6652	-43.36	-43.9704	-44.2755	-41.8341	-41.8341	-42.4445		200.4	-46.93	-45.7093	-46.6248	-46.3197
	0.0005	-42.1143		0.0005	-48.5229		200.5	-42.4445	-42.1393	-42.7497	-42.7497	-41.2238	-43.0548	-42.7497	-42.1393	-42.7497	-42.1393	-43.0548	-42.4445	-41.2238	-41.8341	-42.4445	-43.36	-41.8341	-43.0548	-43.0548	-41.2238	-41.529	-42.4445	-41.8341	-43.6652	-42.7497	-43.0548	-43.6652	-43.36	-43.0548	-43.0548	-42.4445	-42.4445	-43.9704	-40.9186	-42.7497	-42.1393		200.5	-47.2352	-45.7093	-46.0145	-46.93
	0.0006	-42.7246		0.0006	-49.1333		200.6	-43.36	-43.6652	-41.2238	-43.6652	-41.2238	-42.4445	-43.0548	-42.4445	-43.0548	-41.8341	-43.6652	-42.1393	-42.4445	-43.6652	-43.0548	-42.4445	-42.1393	-42.4445	-43.6652	-41.8341	-42.1393	-42.4445	-42.1393	-42.4445	-41.8341	-43.0548	-43.0548	-44.5807	-41.529	-42.7497	-41.529	-42.4445	-43.36	-41.8341	-43.0548	-42.4445		200.6	-46.3197	-46.0145	-46.3197	-46.6248
	0.0007	-41.1987		0.0007	-48.8281		200.7	-42.4445	-41.529	-41.529	-43.0548	-42.1393	-43.6652	-43.0548	-43.36	-43.0548	-43.6652	-41.8341	-41.8341	-43.0548	-42.1393	-42.7497	-43.0548	-43.36	-42.4445	-42.4445	-40.9186	-42.7497	-43.6652	-41.529	-43.36	-42.4445	-42.7497	-43.9704	-43.9704	-42.1393	-42.1393	-43.0548	-43.6652	-43.36	-41.529	-43.0548	-42.4445		200.7	-46.0145	-46.6248	-46.3197	-46.6248
	0.0008	-43.0298		0.0008	-48.2178		200.8	-43.0548	-43.0548	-43.36	-43.36	-41.8341	-43.0548	-42.7497	-41.8341	-42.4445	-42.1393	-40.6134	-42.4445	-42.7497	-42.7497	-42.4445	-42.1393	-42.7497	-43.0548	-43.0548	-41.8341	-42.4445	-43.36	-41.529	-43.0548	-42.4445	-42.7497	-43.6652	-42.7497	-42.7497	-42.7497	-42.1393	-42.4445	-42.4445	-41.8341	-42.7497	-43.0548		200.8	-46.93	-46.3197	-46.0145	-46.93
	0.0009	-42.4194		0.0009	-48.2178		200.9	-41.8341	-41.8341	-40.9186	-43.36	-41.8341	-43.0548	-43.0548	-42.4445	-41.8341	-41.2238	-42.4445	-41.8341	-41.8341	-42.7497	-43.36	-42.7497	-42.4445	-42.1393	-43.6652	-40.9186	-41.8341	-43.0548	-41.529	-42.7497	-42.1393	-43.0548	-44.2755	-43.6652	-43.0548	-43.0548	-42.1393	-43.6652	-42.4445	-41.8341	-42.4445	-43.9704		200.9	-46.6248	-46.0145	-46.93	-46.3197
	0.001	-41.8091		0.001	-48.2178		201	-42.4445	-42.7497	-41.529	-44.2755	-41.2238	-43.36	-41.529	-42.7497	-42.1393	-42.4445	-42.4445	-40.6134	-42.4445	-43.0548	-42.4445	-43.0548	-42.1393	-43.0548	-43.0548	-40.9186	-42.1393	-43.0548	-41.2238	-42.7497	-41.2238	-43.6652	-44.2755	-43.9704	-43.0548	-43.0548	-43.36	-42.4445	-43.36	-41.529	-41.529	-42.7497		201	-46.6248	-46.3197	-46.6248	-46.93
	0.0011	-42.1143		0.0011	-47.9126		201.1	-42.7497	-42.7497	-42.1393	-42.1393	-41.529	-41.8341	-42.7497	-41.8341	-43.0548	-42.7497	-42.1393	-42.4445	-43.0548	-41.8341	-42.1393	-43.0548	-43.36	-42.4445	-43.6652	-41.529	-41.8341	-43.6652	-41.2238	-42.4445	-41.529	-43.0548	-43.6652	-41.8341	-42.1393	-42.7497	-42.7497	-42.1393	-43.0548	-42.7497	-42.1393	-42.7497		201.1	-46.93	-46.0145	-46.6248	-46.93
	0.0012	-42.4194		0.0012	-48.5229		201.2	-42.7497	-41.529	-41.529	-42.7497	-41.2238	-43.36	-42.7497	-41.8341	-42.7497	-40.9186	-42.4445	-42.1393	-42.1393	-42.7497	-41.529	-42.1393	-42.4445	-43.6652	-41.8341	-40.9186	-42.1393	-44.2755	-40.9186	-42.1393	-42.1393	-43.36	-44.8859	-43.6652	-42.7497	-43.0548	-41.8341	-42.1393	-43.0548	-41.8341	-42.1393	-43.36		201.2	-46.6248	-45.7093	-46.6248	-46.6248
	0.0013	-43.0298		0.0013	-48.5229		201.3	-43.36	-43.36	-41.529	-42.4445	-42.4445	-42.7497	-42.1393	-42.7497	-41.8341	-43.36	-41.8341	-41.529	-41.529	-43.36	-42.7497	-42.4445	-42.4445	-42.1393	-41.529	-42.1393	-42.4445	-43.0548	-42.4445	-43.0548	-41.529	-43.36	-43.6652	-43.9704	-42.4445	-43.9704	-43.0548	-42.4445	-43.36	-41.529	-42.4445	-43.36		201.3	-46.6248	-46.0145	-46.3197	-46.6248
	0.0014	-42.7246		0.0014	-48.5229		201.4	-43.0548	-42.1393	-41.529	-42.7497	-41.529	-42.4445	-43.0548	-42.4445	-42.1393	-43.0548	-42.4445	-41.8341	-42.1393	-42.7497	-43.0548	-42.7497	-42.1393	-42.7497	-42.4445	-40.9186	-42.4445	-43.36	-42.4445	-42.7497	-42.4445	-42.1393	-42.7497	-42.1393	-42.1393	-43.0548	-43.0548	-43.0548	-44.2755	-41.529	-43.0548	-42.7497		201.4	-46.0145	-46.3197	-46.6248	-46.6248
	0.0015	-42.4194		0.0015	-48.5229		201.5	-43.0548	-42.4445	-40.6134	-43.0548	-41.2238	-42.4445	-42.7497	-41.8341	-42.1393	-43.0548	-42.1393	-42.4445	-41.8341	-42.4445	-41.8341	-42.7497	-43.0548	-42.7497	-42.4445	-41.8341	-41.8341	-43.6652	-41.2238	-43.6652	-42.4445	-43.0548	-43.9704	-43.36	-42.7497	-42.4445	-42.1393	-43.0548	-43.0548	-41.8341	-42.7497	-43.36		201.5	-46.93	-46.3197	-47.2352	-46.93
	0.0016	-42.1143		0.0016	-48.5229		201.6	-42.7497	-43.0548	-42.4445	-43.0548	-41.2238	-42.4445	-42.7497	-42.4445	-41.8341	-42.7497	-42.4445	-40.6134	-42.1393	-41.2238	-42.4445	-43.36	-42.7497	-42.1393	-43.9704	-42.1393	-42.4445	-42.7497	-41.529	-43.0548	-41.8341	-43.36	-44.5807	-44.5807	-42.1393	-42.1393	-43.0548	-43.0548	-43.0548	-41.8341	-42.4445	-41.8341		201.6	-46.6248	-46.6248	-46.93	-46.6248
	0.0017	-41.8091		0.0017	-47.6074		201.7	-43.0548	-42.1393	-41.2238	-42.7497	-40.9186	-42.4445	-42.7497	-42.7497	-42.4445	-43.36	-42.4445	-41.8341	-43.0548	-43.0548	-42.4445	-42.7497	-43.0548	-43.36	-43.6652	-41.2238	-42.7497	-43.0548	-41.8341	-43.36	-42.4445	-42.4445	-45.1911	-43.36	-40.9186	-42.7497	-42.7497	-43.9704	-42.7497	-42.1393	-41.8341	-41.8341		201.7	-46.93	-46.0145	-46.6248	-46.93
	0.0018	-42.4194		0.0018	-47.9126		201.8	-42.7497	-42.4445	-41.8341	-43.6652	-41.8341	-42.7497	-42.1393	-40.9186	-43.0548	-43.0548	-42.4445	-42.1393	-42.4445	-42.1393	-42.7497	-42.7497	-41.8341	-42.7497	-43.36	-41.529	-41.529	-43.9704	-41.2238	-43.0548	-42.4445	-43.0548	-43.9704	-43.0548	-42.1393	-43.0548	-42.7497	-43.0548	-43.36	-41.529	-41.529	-42.1393		201.8	-46.3197	-45.4041	-46.6248	-46.6248
	0.0019	-41.8091		0.0019	-47.9126		201.9	-42.7497	-41.529	-42.1393	-42.4445	-42.1393	-41.8341	-42.4445	-42.4445	-43.0548	-42.4445	-42.4445	-42.4445	-42.7497	-42.4445	-42.7497	-42.7497	-43.36	-43.0548	-43.0548	-42.1393	-41.2238	-44.2755	-41.8341	-43.6652	-42.1393	-43.0548	-43.36	-43.6652	-42.7497	-42.7497	-43.9704	-42.4445	-42.7497	-42.1393	-42.4445	-42.7497		201.9	-46.6248	-45.4041	-46.0145	-47.5403
	0.002	-43.0298		0.002	-47.9126		202	-43.36	-43.0548	-42.1393	-43.0548	-41.2238	-43.36	-42.4445	-43.36	-42.1393	-41.8341	-42.4445	-42.4445	-42.1393	-42.4445	-42.4445	-43.0548	-42.7497	-42.7497	-42.1393	-41.529	-41.529	-43.36	-40.6134	-42.1393	-42.4445	-42.4445	-43.9704	-43.36	-42.7497	-42.7497	-43.0548	-42.7497	-42.4445	-41.529	-42.1393	-42.1393		202	-46.3197	-46.0145	-46.3197	-47.2352
	0.0021	-42.1143		0.0021	-48.5229		202.1	-42.4445	-42.1393	-42.1393	-43.9704	-41.8341	-42.4445	-43.0548	-42.7497	-42.7497	-42.7497	-43.0548	-43.0548	-41.8341	-42.7497	-42.7497	-43.0548	-42.7497	-42.4445	-43.0548	-40.9186	-42.1393	-42.7497	-41.8341	-43.36	-42.7497	-43.36	-43.9704	-43.6652	-41.8341	-43.0548	-42.1393	-41.8341	-42.7497	-40.9186	-43.0548	-42.7497		202.1	-46.3197	-46.0145	-46.6248	-46.93
	0.0022	-42.1143		0.0022	-47.9126		202.2	-43.0548	-42.4445	-41.8341	-42.1393	-40.6134	-42.4445	-43.36	-42.1393	-42.4445	-42.7497	-41.8341	-42.1393	-42.4445	-43.36	-43.6652	-42.1393	-40.9186	-42.7497	-43.36	-40.6134	-41.8341	-43.9704	-40.9186	-42.4445	-40.6134	-43.9704	-43.9704	-43.9704	-42.4445	-42.4445	-43.0548	-42.7497	-43.0548	-42.1393	-42.1393	-43.0548		202.2	-46.0145	-46.6248	-46.3197	-46.93
	0.0023	-42.4194		0.0023	-47.9126		202.3	-41.8341	-43.36	-41.529	-43.0548	-41.529	-41.8341	-40.9186	-42.4445	-41.529	-42.7497	-40.9186	-41.8341	-42.4445	-41.529	-42.7497	-42.7497	-42.7497	-42.7497	-43.9704	-41.529	-42.4445	-42.4445	-40.9186	-43.0548	-41.8341	-43.0548	-43.36	-43.6652	-42.4445	-42.7497	-43.0548	-43.0548	-43.36	-41.2238	-42.4445	-42.7497		202.3	-46.93	-46.6248	-45.7093	-46.93
	0.0024	-41.5039		0.0024	-48.5229		202.4	-42.7497	-42.7497	-42.1393	-43.6652	-41.529	-42.7497	-43.0548	-41.2238	-42.7497	-43.0548	-43.0548	-41.8341	-41.8341	-42.4445	-43.36	-42.7497	-42.1393	-43.0548	-43.36	-40.9186	-42.1393	-43.36	-42.1393	-42.4445	-41.529	-43.0548	-43.6652	-43.36	-41.529	-43.6652	-42.7497	-43.0548	-43.36	-40.9186	-41.8341	-42.1393		202.4	-46.3197	-46.0145	-46.3197	-46.6248
	0.0025	-42.4194		0.0025	-47.9126		202.5	-43.36	-42.1393	-42.1393	-42.7497	-41.529	-43.36	-42.7497	-43.0548	-41.529	-43.0548	-43.0548	-42.7497	-41.2238	-42.1393	-43.0548	-43.6652	-42.1393	-43.36	-42.4445	-40.3082	-41.529	-43.6652	-41.529	-43.36	-41.529	-43.0548	-44.2755	-43.9704	-40.9186	-43.0548	-42.4445	-42.7497	-42.7497	-42.7497	-41.529	-43.0548		202.5	-46.93	-46.6248	-46.93	-48.1507
	0.0026	-41.5039		0.0026	-48.5229		202.6	-43.0548	-43.36	-42.1393	-42.4445	-41.8341	-42.7497	-41.8341	-42.4445	-42.4445	-43.36	-41.8341	-41.8341	-41.529	-41.8341	-42.7497	-41.8341	-42.7497	-42.7497	-42.4445	-41.8341	-41.8341	-43.6652	-41.2238	-43.0548	-42.4445	-42.7497	-44.5807	-43.36	-42.7497	-43.36	-42.4445	-42.1393	-43.0548	-42.1393	-41.8341	-42.1393		202.6	-46.6248	-46.3197	-46.6248	-46.93
	0.0027	-42.7246		0.0027	-48.8281		202.7	-42.7497	-42.7497	-41.2238	-43.36	-42.1393	-43.0548	-42.1393	-42.7497	-42.1393	-42.7497	-42.1393	-41.529	-43.0548	-43.9704	-43.36	-42.4445	-42.4445	-43.6652	-43.0548	-40.6134	-42.1393	-42.7497	-41.8341	-43.36	-41.2238	-43.0548	-44.5807	-43.36	-42.1393	-43.0548	-42.7497	-43.0548	-43.0548	-42.1393	-41.8341	-42.7497		202.7	-46.6248	-46.0145	-46.6248	-46.6248
	0.0028	-41.5039		0.0028	-49.1333		202.8	-42.1393	-42.1393	-41.8341	-42.1393	-41.2238	-42.4445	-42.7497	-42.1393	-42.4445	-42.1393	-43.0548	-41.8341	-42.1393	-42.1393	-42.1393	-43.6652	-43.36	-42.7497	-43.36	-41.2238	-42.7497	-42.7497	-40.6134	-42.1393	-42.7497	-42.7497	-43.6652	-43.36	-42.1393	-42.7497	-42.7497	-43.36	-43.0548	-41.529	-42.1393	-43.0548		202.8	-46.3197	-46.3197	-46.6248	-47.2352
	0.0029	-42.4194		0.0029	-48.2178		202.9	-43.36	-43.0548	-41.8341	-43.0548	-40.0031	-42.1393	-41.529	-42.4445	-40.9186	-42.1393	-42.1393	-42.7497	-42.4445	-43.36	-42.4445	-42.7497	-40.9186	-43.0548	-43.36	-41.8341	-40.9186	-43.6652	-40.9186	-43.0548	-42.4445	-43.36	-43.6652	-44.2755	-41.8341	-42.7497	-42.1393	-43.0548	-42.7497	-41.8341	-42.7497	-43.0548		202.9	-46.6248	-46.0145	-46.6248	-47.5403
	0.003	-42.7246		0.003	-48.2178		203	-42.7497	-42.4445	-41.529	-44.2755	-41.2238	-42.7497	-42.7497	-43.0548	-42.4445	-42.7497	-41.8341	-40.9186	-42.7497	-42.4445	-42.4445	-42.1393	-43.0548	-42.4445	-43.0548	-40.9186	-41.529	-43.6652	-41.529	-43.36	-41.529	-43.36	-43.9704	-43.6652	-41.529	-43.6652	-42.7497	-43.36	-43.0548	-43.0548	-41.2238	-42.7497		203	-46.6248	-46.3197	-46.3197	-46.93
	0.0031	-42.1143		0.0031	-47.9126		203.1	-43.36	-42.7497	-42.4445	-43.0548	-41.529	-42.1393	-42.4445	-42.7497	-42.1393	-42.4445	-42.4445	-42.4445	-41.529	-42.4445	-41.8341	-42.1393	-42.1393	-43.0548	-43.9704	-41.2238	-41.8341	-43.36	-41.2238	-42.7497	-42.1393	-42.4445	-44.8859	-43.0548	-42.4445	-43.6652	-42.4445	-42.4445	-43.36	-41.529	-42.7497	-42.4445		203.1	-46.93	-46.3197	-45.7093	-46.93
	0.0032	-42.7246		0.0032	-48.8281		203.2	-43.36	-40.9186	-40.9186	-43.0548	-41.8341	-42.1393	-42.4445	-42.4445	-43.0548	-42.1393	-41.2238	-41.8341	-41.8341	-43.0548	-43.0548	-43.36	-41.8341	-43.6652	-43.0548	-43.0548	-41.8341	-43.36	-40.9186	-41.8341	-41.2238	-43.6652	-44.2755	-44.2755	-43.0548	-43.0548	-42.1393	-42.7497	-43.0548	-41.8341	-42.4445	-42.1393		203.2	-46.6248	-47.2352	-46.93	-48.1507
	0.0033	-41.8091		0.0033	-48.5229		203.3	-42.4445	-42.4445	-42.1393	-43.9704	-42.1393	-43.36	-42.7497	-42.1393	-42.4445	-41.8341	-42.1393	-42.4445	-42.1393	-41.529	-43.0548	-42.1393	-43.6652	-42.7497	-42.4445	-41.529	-40.9186	-43.6652	-41.8341	-43.9704	-41.8341	-43.0548	-43.6652	-43.9704	-43.36	-42.1393	-43.0548	-43.9704	-41.8341	-42.1393	-41.8341	-41.8341		203.3	-45.7093	-46.6248	-46.3197	-46.93
	0.0034	-42.4194		0.0034	-48.8281		203.4	-42.1393	-42.1393	-41.8341	-42.4445	-40.6134	-43.36	-43.0548	-42.1393	-42.1393	-43.0548	-42.1393	-41.529	-41.529	-41.8341	-41.8341	-42.7497	-42.1393	-42.7497	-43.6652	-40.9186	-41.8341	-43.0548	-41.2238	-42.7497	-41.2238	-42.1393	-43.0548	-43.6652	-42.1393	-42.7497	-43.36	-42.1393	-43.36	-41.2238	-41.8341	-42.7497		203.4	-46.3197	-46.6248	-46.93	-46.93
	0.0035	-42.1143		0.0035	-48.2178		203.5	-43.0548	-41.529	-41.8341	-42.7497	-41.529	-41.8341	-42.4445	-41.8341	-43.0548	-42.4445	-42.1393	-42.1393	-41.8341	-42.7497	-42.4445	-42.7497	-41.8341	-42.7497	-42.4445	-41.2238	-42.1393	-43.0548	-40.9186	-42.4445	-42.1393	-43.0548	-43.6652	-43.6652	-41.529	-43.36	-41.8341	-43.0548	-43.9704	-42.1393	-42.4445	-42.1393		203.5	-46.3197	-46.3197	-46.6248	-47.2352
	0.0036	-43.0298		0.0036	-48.2178		203.6	-42.4445	-43.0548	-40.9186	-43.6652	-42.4445	-42.7497	-42.7497	-42.1393	-41.529	-41.8341	-42.1393	-42.7497	-42.1393	-42.7497	-43.0548	-42.4445	-41.8341	-42.1393	-43.0548	-41.8341	-42.7497	-42.4445	-41.529	-43.0548	-42.4445	-43.6652	-44.8859	-43.9704	-43.0548	-43.0548	-43.36	-42.1393	-43.6652	-41.529	-42.1393	-43.0548		203.6	-46.6248	-46.0145	-47.5403	-46.93
	0.0037	-41.8091		0.0037	-48.5229		203.7	-43.36	-41.8341	-41.8341	-43.0548	-41.2238	-43.36	-42.1393	-43.36	-41.529	-43.0548	-42.4445	-41.529	-42.4445	-42.1393	-41.8341	-41.2238	-42.4445	-42.4445	-44.2755	-40.9186	-43.0548	-42.4445	-40.6134	-43.9704	-41.8341	-43.0548	-44.2755	-43.36	-42.7497	-42.7497	-42.4445	-44.5807	-43.0548	-42.1393	-42.4445	-42.4445		203.7	-46.3197	-46.0145	-46.3197	-47.2352
	0.0038	-42.1143		0.0038	-48.5229		203.8	-42.1393	-41.8341	-41.2238	-42.4445	-41.529	-42.4445	-42.7497	-41.8341	-42.4445	-42.4445	-42.1393	-41.529	-41.8341	-42.7497	-43.6652	-43.0548	-42.4445	-42.1393	-42.7497	-42.4445	-41.2238	-43.36	-40.6134	-43.0548	-42.1393	-42.7497	-43.36	-43.36	-40.3082	-42.1393	-41.8341	-42.4445	-42.7497	-42.1393	-42.7497	-43.6652		203.8	-46.6248	-46.3197	-47.2352	-47.2352
	0.0039	-42.4194		0.0039	-47.6074		203.9	-43.0548	-43.0548	-42.4445	-43.36	-42.4445	-43.0548	-43.0548	-43.0548	-42.7497	-42.4445	-41.8341	-42.7497	-43.0548	-41.529	-42.1393	-43.0548	-41.529	-41.8341	-42.7497	-41.2238	-42.1393	-43.6652	-41.8341	-42.7497	-41.8341	-43.0548	-43.0548	-44.2755	-42.1393	-43.36	-42.7497	-42.7497	-42.7497	-40.9186	-42.4445	-43.0548		203.9	-46.3197	-46.6248	-46.3197	-46.6248
	0.004	-41.8091		0.004	-48.2178		204	-43.6652	-41.8341	-42.4445	-43.0548	-41.529	-43.6652	-42.7497	-43.0548	-41.8341	-42.4445	-42.4445	-42.4445	-42.4445	-42.7497	-42.4445	-43.36	-43.0548	-42.7497	-43.6652	-41.2238	-41.529	-43.36	-42.1393	-42.7497	-42.4445	-43.0548	-44.8859	-44.2755	-42.4445	-43.36	-42.7497	-44.2755	-43.6652	-41.529	-41.529	-42.7497		204	-46.6248	-46.6248	-46.6248	-46.93
	0.0041	-42.7246		0.0041	-48.2178		204.1	-42.4445	-41.8341	-42.4445	-42.4445	-41.2238	-43.0548	-41.2238	-42.7497	-42.7497	-42.4445	-41.529	-42.1393	-40.9186	-42.7497	-43.0548	-41.8341	-42.4445	-43.0548	-42.7497	-42.1393	-41.529	-42.4445	-40.6134	-43.0548	-43.0548	-42.4445	-44.2755	-43.0548	-42.1393	-42.4445	-42.1393	-42.7497	-44.2755	-42.1393	-42.7497	-43.0548		204.1	-46.0145	-46.6248	-46.93	-46.3197
	0.0042	-42.7246		0.0042	-48.5229		204.2	-42.7497	-42.1393	-41.2238	-43.0548	-42.7497	-42.7497	-42.7497	-42.1393	-43.0548	-42.4445	-42.7497	-41.8341	-41.529	-42.1393	-43.0548	-42.7497	-41.8341	-42.7497	-43.0548	-41.529	-42.1393	-42.7497	-41.2238	-42.1393	-40.9186	-42.4445	-43.6652	-43.36	-42.4445	-42.4445	-42.4445	-41.8341	-43.0548	-42.1393	-42.4445	-42.1393		204.2	-46.93	-46.3197	-46.3197	-46.6248
	0.0043	-42.4194		0.0043	-48.5229		204.3	-43.0548	-42.4445	-41.2238	-43.6652	-41.8341	-43.36	-42.4445	-41.2238	-42.4445	-42.7497	-41.529	-41.2238	-42.7497	-42.7497	-41.8341	-42.7497	-43.36	-43.0548	-42.7497	-41.529	-42.1393	-43.36	-40.9186	-43.6652	-42.1393	-43.6652	-43.36	-43.9704	-42.1393	-42.7497	-43.0548	-43.36	-42.1393	-40.9186	-41.8341	-41.8341		204.3	-45.7093	-46.3197	-47.2352	-46.93
	0.0044	-42.1143		0.0044	-48.2178		204.4	-42.4445	-42.1393	-42.7497	-42.4445	-41.2238	-43.6652	-41.529	-42.4445	-41.8341	-43.0548	-41.8341	-42.1393	-42.7497	-42.4445	-42.7497	-42.4445	-41.8341	-42.7497	-42.7497	-42.4445	-43.0548	-42.4445	-40.6134	-41.8341	-42.1393	-43.36	-43.9704	-43.6652	-42.4445	-43.0548	-42.1393	-43.0548	-43.36	-41.8341	-42.1393	-42.7497		204.4	-47.2352	-46.0145	-46.93	-46.93
	0.0045	-42.4194		0.0045	-47.9126		204.5	-43.36	-43.0548	-41.8341	-42.7497	-42.1393	-42.4445	-42.7497	-42.4445	-42.4445	-42.7497	-42.1393	-42.1393	-41.529	-43.0548	-42.7497	-42.1393	-42.4445	-42.7497	-42.4445	-42.1393	-41.529	-43.6652	-41.2238	-43.36	-41.529	-42.1393	-43.9704	-42.4445	-42.1393	-42.4445	-41.8341	-42.4445	-43.0548	-41.529	-42.1393	-43.6652		204.5	-47.2352	-46.3197	-47.2352	-46.3197
	0.0046	-42.4194		0.0046	-48.2178		204.6	-41.529	-41.8341	-41.8341	-43.9704	-41.8341	-42.1393	-42.4445	-42.1393	-42.1393	-42.4445	-41.8341	-41.8341	-41.529	-42.7497	-42.4445	-43.0548	-42.7497	-43.9704	-43.36	-40.9186	-41.2238	-43.0548	-40.9186	-43.6652	-42.1393	-43.0548	-43.36	-43.6652	-43.36	-43.6652	-43.0548	-43.0548	-44.2755	-40.9186	-42.1393	-43.36		204.6	-46.6248	-46.6248	-46.93	-46.6248
	0.0047	-42.7246		0.0047	-47.9126		204.7	-42.7497	-41.529	-41.8341	-43.0548	-41.529	-43.0548	-42.4445	-41.529	-42.1393	-42.4445	-42.4445	-42.1393	-41.8341	-42.7497	-42.1393	-42.7497	-42.4445	-43.0548	-43.0548	-41.529	-41.8341	-43.36	-40.3082	-43.36	-41.529	-43.6652	-43.9704	-43.9704	-42.1393	-43.0548	-42.4445	-42.7497	-43.36	-42.1393	-41.8341	-43.6652		204.7	-46.6248	-46.93	-47.5403	-46.6248
	0.0048	-40.8936		0.0048	-47.9126		204.8	-43.6652	-43.0548	-41.2238	-42.7497	-43.0548	-42.7497	-43.0548	-42.1393	-41.2238	-42.4445	-42.4445	-41.8341	-41.2238	-42.7497	-42.7497	-43.9704	-43.0548	-42.7497	-42.7497	-41.2238	-42.1393	-44.5807	-41.529	-42.7497	-41.2238	-43.0548	-43.9704	-43.36	-43.0548	-42.1393	-42.1393	-43.36	-42.1393	-41.529	-43.0548	-43.6652		204.8	-46.93	-46.6248	-47.2352	-46.6248
	0.0049	-41.5039		0.0049	-48.8281		204.9	-41.8341	-42.7497	-41.2238	-43.36	-41.529	-41.529	-42.4445	-42.1393	-42.1393	-43.0548	-42.1393	-42.4445	-43.36	-41.529	-40.9186	-42.4445	-42.1393	-43.6652	-43.0548	-40.3082	-42.1393	-43.0548	-42.1393	-43.0548	-42.7497	-42.7497	-43.9704	-43.0548	-42.4445	-42.4445	-42.4445	-43.0548	-43.36	-42.1393	-41.8341	-42.7497		204.9	-46.0145	-46.3197	-47.5403	-46.3197
	0.005	-41.1987		0.005	-48.2178		205	-43.0548	-41.8341	-42.1393	-42.7497	-42.1393	-43.36	-41.8341	-42.7497	-43.0548	-43.0548	-41.2238	-41.2238	-41.8341	-43.0548	-42.7497	-41.8341	-42.4445	-42.1393	-42.7497	-41.8341	-41.8341	-43.0548	-40.9186	-42.1393	-40.9186	-42.4445	-44.5807	-42.4445	-42.1393	-43.0548	-43.0548	-43.0548	-43.0548	-41.529	-41.529	-42.1393		205	-46.93	-46.6248	-46.3197	-46.6248
	0.0051	-41.8091		0.0051	-48.8281		205.1	-42.4445	-42.4445	-42.1393	-43.36	-42.4445	-43.36	-42.7497	-41.2238	-42.7497	-42.7497	-43.0548	-41.8341	-41.2238	-42.7497	-42.4445	-42.7497	-43.0548	-43.0548	-42.1393	-41.8341	-42.4445	-41.8341	-40.9186	-41.8341	-42.1393	-43.0548	-44.5807	-42.7497	-42.7497	-43.36	-40.9186	-43.6652	-43.0548	-41.8341	-42.1393	-42.1393		205.1	-46.6248	-46.6248	-46.6248	-47.2352
	0.0052	-42.4194		0.0052	-48.2178		205.2	-42.1393	-42.1393	-41.529	-43.0548	-41.529	-42.4445	-42.7497	-42.7497	-42.1393	-42.1393	-42.4445	-42.1393	-41.8341	-42.4445	-42.1393	-43.36	-41.529	-43.36	-43.6652	-40.9186	-41.529	-42.7497	-41.2238	-42.7497	-42.4445	-43.0548	-43.6652	-43.36	-42.1393	-42.7497	-42.4445	-42.4445	-43.0548	-41.529	-42.1393	-43.36		205.2	-46.6248	-46.3197	-46.93	-46.3197
	0.0053	-41.8091		0.0053	-48.5229		205.3	-42.1393	-42.1393	-41.8341	-43.9704	-42.1393	-42.7497	-40.9186	-43.36	-41.8341	-42.1393	-42.1393	-42.4445	-41.8341	-42.1393	-43.0548	-43.0548	-43.36	-42.1393	-43.36	-41.8341	-42.1393	-42.4445	-42.1393	-42.7497	-42.1393	-42.7497	-44.5807	-43.9704	-42.1393	-42.7497	-42.7497	-43.9704	-43.36	-40.6134	-40.6134	-42.7497		205.3	-46.3197	-46.3197	-46.6248	-46.3197
	0.0054	-41.8091		0.0054	-48.5229		205.4	-42.4445	-42.4445	-41.8341	-42.4445	-42.1393	-43.0548	-42.4445	-42.7497	-42.7497	-42.7497	-41.529	-42.4445	-42.7497	-42.1393	-43.9704	-41.529	-42.4445	-42.7497	-43.9704	-41.529	-42.4445	-43.36	-42.1393	-43.36	-42.4445	-43.0548	-43.6652	-43.36	-42.1393	-42.7497	-42.1393	-43.36	-42.7497	-42.1393	-42.1393	-43.0548		205.4	-46.0145	-46.3197	-46.6248	-46.6248
	0.0055	-42.7246		0.0055	-47.9126		205.5	-42.7497	-42.1393	-42.1393	-42.1393	-41.529	-43.36	-43.36	-41.8341	-42.4445	-43.0548	-42.7497	-41.8341	-42.7497	-42.4445	-42.7497	-42.1393	-41.529	-44.2755	-43.0548	-41.2238	-42.1393	-43.9704	-41.2238	-42.1393	-42.7497	-41.8341	-44.2755	-43.36	-42.1393	-42.7497	-42.7497	-42.1393	-42.7497	-41.8341	-42.4445	-43.0548		205.5	-46.6248	-46.93	-46.0145	-47.2352
	0.0056	-42.4194		0.0056	-47.6074		205.6	-42.4445	-41.2238	-41.8341	-43.36	-41.529	-42.4445	-42.7497	-40.9186	-42.1393	-42.1393	-42.7497	-41.529	-42.1393	-43.9704	-42.7497	-42.7497	-43.6652	-42.7497	-43.6652	-42.1393	-41.2238	-43.36	-42.7497	-43.36	-41.8341	-43.36	-43.9704	-44.2755	-43.36	-43.0548	-43.36	-43.0548	-43.0548	-40.6134	-43.0548	-42.7497		205.6	-46.6248	-46.6248	-46.6248	-46.93
	0.0057	-42.4194		0.0057	-48.5229		205.7	-42.4445	-41.8341	-41.8341	-43.36	-41.8341	-42.4445	-42.1393	-42.7497	-41.8341	-42.7497	-42.7497	-42.1393	-41.2238	-42.1393	-42.7497	-42.4445	-42.4445	-42.7497	-42.7497	-41.8341	-41.529	-43.36	-40.6134	-42.1393	-42.1393	-42.4445	-43.0548	-43.6652	-41.8341	-43.36	-42.7497	-43.6652	-43.9704	-42.4445	-42.1393	-43.0548		205.7	-46.6248	-46.0145	-46.0145	-46.3197
	0.0058	-42.4194		0.0058	-48.8281		205.8	-42.7497	-42.1393	-42.4445	-42.4445	-41.8341	-43.6652	-43.0548	-43.36	-42.4445	-41.8341	-42.4445	-42.7497	-41.529	-42.4445	-42.7497	-43.0548	-41.8341	-43.0548	-42.1393	-41.8341	-41.529	-43.6652	-41.2238	-42.7497	-42.1393	-42.1393	-43.9704	-43.0548	-42.4445	-43.0548	-42.1393	-42.4445	-43.36	-41.8341	-42.1393	-42.4445		205.8	-47.2352	-46.6248	-47.2352	-46.3197
	0.0059	-43.0298		0.0059	-48.5229		205.9	-43.36	-41.8341	-41.8341	-42.7497	-42.1393	-42.4445	-42.7497	-42.4445	-42.1393	-42.4445	-43.0548	-41.8341	-42.4445	-43.0548	-42.1393	-41.529	-43.0548	-43.36	-42.7497	-41.529	-41.8341	-43.36	-40.9186	-43.0548	-41.529	-42.7497	-43.9704	-43.36	-42.7497	-42.4445	-42.7497	-42.4445	-43.36	-41.8341	-42.7497	-42.1393		205.9	-46.6248	-45.7093	-47.5403	-46.6248
	0.006	-43.0298		0.006	-49.1333		206	-42.7497	-42.7497	-42.1393	-43.0548	-42.1393	-43.0548	-42.7497	-42.7497	-41.8341	-42.7497	-42.1393	-40.9186	-42.1393	-42.7497	-42.4445	-41.529	-42.1393	-43.36	-43.36	-41.8341	-41.8341	-42.7497	-42.1393	-42.7497	-42.4445	-43.6652	-43.6652	-43.9704	-41.8341	-43.6652	-42.4445	-44.2755	-42.7497	-41.8341	-42.4445	-43.0548		206	-46.93	-46.0145	-46.93	-46.3197
	0.0061	-42.4194		0.0061	-48.5229		206.1	-42.1393	-42.1393	-41.2238	-43.9704	-42.1393	-43.0548	-42.7497	-42.1393	-41.529	-42.7497	-42.1393	-41.8341	-42.4445	-41.529	-43.9704	-42.7497	-41.8341	-41.8341	-43.0548	-41.529	-42.1393	-42.7497	-40.6134	-42.7497	-41.8341	-43.0548	-43.9704	-43.9704	-42.7497	-43.0548	-42.4445	-41.8341	-43.36	-41.8341	-41.2238	-43.6652		206.1	-46.6248	-46.3197	-46.93	-45.7093
	0.0062	-42.4194		0.0062	-48.2178		206.2	-43.0548	-42.1393	-40.9186	-42.7497	-41.529	-43.0548	-43.36	-43.0548	-42.1393	-42.4445	-42.4445	-41.8341	-42.1393	-42.4445	-41.8341	-42.7497	-42.1393	-42.7497	-42.4445	-41.529	-41.8341	-43.0548	-41.529	-43.0548	-41.529	-42.7497	-43.36	-43.0548	-42.1393	-42.7497	-41.2238	-42.4445	-43.0548	-42.1393	-42.4445	-42.4445		206.2	-47.2352	-46.0145	-46.93	-46.6248
	0.0063	-43.6401		0.0063	-49.1333		206.3	-42.4445	-42.7497	-41.8341	-42.7497	-40.9186	-43.9704	-41.8341	-42.7497	-42.4445	-42.4445	-41.529	-41.8341	-43.0548	-41.8341	-42.1393	-42.1393	-43.36	-42.7497	-42.4445	-41.529	-42.4445	-43.0548	-41.8341	-43.6652	-41.8341	-42.7497	-43.6652	-42.7497	-42.4445	-42.7497	-42.4445	-43.36	-42.7497	-40.6134	-42.1393	-42.4445		206.3	-47.2352	-46.0145	-47.2352	-45.7093
	0.0064	-41.8091		0.0064	-48.2178		206.4	-41.8341	-41.8341	-42.4445	-43.36	-41.529	-41.529	-41.8341	-42.1393	-43.36	-43.0548	-42.1393	-41.529	-41.2238	-42.1393	-43.0548	-42.7497	-42.1393	-43.0548	-42.7497	-41.529	-42.4445	-41.8341	-41.2238	-42.1393	-43.0548	-43.36	-44.2755	-43.36	-43.36	-42.7497	-43.0548	-42.7497	-43.6652	-41.8341	-42.1393	-42.7497		206.4	-46.6248	-46.93	-46.6248	-46.93
	0.0065	-42.1143		0.0065	-48.5229		206.5	-43.36	-40.0031	-42.4445	-43.0548	-42.1393	-42.7497	-42.4445	-42.1393	-42.4445	-42.4445	-41.529	-41.529	-41.2238	-42.4445	-42.7497	-42.7497	-42.4445	-42.1393	-44.2755	-41.2238	-41.529	-43.0548	-41.2238	-43.0548	-41.529	-43.6652	-42.4445	-44.2755	-42.1393	-43.0548	-43.0548	-41.8341	-43.36	-41.529	-42.4445	-42.4445		206.5	-46.6248	-46.0145	-47.8455	-46.0145
	0.0066	-42.7246		0.0066	-48.2178		206.6	-42.1393	-41.8341	-41.8341	-41.8341	-41.2238	-42.7497	-42.7497	-41.2238	-41.2238	-42.4445	-42.1393	-40.9186	-41.8341	-43.36	-41.2238	-43.0548	-42.1393	-42.7497	-42.4445	-40.6134	-41.8341	-43.9704	-41.8341	-43.0548	-42.4445	-43.36	-43.36	-44.5807	-42.7497	-42.1393	-43.0548	-43.6652	-42.1393	-41.2238	-41.8341	-42.4445		206.6	-46.93	-46.3197	-46.6248	-46.6248
	0.0067	-41.5039		0.0067	-47.9126		206.7	-42.1393	-43.0548	-42.4445	-43.0548	-41.8341	-43.0548	-42.7497	-42.4445	-42.4445	-41.529	-41.8341	-42.1393	-42.4445	-42.1393	-42.4445	-42.4445	-41.529	-42.1393	-42.7497	-41.529	-42.4445	-43.36	-41.529	-43.0548	-42.4445	-42.4445	-43.9704	-42.7497	-42.7497	-42.1393	-41.8341	-43.0548	-43.36	-42.1393	-43.0548	-43.6652		206.7	-46.6248	-46.3197	-46.93	-46.3197
	0.0068	-41.8091		0.0068	-48.5229		206.8	-43.0548	-42.1393	-42.1393	-43.6652	-42.4445	-43.0548	-42.7497	-42.7497	-43.0548	-42.4445	-42.4445	-42.1393	-42.7497	-42.7497	-43.0548	-43.6652	-41.529	-43.0548	-43.6652	-42.1393	-42.4445	-43.0548	-41.529	-43.36	-41.8341	-43.0548	-43.9704	-43.0548	-43.36	-41.8341	-42.1393	-43.36	-43.0548	-41.529	-42.1393	-43.36		206.8	-46.93	-46.6248	-46.93	-46.0145
	0.0069	-42.7246		0.0069	-48.5229		206.9	-43.36	-43.0548	-41.2238	-43.6652	-41.2238	-43.9704	-43.0548	-43.0548	-42.7497	-43.0548	-42.4445	-42.1393	-42.1393	-43.0548	-42.7497	-42.4445	-42.1393	-42.1393	-42.4445	-41.2238	-41.529	-43.36	-40.9186	-43.0548	-41.2238	-43.9704	-43.9704	-43.6652	-42.7497	-42.7497	-43.0548	-43.36	-43.6652	-41.529	-41.529	-42.4445		206.9	-47.2352	-46.3197	-46.93	-46.0145
	0.007	-41.1987		0.007	-48.5229		207	-41.8341	-42.7497	-42.7497	-43.0548	-42.1393	-42.7497	-43.0548	-41.8341	-42.1393	-43.36	-43.0548	-40.9186	-41.529	-42.4445	-42.4445	-42.1393	-41.8341	-43.6652	-42.4445	-41.8341	-40.9186	-43.0548	-41.529	-42.1393	-41.8341	-43.36	-44.2755	-43.36	-42.1393	-42.7497	-42.7497	-43.36	-43.9704	-43.0548	-42.1393	-42.4445		207	-46.0145	-46.0145	-46.6248	-46.3197
	0.0071	-42.7246		0.0071	-48.5229		207.1	-42.1393	-43.0548	-41.529	-43.0548	-42.1393	-42.4445	-42.1393	-41.2238	-40.9186	-41.2238	-42.1393	-42.1393	-41.2238	-42.7497	-42.1393	-42.7497	-42.1393	-42.1393	-42.7497	-41.8341	-41.529	-43.9704	-41.529	-42.7497	-41.8341	-42.7497	-44.2755	-43.6652	-43.36	-42.4445	-42.1393	-42.7497	-43.6652	-41.8341	-43.0548	-43.0548		207.1	-47.2352	-46.3197	-46.3197	-46.3197
	0.0072	-42.7246		0.0072	-48.8281		207.2	-42.7497	-42.1393	-41.8341	-43.0548	-41.2238	-43.36	-41.529	-43.0548	-42.1393	-42.1393	-42.4445	-42.4445	-42.1393	-43.0548	-43.36	-43.0548	-42.1393	-42.7497	-42.7497	-41.8341	-42.1393	-42.4445	-40.3082	-43.0548	-42.1393	-41.8341	-43.36	-43.6652	-42.7497	-42.7497	-42.7497	-43.36	-42.4445	-42.1393	-43.36	-42.7497		207.2	-46.93	-46.93	-47.2352	-46.6248
	0.0073	-40.5884		0.0073	-48.5229		207.3	-43.0548	-41.8341	-42.4445	-43.36	-41.2238	-42.4445	-42.4445	-43.0548	-42.1393	-43.6652	-42.7497	-42.1393	-42.4445	-41.2238	-43.0548	-43.6652	-41.2238	-43.0548	-43.36	-41.8341	-42.7497	-43.36	-41.8341	-43.36	-42.4445	-42.4445	-43.9704	-43.0548	-40.9186	-43.36	-43.36	-43.36	-44.2755	-41.529	-42.1393	-41.2238		207.3	-46.3197	-46.93	-46.6248	-46.3197
	0.0074	-41.5039		0.0074	-49.1333		207.4	-42.4445	-42.1393	-41.8341	-42.7497	-41.8341	-43.36	-41.529	-42.7497	-42.7497	-41.2238	-42.4445	-41.8341	-42.4445	-42.7497	-42.4445	-42.1393	-42.1393	-43.9704	-43.6652	-41.2238	-42.1393	-42.1393	-42.1393	-43.0548	-42.1393	-43.0548	-43.6652	-43.36	-42.4445	-42.7497	-42.1393	-41.8341	-43.0548	-41.529	-41.8341	-43.36		207.4	-46.3197	-46.0145	-47.2352	-46.3197
	0.0075	-42.1143		0.0075	-48.8281		207.5	-42.7497	-41.529	-41.8341	-42.7497	-42.1393	-41.2238	-42.7497	-42.1393	-42.1393	-42.4445	-41.529	-41.529	-43.0548	-42.7497	-42.4445	-42.4445	-42.4445	-43.0548	-43.9704	-42.1393	-41.8341	-42.4445	-41.2238	-43.0548	-40.6134	-43.6652	-43.36	-43.9704	-42.7497	-42.7497	-41.529	-41.8341	-42.1393	-41.529	-42.4445	-43.0548		207.5	-46.3197	-46.0145	-47.5403	-46.3197
	0.0076	-41.5039		0.0076	-48.8281		207.6	-42.1393	-41.529	-42.1393	-43.0548	-42.1393	-43.9704	-42.1393	-42.1393	-42.4445	-42.1393	-42.1393	-41.2238	-43.0548	-43.0548	-42.7497	-42.1393	-42.1393	-42.7497	-43.36	-41.2238	-41.529	-42.7497	-41.2238	-41.8341	-41.8341	-43.0548	-43.6652	-43.9704	-41.529	-43.36	-42.1393	-43.9704	-43.6652	-42.1393	-42.7497	-43.0548		207.6	-46.93	-46.0145	-46.93	-46.3197
	0.0077	-41.8091		0.0077	-48.2178		207.7	-42.7497	-42.7497	-41.529	-43.0548	-40.9186	-42.7497	-41.8341	-42.4445	-42.1393	-41.2238	-42.1393	-42.1393	-42.1393	-42.7497	-42.7497	-42.1393	-43.0548	-42.4445	-42.7497	-40.6134	-43.0548	-43.36	-41.8341	-43.0548	-41.8341	-43.0548	-44.2755	-42.7497	-42.1393	-42.4445	-41.8341	-42.7497	-43.0548	-41.8341	-42.4445	-42.1393		207.7	-46.93	-46.3197	-46.6248	-46.3197
	0.0078	-42.4194		0.0078	-48.2178		207.8	-42.7497	-42.4445	-42.4445	-42.7497	-41.8341	-42.1393	-43.6652	-42.4445	-42.1393	-43.0548	-41.8341	-42.1393	-42.4445	-42.7497	-42.7497	-43.0548	-42.4445	-43.0548	-42.7497	-41.529	-42.1393	-43.0548	-41.8341	-42.7497	-40.9186	-43.0548	-43.0548	-42.7497	-42.4445	-42.7497	-42.7497	-42.7497	-43.9704	-41.8341	-42.1393	-41.8341		207.8	-47.2352	-46.3197	-46.93	-46.0145
	0.0079	-42.4194		0.0079	-49.4385		207.9	-43.36	-42.7497	-41.8341	-42.4445	-42.7497	-41.8341	-41.2238	-43.6652	-42.7497	-42.7497	-41.529	-42.1393	-41.2238	-43.36	-42.7497	-43.0548	-41.529	-42.4445	-43.36	-41.529	-41.8341	-43.0548	-41.529	-42.1393	-41.8341	-43.6652	-43.36	-43.6652	-41.529	-43.0548	-42.4445	-42.7497	-43.6652	-41.529	-41.8341	-43.0548		207.9	-46.6248	-46.3197	-46.6248	-46.6248
	0.008	-42.1143		0.008	-48.2178		208	-42.1393	-41.529	-41.8341	-43.36	-41.529	-42.7497	-42.7497	-42.4445	-42.1393	-42.4445	-42.1393	-42.4445	-42.1393	-42.1393	-41.8341	-43.0548	-43.0548	-43.0548	-44.2755	-40.9186	-43.36	-43.36	-41.2238	-42.1393	-42.1393	-43.6652	-43.36	-44.2755	-42.1393	-42.4445	-42.1393	-42.1393	-43.0548	-41.8341	-42.1393	-42.4445		208	-46.6248	-46.0145	-46.3197	-46.3197
	0.0081	-42.4194		0.0081	-48.8281		208.1	-42.1393	-42.7497	-43.0548	-43.6652	-41.8341	-43.0548	-43.0548	-42.4445	-42.7497	-42.4445	-43.0548	-42.1393	-42.1393	-42.4445	-43.0548	-42.4445	-42.4445	-42.4445	-43.9704	-40.9186	-42.4445	-43.6652	-40.6134	-43.0548	-40.9186	-43.36	-44.2755	-44.2755	-42.4445	-42.1393	-42.1393	-42.1393	-43.0548	-41.8341	-42.4445	-43.0548		208.1	-46.93	-45.7093	-47.2352	-46.3197
	0.0082	-41.5039		0.0082	-48.2178		208.2	-42.4445	-43.0548	-41.8341	-43.36	-42.1393	-42.1393	-42.7497	-42.1393	-42.4445	-42.4445	-42.4445	-42.1393	-42.4445	-43.36	-42.1393	-41.8341	-42.1393	-43.0548	-43.0548	-40.9186	-42.4445	-42.7497	-41.2238	-42.7497	-41.8341	-43.6652	-43.6652	-43.36	-42.1393	-43.36	-42.7497	-42.7497	-44.2755	-41.8341	-40.9186	-41.8341		208.2	-46.6248	-46.0145	-46.3197	-46.93
	0.0083	-42.4194		0.0083	-48.2178		208.3	-43.0548	-42.1393	-41.2238	-43.36	-42.7497	-43.36	-42.1393	-42.7497	-40.9186	-42.4445	-40.6134	-41.8341	-42.1393	-43.0548	-43.36	-42.7497	-41.8341	-42.4445	-41.8341	-41.8341	-42.4445	-42.4445	-42.4445	-42.7497	-42.1393	-43.6652	-44.2755	-42.4445	-42.4445	-43.6652	-41.2238	-43.36	-42.1393	-41.529	-41.529	-42.7497		208.3	-47.2352	-46.6248	-47.5403	-46.6248
	0.0084	-42.4194		0.0084	-49.1333		208.4	-42.1393	-41.8341	-42.4445	-42.7497	-41.529	-42.1393	-42.7497	-41.529	-41.8341	-42.7497	-43.36	-42.1393	-42.4445	-42.7497	-41.529	-43.0548	-43.0548	-43.36	-43.0548	-41.8341	-42.4445	-43.9704	-41.2238	-42.7497	-41.8341	-43.0548	-43.9704	-43.36	-42.4445	-42.7497	-42.4445	-42.7497	-43.6652	-42.1393	-41.8341	-43.36		208.4	-46.6248	-46.0145	-46.93	-46.93
	0.0085	-42.4194		0.0085	-47.6074		208.5	-42.4445	-42.4445	-41.529	-43.6652	-40.9186	-42.4445	-42.4445	-42.7497	-42.7497	-42.7497	-42.4445	-42.4445	-42.1393	-42.1393	-42.1393	-43.9704	-43.36	-42.4445	-43.6652	-42.1393	-41.8341	-43.0548	-40.3082	-43.6652	-41.2238	-43.36	-43.9704	-43.0548	-42.1393	-42.1393	-42.4445	-43.0548	-44.2755	-41.529	-42.7497	-42.4445		208.5	-46.3197	-46.6248	-47.5403	-46.3197
	0.0086	-41.8091		0.0086	-48.2178		208.6	-42.7497	-41.8341	-42.1393	-43.36	-42.1393	-43.36	-42.4445	-43.6652	-42.7497	-42.4445	-42.7497	-42.7497	-42.7497	-42.7497	-42.4445	-42.1393	-43.6652	-43.9704	-42.4445	-41.2238	-42.1393	-41.529	-41.8341	-42.7497	-42.1393	-42.7497	-43.9704	-43.9704	-42.1393	-43.0548	-43.9704	-43.0548	-43.0548	-41.2238	-41.8341	-41.8341		208.6	-46.93	-46.93	-46.93	-46.3197
	0.0087	-41.8091		0.0087	-47.9126		208.7	-42.4445	-41.8341	-43.36	-43.36	-41.8341	-42.7497	-42.7497	-41.8341	-42.7497	-42.4445	-41.2238	-42.1393	-42.1393	-42.7497	-42.7497	-42.7497	-42.4445	-43.0548	-42.7497	-41.8341	-42.1393	-42.7497	-41.8341	-43.0548	-42.7497	-42.7497	-44.8859	-43.36	-42.7497	-43.6652	-42.4445	-44.2755	-43.6652	-42.7497	-40.9186	-42.1393		208.7	-46.6248	-46.6248	-46.6248	-46.6248
	0.0088	-42.7246		0.0088	-48.8281		208.8	-42.7497	-42.4445	-41.529	-43.36	-42.4445	-43.36	-42.4445	-41.529	-42.7497	-42.7497	-41.8341	-42.4445	-42.7497	-42.1393	-42.7497	-42.7497	-42.4445	-43.36	-43.6652	-41.529	-42.1393	-43.0548	-40.9186	-42.7497	-40.9186	-43.0548	-43.6652	-43.6652	-42.1393	-43.36	-41.8341	-43.0548	-43.6652	-41.2238	-42.4445	-43.36		208.8	-47.2352	-46.93	-47.2352	-45.7093
	0.0089	-42.4194		0.0089	-48.2178		208.9	-43.36	-42.7497	-41.8341	-43.6652	-41.8341	-41.529	-42.7497	-42.1393	-42.1393	-41.529	-42.4445	-41.529	-41.2238	-41.8341	-42.1393	-41.8341	-42.4445	-42.1393	-44.2755	-40.9186	-42.1393	-43.6652	-41.2238	-42.7497	-40.9186	-43.0548	-42.7497	-43.9704	-42.1393	-41.529	-43.0548	-43.0548	-42.7497	-41.529	-42.1393	-43.0548		208.9	-47.2352	-45.7093	-46.93	-46.0145
	0.009	-41.1987		0.009	-48.5229		209	-43.6652	-42.7497	-41.8341	-43.9704	-40.9186	-43.0548	-42.1393	-42.4445	-41.8341	-42.7497	-42.4445	-41.529	-41.8341	-43.0548	-43.36	-42.7497	-42.1393	-43.0548	-42.1393	-40.9186	-42.1393	-43.0548	-41.529	-43.0548	-42.4445	-42.4445	-43.6652	-42.1393	-42.4445	-42.7497	-42.4445	-43.36	-42.7497	-42.4445	-42.7497	-41.8341		209	-46.6248	-45.7093	-47.2352	-46.3197
	0.0091	-41.8091		0.0091	-48.2178		209.1	-42.7497	-41.8341	-42.1393	-42.1393	-41.8341	-42.4445	-42.4445	-42.7497	-42.4445	-43.0548	-42.4445	-42.1393	-42.7497	-42.4445	-41.8341	-43.36	-41.529	-42.7497	-42.1393	-42.1393	-42.1393	-43.6652	-41.2238	-42.7497	-41.529	-43.36	-43.9704	-43.36	-41.8341	-43.6652	-42.7497	-41.8341	-43.9704	-41.529	-43.0548	-41.529		209.1	-46.6248	-46.6248	-46.6248	-46.6248
	0.0092	-41.8091		0.0092	-48.8281		209.2	-42.4445	-42.4445	-42.7497	-42.4445	-43.0548	-41.2238	-42.1393	-42.4445	-42.7497	-41.529	-41.2238	-42.7497	-42.4445	-42.4445	-42.7497	-43.36	-41.8341	-42.7497	-43.36	-41.8341	-41.2238	-42.7497	-41.529	-42.4445	-40.6134	-43.0548	-42.7497	-43.6652	-43.0548	-43.0548	-42.1393	-41.529	-43.0548	-41.529	-41.8341	-42.7497		209.2	-46.93	-46.0145	-46.93	-45.7093
	0.0093	-41.1987		0.0093	-48.2178		209.3	-42.7497	-42.4445	-41.8341	-43.36	-40.6134	-43.0548	-42.4445	-42.1393	-43.0548	-43.36	-41.8341	-41.8341	-41.529	-43.36	-42.4445	-42.4445	-41.8341	-42.7497	-43.36	-41.2238	-42.7497	-43.6652	-40.6134	-43.0548	-41.529	-42.4445	-44.2755	-43.36	-42.1393	-43.0548	-41.529	-43.36	-42.7497	-41.8341	-42.4445	-43.0548		209.3	-46.93	-46.3197	-46.93	-46.3197
	0.0094	-42.1143		0.0094	-48.2178		209.4	-42.4445	-42.4445	-41.8341	-42.7497	-41.2238	-42.1393	-43.36	-42.4445	-42.4445	-43.0548	-43.0548	-41.529	-42.1393	-43.0548	-43.0548	-41.8341	-42.7497	-42.7497	-43.0548	-41.2238	-42.4445	-43.6652	-40.9186	-42.4445	-41.8341	-42.7497	-44.2755	-43.36	-41.529	-42.1393	-42.7497	-43.0548	-43.0548	-42.4445	-42.4445	-43.36		209.4	-46.6248	-46.3197	-46.93	-46.6248
	0.0095	-42.4194		0.0095	-48.2178		209.5	-42.1393	-43.0548	-42.4445	-43.36	-42.1393	-42.4445	-42.7497	-43.36	-40.9186	-41.529	-42.1393	-42.7497	-41.8341	-43.36	-42.1393	-42.7497	-41.529	-42.4445	-42.4445	-40.6134	-40.9186	-42.7497	-41.529	-43.36	-41.8341	-42.1393	-43.6652	-43.36	-43.0548	-43.0548	-42.4445	-43.36	-43.6652	-41.8341	-42.7497	-42.1393		209.5	-46.93	-46.6248	-46.3197	-46.6248
	0.0096	-41.8091		0.0096	-48.5229		209.6	-42.4445	-41.2238	-42.1393	-43.36	-42.7497	-43.0548	-42.4445	-41.529	-42.1393	-41.8341	-42.1393	-42.1393	-41.8341	-42.4445	-43.0548	-43.0548	-42.7497	-42.7497	-42.1393	-41.529	-42.1393	-42.7497	-41.2238	-43.36	-41.2238	-42.4445	-43.9704	-43.36	-43.0548	-43.9704	-43.6652	-42.1393	-43.6652	-41.2238	-42.1393	-41.8341		209.6	-47.8455	-47.2352	-46.6248	-46.3197
	0.0097	-41.8091		0.0097	-48.5229		209.7	-42.7497	-42.1393	-42.1393	-43.36	-41.2238	-43.0548	-42.1393	-42.4445	-42.4445	-42.1393	-42.1393	-41.2238	-42.1393	-43.36	-42.7497	-42.7497	-41.8341	-43.0548	-43.36	-41.529	-42.1393	-43.36	-41.529	-42.1393	-42.1393	-43.6652	-43.6652	-43.36	-40.6134	-43.36	-41.8341	-42.4445	-43.6652	-42.4445	-42.1393	-42.7497		209.7	-46.6248	-46.93	-47.2352	-46.3197
	0.0098	-42.1143		0.0098	-48.2178		209.8	-42.7497	-43.0548	-41.8341	-42.7497	-40.9186	-42.7497	-43.0548	-42.1393	-42.7497	-42.1393	-41.529	-41.8341	-42.1393	-42.7497	-42.4445	-43.6652	-43.0548	-43.36	-43.36	-40.9186	-41.529	-43.6652	-41.529	-42.4445	-42.1393	-42.4445	-44.2755	-43.6652	-43.0548	-42.1393	-41.2238	-42.4445	-43.9704	-41.2238	-42.1393	-43.0548		209.8	-47.2352	-46.3197	-46.6248	-46.3197
	0.0099	-42.4194		0.0099	-48.8281		209.9	-43.0548	-42.1393	-42.1393	-43.36	-41.8341	-41.8341	-42.4445	-41.8341	-42.1393	-42.1393	-42.1393	-41.529	-41.529	-43.0548	-43.36	-42.7497	-42.7497	-42.4445	-43.6652	-41.8341	-42.7497	-41.8341	-41.2238	-43.36	-41.529	-43.6652	-43.36	-44.2755	-42.4445	-42.7497	-42.4445	-43.36	-41.8341	-41.2238	-41.529	-42.4445		209.9	-46.6248	-46.93	-46.3197	-46.3197
	0.01	-42.1143		0.01	-48.8281		210	-42.4445	-41.529	-41.2238	-42.7497	-41.529	-42.4445	-43.0548	-43.36	-42.1393	-42.7497	-41.529	-40.9186	-41.529	-41.8341	-42.4445	-43.6652	-42.7497	-41.2238	-42.7497	-42.1393	-43.0548	-43.36	-42.4445	-42.4445	-42.1393	-43.0548	-43.0548	-43.36	-42.1393	-43.0548	-42.7497	-42.1393	-44.2755	-41.8341	-42.1393	-42.4445		210	-46.93	-46.6248	-46.3197	-46.0145
	0.0101	-41.8091		0.0101	-48.2178		210.1	-43.36	-42.1393	-41.529	-41.8341	-42.1393	-42.4445	-42.7497	-43.0548	-43.0548	-42.1393	-42.1393	-41.529	-42.1393	-43.0548	-42.7497	-43.36	-41.8341	-43.36	-43.6652	-41.2238	-40.9186	-43.0548	-40.9186	-42.4445	-41.529	-43.36	-43.36	-43.36	-42.7497	-42.7497	-43.0548	-43.36	-43.6652	-41.2238	-42.4445	-41.8341		210.1	-46.93	-46.3197	-46.6248	-46.0145
	0.0102	-42.7246		0.0102	-48.5229		210.2	-42.7497	-43.0548	-42.4445	-42.7497	-41.8341	-42.7497	-42.4445	-41.8341	-42.4445	-42.1393	-42.1393	-42.1393	-42.1393	-42.7497	-42.7497	-43.0548	-42.7497	-42.4445	-43.36	-41.2238	-42.1393	-43.6652	-42.4445	-43.36	-42.4445	-43.0548	-44.5807	-43.9704	-42.7497	-42.1393	-42.1393	-43.36	-43.0548	-41.529	-43.36	-42.4445		210.2	-46.93	-46.93	-46.3197	-46.0145
	0.0103	-41.8091		0.0103	-49.1333		210.3	-43.0548	-41.529	-40.9186	-43.36	-41.2238	-42.7497	-42.7497	-42.4445	-41.529	-42.7497	-41.529	-42.1393	-41.529	-43.0548	-42.4445	-42.7497	-42.1393	-43.0548	-42.7497	-41.529	-42.1393	-43.0548	-41.8341	-43.0548	-42.1393	-42.7497	-44.2755	-43.36	-42.1393	-43.0548	-41.529	-43.6652	-43.36	-41.529	-41.2238	-43.36		210.3	-46.6248	-46.0145	-46.3197	-46.3197
	0.0104	-40.8936		0.0104	-48.8281		210.4	-43.0548	-42.4445	-41.8341	-43.36	-41.529	-42.4445	-41.529	-42.1393	-41.2238	-42.7497	-42.7497	-42.1393	-41.8341	-42.4445	-42.7497	-42.1393	-42.4445	-42.4445	-43.0548	-41.2238	-40.9186	-42.7497	-40.9186	-43.0548	-42.1393	-43.0548	-42.7497	-43.6652	-42.1393	-42.4445	-43.0548	-42.4445	-43.36	-42.4445	-41.2238	-43.9704		210.4	-46.93	-46.0145	-46.3197	-46.3197
	0.0105	-42.1143		0.0105	-48.8281		210.5	-42.1393	-42.7497	-41.2238	-43.36	-41.8341	-41.8341	-42.7497	-41.2238	-42.7497	-42.7497	-41.8341	-42.7497	-42.7497	-43.36	-42.7497	-42.1393	-43.36	-43.0548	-43.36	-42.1393	-41.8341	-43.6652	-41.8341	-43.6652	-41.529	-43.9704	-43.9704	-44.5807	-42.4445	-43.36	-43.36	-42.4445	-43.6652	-41.8341	-42.7497	-42.4445		210.5	-46.6248	-46.6248	-47.2352	-46.3197
	0.0106	-42.1143		0.0106	-48.5229		210.6	-43.36	-42.4445	-41.8341	-43.0548	-42.4445	-44.2755	-42.1393	-43.0548	-42.4445	-42.4445	-42.1393	-42.7497	-42.4445	-41.8341	-41.8341	-43.6652	-41.8341	-43.0548	-42.7497	-41.8341	-42.1393	-43.6652	-40.3082	-42.4445	-41.8341	-43.0548	-45.1911	-43.0548	-42.7497	-43.6652	-43.0548	-43.0548	-43.0548	-41.8341	-42.4445	-41.529		210.6	-46.93	-46.6248	-46.3197	-46.3197
	0.0107	-41.8091		0.0107	-48.5229		210.7	-42.7497	-42.1393	-42.1393	-43.0548	-41.2238	-42.1393	-42.4445	-42.7497	-42.4445	-42.7497	-42.7497	-41.529	-41.2238	-42.4445	-42.4445	-42.4445	-42.7497	-42.1393	-42.4445	-42.1393	-41.529	-44.2755	-41.2238	-42.7497	-42.1393	-43.6652	-43.6652	-42.1393	-42.1393	-41.529	-41.529	-43.36	-43.36	-42.4445	-41.8341	-43.36		210.7	-47.2352	-46.0145	-46.93	-46.6248
	0.0108	-42.1143		0.0108	-49.1333		210.8	-43.0548	-41.8341	-41.8341	-43.0548	-40.6134	-42.4445	-42.4445	-41.529	-42.7497	-42.4445	-42.1393	-42.4445	-42.1393	-42.4445	-41.529	-43.0548	-42.4445	-43.6652	-43.36	-41.529	-42.1393	-42.7497	-41.529	-43.36	-40.3082	-43.0548	-43.0548	-43.6652	-42.4445	-43.0548	-42.4445	-43.0548	-43.36	-42.4445	-42.7497	-42.7497		210.8	-46.0145	-46.6248	-46.93	-46.93
	0.0109	-42.4194		0.0109	-49.1333		210.9	-42.4445	-42.4445	-41.8341	-44.5807	-42.7497	-43.36	-42.4445	-43.36	-42.7497	-41.8341	-41.8341	-42.4445	-42.7497	-43.0548	-43.0548	-43.0548	-43.0548	-42.1393	-43.0548	-41.2238	-42.1393	-42.7497	-41.8341	-42.4445	-42.1393	-43.0548	-43.9704	-44.2755	-42.4445	-42.4445	-42.4445	-43.36	-43.9704	-41.529	-42.4445	-42.4445		210.9	-46.93	-46.6248	-46.6248	-46.3197
	0.011	-41.5039		0.011	-48.8281		211	-43.6652	-42.7497	-43.0548	-42.4445	-41.8341	-43.0548	-43.0548	-42.4445	-42.4445	-41.2238	-42.4445	-41.8341	-41.529	-43.36	-43.36	-42.4445	-41.2238	-43.0548	-42.7497	-41.8341	-42.4445	-42.7497	-41.529	-43.0548	-42.4445	-43.0548	-44.8859	-43.0548	-42.4445	-43.6652	-41.8341	-42.1393	-43.0548	-41.529	-42.4445	-43.0548		211	-46.6248	-46.3197	-46.93	-46.3197
	0.0111	-42.4194		0.0111	-48.8281		211.1	-43.0548	-41.8341	-41.8341	-41.8341	-41.529	-43.0548	-42.4445	-40.6134	-41.8341	-42.7497	-42.4445	-42.1393	-42.1393	-41.8341	-43.0548	-42.4445	-43.0548	-42.4445	-43.9704	-40.9186	-41.529	-43.6652	-41.2238	-43.6652	-42.1393	-43.36	-43.9704	-43.36	-41.2238	-43.36	-42.4445	-43.36	-43.0548	-42.4445	-41.8341	-42.4445		211.1	-46.3197	-46.6248	-46.6248	-46.3197
	0.0112	-42.4194		0.0112	-48.8281		211.2	-42.1393	-42.7497	-41.529	-43.36	-41.2238	-42.4445	-42.1393	-42.1393	-42.4445	-42.7497	-41.8341	-42.7497	-41.8341	-43.36	-43.36	-43.6652	-42.7497	-42.4445	-42.7497	-41.8341	-41.8341	-43.9704	-41.2238	-42.7497	-41.2238	-42.1393	-43.36	-43.36	-42.1393	-42.4445	-41.8341	-43.6652	-43.6652	-40.9186	-42.4445	-42.1393		211.2	-46.3197	-46.93	-46.93	-46.6248
	0.0113	-41.8091		0.0113	-48.8281		211.3	-42.7497	-41.8341	-42.1393	-43.36	-40.9186	-43.0548	-42.4445	-42.7497	-41.8341	-42.7497	-41.2238	-41.2238	-42.7497	-42.1393	-42.1393	-42.4445	-42.4445	-42.4445	-42.7497	-41.529	-43.0548	-43.36	-41.8341	-42.7497	-41.529	-43.0548	-43.36	-43.36	-42.7497	-42.4445	-42.4445	-42.7497	-43.0548	-41.529	-42.4445	-42.7497		211.3	-46.93	-46.3197	-46.6248	-46.93
	0.0114	-41.8091		0.0114	-48.5229		211.4	-42.7497	-42.4445	-41.529	-42.1393	-41.529	-42.7497	-41.529	-42.7497	-41.529	-41.8341	-42.1393	-42.1393	-42.1393	-42.1393	-42.7497	-41.8341	-42.4445	-42.4445	-43.0548	-41.8341	-42.1393	-42.7497	-41.8341	-42.4445	-42.4445	-43.9704	-43.9704	-42.7497	-42.7497	-42.1393	-43.0548	-42.7497	-43.36	-42.4445	-42.4445	-42.4445		211.4	-47.2352	-45.4041	-47.2352	-46.6248
	0.0115	-42.1143		0.0115	-48.5229		211.5	-43.36	-42.4445	-41.2238	-42.4445	-41.8341	-43.0548	-41.8341	-42.1393	-42.7497	-42.4445	-41.8341	-42.7497	-41.529	-42.7497	-41.2238	-43.36	-42.4445	-43.9704	-43.0548	-42.1393	-42.4445	-43.36	-41.8341	-43.9704	-41.529	-43.36	-43.36	-43.36	-42.1393	-42.4445	-43.36	-41.8341	-43.0548	-41.529	-42.1393	-42.7497		211.5	-46.93	-46.93	-46.6248	-46.3197
	0.0116	-42.1143		0.0116	-48.5229		211.6	-42.7497	-41.529	-41.8341	-43.36	-42.1393	-42.7497	-41.8341	-43.0548	-41.8341	-42.4445	-42.4445	-41.8341	-42.4445	-42.1393	-42.7497	-42.7497	-43.36	-43.36	-42.4445	-41.2238	-42.1393	-43.36	-41.529	-42.4445	-40.9186	-42.7497	-43.0548	-43.9704	-42.7497	-43.6652	-42.7497	-43.0548	-43.6652	-41.2238	-42.7497	-43.36		211.6	-47.2352	-46.3197	-46.93	-46.3197
	0.0117	-41.8091		0.0117	-49.7437		211.7	-42.4445	-43.0548	-42.1393	-42.1393	-41.529	-42.4445	-41.8341	-42.1393	-41.529	-41.8341	-43.0548	-41.8341	-41.8341	-42.7497	-42.7497	-42.1393	-42.7497	-42.7497	-43.9704	-42.4445	-41.529	-43.6652	-41.8341	-43.0548	-41.8341	-42.7497	-43.6652	-43.6652	-42.7497	-42.4445	-42.7497	-43.0548	-42.7497	-41.8341	-43.0548	-43.36		211.7	-46.6248	-47.2352	-46.0145	-46.3197
	0.0118	-42.4194		0.0118	-48.8281		211.8	-42.4445	-42.1393	-41.2238	-43.6652	-41.529	-43.9704	-43.36	-43.0548	-42.1393	-42.4445	-42.1393	-43.6652	-41.529	-41.8341	-42.1393	-42.4445	-43.36	-43.0548	-43.0548	-40.9186	-42.1393	-43.6652	-41.8341	-42.4445	-41.529	-42.7497	-43.0548	-43.9704	-42.4445	-42.7497	-42.7497	-43.6652	-42.4445	-42.1393	-42.1393	-42.1393		211.8	-46.6248	-46.93	-46.6248	-47.2352
	0.0119	-42.7246		0.0119	-48.8281		211.9	-42.4445	-42.7497	-42.7497	-43.36	-41.529	-43.0548	-42.7497	-43.0548	-42.4445	-42.4445	-41.529	-42.1393	-41.529	-42.7497	-42.4445	-43.0548	-42.7497	-43.36	-42.7497	-41.529	-42.7497	-43.36	-40.9186	-42.7497	-41.8341	-43.0548	-44.8859	-43.9704	-42.1393	-42.4445	-42.4445	-43.0548	-43.36	-41.8341	-42.1393	-42.4445		211.9	-46.3197	-46.93	-46.93	-46.3197
	0.012	-42.7246		0.012	-49.7437		212	-43.0548	-42.4445	-42.4445	-42.7497	-41.2238	-43.0548	-43.6652	-42.4445	-41.8341	-40.9186	-42.1393	-41.2238	-42.4445	-41.8341	-43.0548	-41.8341	-43.0548	-43.0548	-43.0548	-41.8341	-42.1393	-42.7497	-42.1393	-42.4445	-42.4445	-43.0548	-43.36	-43.0548	-42.4445	-42.7497	-43.0548	-42.4445	-44.5807	-41.529	-41.8341	-42.4445		212	-46.93	-46.3197	-46.0145	-46.0145
	0.0121	-41.5039		0.0121	-48.8281		212.1	-43.0548	-41.8341	-40.6134	-43.0548	-41.529	-42.4445	-42.1393	-42.1393	-42.4445	-42.7497	-41.529	-41.8341	-42.4445	-42.1393	-42.1393	-42.1393	-41.529	-42.1393	-43.0548	-40.6134	-41.529	-42.4445	-41.2238	-43.0548	-40.9186	-43.9704	-42.7497	-43.6652	-42.7497	-43.36	-41.529	-42.7497	-43.36	-41.2238	-42.7497	-42.4445		212.1	-46.93	-46.3197	-46.3197	-46.6248
	0.0122	-41.8091		0.0122	-49.4385		212.2	-43.0548	-41.8341	-41.8341	-43.36	-42.4445	-42.4445	-42.4445	-42.7497	-42.4445	-43.0548	-42.1393	-42.4445	-42.4445	-42.7497	-43.36	-42.4445	-43.0548	-42.4445	-42.4445	-41.8341	-41.8341	-43.6652	-41.2238	-41.529	-42.4445	-42.4445	-44.5807	-43.9704	-42.4445	-43.0548	-41.8341	-44.2755	-43.6652	-41.529	-42.1393	-43.0548		212.2	-46.6248	-46.3197	-46.6248	-46.3197
	0.0123	-42.1143		0.0123	-48.5229		212.3	-41.8341	-41.8341	-41.2238	-43.6652	-41.529	-43.36	-43.36	-43.0548	-41.2238	-42.4445	-41.8341	-41.8341	-41.8341	-42.7497	-42.7497	-42.4445	-42.1393	-43.0548	-43.36	-41.2238	-43.0548	-43.9704	-41.8341	-43.0548	-41.8341	-42.1393	-44.2755	-43.36	-41.8341	-42.7497	-42.4445	-43.0548	-44.2755	-42.1393	-41.2238	-43.36		212.3	-46.93	-46.93	-46.3197	-46.3197
	0.0124	-41.8091		0.0124	-48.8281		212.4	-44.2755	-42.4445	-41.529	-43.0548	-41.2238	-43.0548	-43.0548	-42.1393	-43.6652	-42.4445	-42.1393	-42.1393	-42.7497	-43.36	-42.4445	-42.4445	-42.1393	-42.1393	-43.36	-41.8341	-41.2238	-43.9704	-41.2238	-42.7497	-42.1393	-43.6652	-44.8859	-43.0548	-42.4445	-42.4445	-42.1393	-42.4445	-43.9704	-41.2238	-42.7497	-41.8341		212.4	-46.93	-46.3197	-46.93	-46.93
	0.0125	-42.7246		0.0125	-48.8281		212.5	-43.0548	-42.4445	-41.529	-43.0548	-41.8341	-42.4445	-42.4445	-41.8341	-42.4445	-42.1393	-42.4445	-42.4445	-42.4445	-42.7497	-42.4445	-43.6652	-43.0548	-42.7497	-42.7497	-41.2238	-42.4445	-43.36	-40.6134	-42.7497	-42.1393	-43.36	-43.6652	-44.5807	-43.0548	-43.0548	-42.4445	-42.4445	-43.0548	-41.529	-42.4445	-42.4445		212.5	-46.6248	-46.6248	-45.7093	-46.6248
	0.0126	-42.1143		0.0126	-49.4385		212.6	-42.7497	-42.1393	-41.529	-43.6652	-41.2238	-43.0548	-43.6652	-42.1393	-41.529	-43.0548	-41.2238	-41.2238	-42.1393	-42.7497	-42.1393	-43.36	-41.8341	-42.1393	-42.7497	-41.529	-42.4445	-42.7497	-41.8341	-41.529	-41.2238	-41.8341	-42.1393	-43.36	-42.4445	-43.0548	-42.4445	-42.7497	-42.4445	-42.1393	-42.4445	-42.4445		212.6	-46.6248	-46.6248	-46.3197	-46.93
	0.0127	-42.4194		0.0127	-48.8281		212.7	-42.7497	-43.36	-42.4445	-43.0548	-41.8341	-42.4445	-42.1393	-42.4445	-41.8341	-42.4445	-42.4445	-41.8341	-42.4445	-41.8341	-42.1393	-42.7497	-43.0548	-42.7497	-43.6652	-40.6134	-42.4445	-43.0548	-41.2238	-43.0548	-42.4445	-43.9704	-43.9704	-42.4445	-42.4445	-42.4445	-42.4445	-43.0548	-43.0548	-41.8341	-41.8341	-42.4445		212.7	-46.0145	-46.6248	-46.3197	-47.8455
	0.0128	-41.5039		0.0128	-48.8281		212.8	-43.0548	-43.0548	-40.9186	-42.7497	-41.8341	-42.1393	-42.4445	-41.2238	-42.1393	-42.4445	-41.8341	-43.36	-42.1393	-43.0548	-42.7497	-42.4445	-42.4445	-42.4445	-43.0548	-41.8341	-41.8341	-42.1393	-41.529	-43.36	-41.529	-43.36	-43.6652	-44.2755	-43.36	-42.7497	-42.7497	-42.7497	-43.9704	-41.2238	-42.7497	-42.7497		212.8	-46.93	-46.93	-46.3197	-46.6248
	0.0129	-41.8091		0.0129	-49.1333		212.9	-42.7497	-43.36	-41.2238	-43.6652	-41.529	-43.36	-42.7497	-42.4445	-42.1393	-42.4445	-41.8341	-41.8341	-43.0548	-43.36	-42.7497	-42.7497	-42.7497	-43.0548	-43.0548	-40.9186	-41.2238	-43.6652	-42.1393	-42.1393	-41.8341	-42.4445	-44.5807	-43.9704	-42.1393	-43.36	-42.7497	-42.7497	-43.9704	-41.2238	-42.1393	-42.4445		212.9	-46.6248	-46.3197	-46.6248	-46.3197
	0.013	-41.8091		0.013	-49.1333		213	-42.4445	-42.4445	-42.1393	-43.36	-42.4445	-42.4445	-41.529	-42.7497	-42.4445	-42.7497	-42.4445	-41.529	-41.8341	-42.4445	-43.0548	-42.7497	-41.8341	-43.6652	-42.4445	-40.3082	-42.7497	-43.6652	-41.529	-42.4445	-42.1393	-43.6652	-43.36	-42.1393	-42.7497	-42.1393	-41.8341	-41.8341	-43.36	-43.36	-41.8341	-42.4445		213	-46.3197	-46.0145	-46.3197	-46.3197
	0.0131	-42.7246		0.0131	-48.5229		213.1	-43.36	-42.1393	-41.2238	-42.7497	-41.529	-42.4445	-42.4445	-42.4445	-42.1393	-42.7497	-42.1393	-41.8341	-42.4445	-43.36	-42.1393	-41.529	-41.8341	-41.2238	-43.36	-42.4445	-41.2238	-43.36	-41.529	-43.6652	-41.8341	-42.4445	-43.0548	-43.6652	-43.0548	-42.1393	-42.7497	-42.1393	-43.36	-40.9186	-42.7497	-43.0548		213.1	-46.3197	-46.6248	-45.7093	-46.6248
	0.0132	-42.7246		0.0132	-48.5229		213.2	-42.4445	-42.1393	-41.529	-43.36	-41.2238	-44.2755	-42.7497	-43.0548	-42.4445	-41.529	-41.529	-42.4445	-42.1393	-42.4445	-42.7497	-43.0548	-43.0548	-43.36	-42.7497	-40.9186	-41.2238	-43.0548	-42.7497	-42.7497	-42.1393	-42.4445	-43.9704	-43.6652	-40.9186	-43.36	-42.1393	-43.6652	-43.6652	-41.2238	-43.0548	-42.1393		213.2	-46.3197	-46.93	-46.3197	-46.0145
	0.0133	-42.4194		0.0133	-49.4385		213.3	-42.1393	-42.7497	-41.529	-43.6652	-41.2238	-43.0548	-41.529	-42.7497	-42.7497	-41.8341	-42.4445	-42.1393	-42.1393	-42.7497	-43.0548	-42.4445	-41.8341	-43.0548	-42.7497	-40.9186	-41.8341	-42.4445	-42.1393	-43.36	-40.9186	-43.0548	-43.9704	-43.9704	-41.8341	-43.9704	-42.4445	-42.4445	-43.6652	-41.8341	-42.4445	-42.7497		213.3	-45.7093	-46.6248	-45.7093	-46.3197
	0.0134	-42.4194		0.0134	-48.5229		213.4	-43.0548	-42.4445	-41.8341	-43.0548	-42.1393	-43.0548	-42.1393	-41.8341	-42.1393	-42.4445	-42.1393	-40.9186	-41.529	-42.4445	-42.1393	-42.1393	-42.7497	-43.0548	-44.5807	-42.4445	-42.1393	-43.0548	-40.3082	-43.0548	-41.8341	-43.36	-44.2755	-43.36	-42.7497	-43.9704	-42.1393	-43.0548	-43.0548	-41.8341	-41.8341	-41.8341		213.4	-46.6248	-46.93	-46.3197	-46.3197
	0.0135	-41.5039		0.0135	-49.4385		213.5	-42.7497	-43.36	-41.2238	-42.7497	-41.2238	-43.0548	-41.8341	-42.4445	-42.1393	-42.7497	-41.2238	-41.8341	-41.529	-42.1393	-42.4445	-43.0548	-42.7497	-42.4445	-42.7497	-41.2238	-42.1393	-43.6652	-42.1393	-42.7497	-41.8341	-44.2755	-43.6652	-44.2755	-42.4445	-42.7497	-42.7497	-43.6652	-42.7497	-41.529	-42.7497	-42.4445		213.5	-45.7093	-46.0145	-46.3197	-45.7093
	0.0136	-42.4194		0.0136	-48.8281		213.6	-41.8341	-41.529	-41.529	-43.6652	-41.8341	-42.7497	-42.4445	-41.2238	-41.8341	-43.0548	-42.7497	-42.1393	-41.529	-42.1393	-42.7497	-42.4445	-42.4445	-42.1393	-42.1393	-42.1393	-42.4445	-43.0548	-41.2238	-43.36	-42.4445	-42.4445	-43.6652	-43.36	-42.1393	-42.1393	-41.8341	-42.4445	-43.0548	-41.529	-42.4445	-42.1393		213.6	-46.93	-46.6248	-45.7093	-46.6248
	0.0137	-42.7246		0.0137	-48.5229		213.7	-43.0548	-42.4445	-41.529	-42.4445	-42.4445	-42.7497	-43.36	-42.4445	-41.529	-42.1393	-42.4445	-41.2238	-42.1393	-42.4445	-41.8341	-42.4445	-42.7497	-42.1393	-43.0548	-41.8341	-42.1393	-43.9704	-41.2238	-43.36	-42.4445	-41.8341	-43.9704	-43.36	-42.7497	-42.4445	-42.7497	-43.6652	-43.0548	-42.1393	-41.8341	-43.0548		213.7	-46.6248	-46.3197	-47.2352	-46.6248
	0.0138	-42.1143		0.0138	-48.5229		213.8	-43.0548	-42.7497	-42.1393	-43.36	-40.9186	-42.1393	-42.1393	-42.7497	-42.4445	-41.8341	-41.8341	-42.4445	-41.529	-43.36	-42.7497	-41.8341	-40.9186	-43.6652	-42.4445	-41.529	-43.0548	-42.7497	-41.8341	-43.0548	-42.4445	-43.9704	-43.36	-43.6652	-43.0548	-43.0548	-42.1393	-41.8341	-43.0548	-41.8341	-43.9704	-42.7497		213.8	-46.93	-46.3197	-46.0145	-46.6248
	0.0139	-42.7246		0.0139	-48.8281		213.9	-43.0548	-41.8341	-40.6134	-44.2755	-41.2238	-43.9704	-42.1393	-42.1393	-42.4445	-42.7497	-42.4445	-42.1393	-42.4445	-43.0548	-43.0548	-41.529	-42.1393	-43.0548	-42.1393	-41.529	-41.8341	-42.7497	-41.2238	-43.0548	-41.2238	-43.0548	-44.5807	-43.6652	-42.4445	-43.0548	-41.8341	-43.36	-43.36	-40.9186	-42.4445	-43.36		213.9	-46.3197	-46.0145	-46.3197	-46.3197
	0.014	-42.1143		0.014	-48.8281		214	-42.7497	-43.0548	-41.2238	-42.4445	-41.529	-42.4445	-41.8341	-42.1393	-42.7497	-43.0548	-42.4445	-42.4445	-41.8341	-42.7497	-42.4445	-42.4445	-41.8341	-43.36	-43.0548	-41.2238	-41.529	-42.7497	-40.9186	-42.7497	-41.8341	-42.1393	-43.36	-43.36	-41.2238	-42.7497	-42.7497	-42.1393	-43.36	-42.4445	-42.4445	-43.6652		214	-46.6248	-46.0145	-46.0145	-46.0145
	0.0141	-43.0298		0.0141	-48.8281		214.1	-42.7497	-42.4445	-42.4445	-43.0548	-41.529	-41.529	-42.4445	-43.0548	-41.8341	-42.7497	-41.529	-41.529	-41.8341	-42.1393	-43.36	-42.4445	-41.529	-43.36	-42.7497	-40.6134	-42.4445	-42.7497	-41.529	-42.7497	-41.8341	-43.9704	-43.0548	-42.4445	-43.0548	-43.0548	-43.6652	-43.9704	-43.0548	-40.6134	-43.0548	-42.4445		214.1	-46.6248	-46.6248	-46.3197	-46.3197
	0.0142	-42.4194		0.0142	-49.1333		214.2	-43.0548	-41.8341	-41.529	-43.36	-41.529	-43.6652	-42.1393	-43.0548	-42.1393	-42.4445	-42.1393	-41.8341	-42.4445	-42.7497	-43.0548	-41.8341	-42.7497	-42.4445	-42.7497	-41.8341	-42.4445	-42.4445	-42.1393	-42.4445	-41.529	-43.0548	-44.5807	-43.36	-42.7497	-43.9704	-41.8341	-43.0548	-43.9704	-42.4445	-41.529	-42.4445		214.2	-46.3197	-46.0145	-46.6248	-46.6248
	0.0143	-41.5039		0.0143	-48.5229		214.3	-42.4445	-43.0548	-41.8341	-42.1393	-42.1393	-42.7497	-42.1393	-42.1393	-42.7497	-42.1393	-41.529	-42.1393	-41.8341	-42.1393	-42.7497	-42.7497	-42.1393	-44.2755	-43.36	-42.4445	-42.4445	-43.0548	-41.2238	-42.7497	-42.1393	-43.36	-44.2755	-43.9704	-43.0548	-42.4445	-42.1393	-43.0548	-43.9704	-41.529	-41.529	-42.4445		214.3	-46.3197	-47.5403	-46.6248	-46.3197
	0.0144	-42.4194		0.0144	-48.8281		214.4	-43.36	-42.1393	-41.8341	-42.7497	-41.8341	-41.8341	-42.7497	-42.4445	-43.0548	-42.4445	-42.1393	-42.4445	-42.1393	-43.0548	-43.36	-43.0548	-42.1393	-42.4445	-43.0548	-41.529	-41.529	-43.36	-41.529	-42.4445	-42.1393	-43.0548	-43.36	-43.6652	-42.1393	-42.1393	-42.7497	-42.7497	-43.0548	-41.8341	-42.7497	-41.8341		214.4	-46.6248	-45.7093	-46.3197	-46.3197
	0.0145	-42.1143		0.0145	-48.2178		214.5	-42.4445	-42.7497	-41.529	-43.36	-41.2238	-42.7497	-42.1393	-43.0548	-40.9186	-42.7497	-42.7497	-40.9186	-42.7497	-42.4445	-43.0548	-42.4445	-43.36	-42.4445	-42.4445	-41.2238	-41.529	-43.9704	-41.8341	-43.0548	-41.8341	-42.7497	-43.9704	-43.36	-41.529	-43.36	-41.8341	-43.36	-43.36	-41.8341	-42.4445	-41.8341		214.5	-46.93	-46.6248	-45.4041	-47.2352
	0.0146	-42.4194		0.0146	-49.1333		214.6	-42.1393	-43.0548	-42.1393	-43.0548	-41.529	-43.36	-42.7497	-42.4445	-41.529	-43.0548	-41.2238	-42.7497	-42.1393	-42.7497	-43.0548	-42.7497	-42.1393	-43.6652	-42.7497	-42.4445	-42.7497	-43.36	-41.8341	-41.8341	-41.2238	-43.36	-43.9704	-43.9704	-42.4445	-42.4445	-42.4445	-42.4445	-43.9704	-41.2238	-41.2238	-42.1393		214.6	-47.5403	-46.0145	-46.93	-46.6248
	0.0147	-42.4194		0.0147	-49.1333		214.7	-43.0548	-42.4445	-41.2238	-41.529	-41.529	-42.7497	-42.7497	-41.2238	-43.0548	-42.1393	-41.529	-42.7497	-42.1393	-42.7497	-43.0548	-42.4445	-42.7497	-42.7497	-43.6652	-41.8341	-41.529	-43.0548	-41.2238	-43.9704	-40.9186	-42.1393	-43.36	-44.5807	-41.529	-42.7497	-43.0548	-42.7497	-43.0548	-41.529	-42.4445	-43.0548		214.7	-46.6248	-46.3197	-45.7093	-46.6248
	0.0148	-42.1143		0.0148	-48.8281		214.8	-42.7497	-42.4445	-40.9186	-43.0548	-41.8341	-42.4445	-42.1393	-41.8341	-42.4445	-42.1393	-42.1393	-42.4445	-42.1393	-42.4445	-42.7497	-42.7497	-42.7497	-43.0548	-42.1393	-41.2238	-41.2238	-42.7497	-42.1393	-42.7497	-41.529	-43.0548	-43.6652	-44.2755	-41.8341	-43.36	-42.4445	-43.6652	-43.36	-41.529	-42.4445	-42.4445		214.8	-46.6248	-45.7093	-45.7093	-46.3197
	0.0149	-43.0298		0.0149	-49.1333		214.9	-42.1393	-42.4445	-41.8341	-42.4445	-42.1393	-43.0548	-42.4445	-43.36	-42.1393	-42.4445	-41.529	-41.529	-41.8341	-42.7497	-43.36	-42.4445	-42.4445	-43.0548	-43.36	-42.1393	-42.4445	-42.4445	-40.0031	-43.0548	-41.2238	-42.7497	-43.6652	-43.0548	-42.1393	-42.7497	-42.4445	-42.7497	-43.6652	-42.1393	-41.2238	-43.0548		214.9	-46.0145	-46.0145	-46.3197	-46.93
	0.015	-41.5039		0.015	-48.5229		215	-42.4445	-41.8341	-42.4445	-42.4445	-41.8341	-43.0548	-43.0548	-42.4445	-41.529	-43.0548	-41.8341	-41.2238	-42.7497	-42.4445	-42.7497	-41.2238	-43.0548	-42.7497	-43.0548	-41.2238	-42.1393	-43.36	-42.1393	-42.7497	-42.1393	-43.36	-42.4445	-43.6652	-42.4445	-42.4445	-43.6652	-42.7497	-42.4445	-41.529	-43.0548	-42.7497		215	-46.6248	-46.6248	-46.3197	-46.93
	0.0151	-42.4194		0.0151	-48.8281		215.1	-42.4445	-42.7497	-41.2238	-43.0548	-41.2238	-42.7497	-41.2238	-42.1393	-41.529	-42.4445	-42.1393	-42.4445	-42.7497	-41.529	-42.7497	-42.4445	-42.7497	-42.7497	-42.7497	-41.8341	-42.7497	-42.7497	-41.8341	-43.36	-41.8341	-43.36	-43.36	-43.9704	-42.1393	-43.36	-43.36	-41.8341	-42.1393	-41.2238	-43.0548	-42.7497		215.1	-46.93	-45.7093	-46.6248	-46.6248
	0.0152	-42.4194		0.0152	-48.8281		215.2	-41.529	-42.7497	-41.2238	-43.9704	-41.8341	-42.4445	-42.1393	-42.7497	-42.4445	-42.4445	-41.8341	-42.4445	-43.0548	-42.4445	-42.7497	-42.4445	-42.4445	-43.0548	-42.7497	-42.4445	-41.8341	-42.4445	-42.1393	-42.1393	-42.1393	-43.0548	-44.2755	-43.36	-42.4445	-43.0548	-42.1393	-43.36	-43.0548	-41.529	-41.8341	-41.8341		215.2	-46.93	-45.7093	-46.93	-46.93
	0.0153	-42.7246		0.0153	-49.1333		215.3	-43.36	-41.8341	-41.8341	-43.6652	-41.529	-42.7497	-42.7497	-42.7497	-42.4445	-41.529	-41.8341	-42.4445	-40.6134	-42.7497	-42.7497	-43.0548	-42.7497	-43.0548	-43.6652	-41.529	-41.2238	-43.36	-41.8341	-43.36	-41.529	-42.4445	-42.1393	-43.36	-41.529	-42.4445	-42.1393	-42.4445	-43.36	-41.8341	-42.1393	-42.7497		215.3	-46.0145	-46.0145	-46.6248	-46.3197
	0.0154	-43.0298		0.0154	-49.1333		215.4	-42.7497	-42.1393	-41.8341	-43.0548	-40.9186	-43.0548	-41.8341	-42.7497	-41.529	-42.4445	-42.1393	-41.529	-42.1393	-41.8341	-42.4445	-42.4445	-41.8341	-43.36	-43.36	-40.9186	-41.8341	-43.6652	-41.2238	-43.36	-41.8341	-43.6652	-43.6652	-43.0548	-42.7497	-42.4445	-43.6652	-43.36	-43.36	-41.8341	-42.7497	-42.4445		215.4	-46.93	-46.93	-46.6248	-47.2352
	0.0155	-43.0298		0.0155	-49.1333		215.5	-41.8341	-41.529	-42.1393	-43.36	-41.2238	-43.36	-42.4445	-42.4445	-41.8341	-42.4445	-41.529	-41.8341	-41.8341	-42.1393	-43.0548	-41.2238	-43.36	-43.6652	-43.0548	-41.2238	-42.4445	-43.0548	-42.1393	-43.36	-41.529	-42.4445	-44.2755	-43.6652	-42.7497	-43.36	-42.1393	-42.4445	-43.0548	-40.9186	-42.4445	-43.0548		215.5	-46.6248	-46.3197	-46.6248	-46.3197
	0.0156	-42.4194		0.0156	-48.2178		215.6	-43.9704	-42.1393	-40.9186	-43.0548	-40.9186	-42.4445	-42.7497	-42.4445	-42.4445	-42.7497	-41.2238	-41.529	-42.1393	-41.8341	-42.1393	-42.4445	-43.0548	-43.0548	-42.7497	-41.529	-43.36	-42.4445	-40.6134	-42.4445	-42.1393	-42.1393	-43.0548	-43.9704	-41.8341	-43.36	-41.8341	-43.0548	-43.0548	-41.529	-41.8341	-43.0548		215.6	-46.3197	-46.0145	-46.0145	-46.0145
	0.0157	-42.4194		0.0157	-49.1333		215.7	-43.0548	-41.2238	-41.8341	-43.0548	-40.9186	-42.7497	-43.0548	-42.7497	-43.0548	-42.1393	-41.529	-41.529	-42.7497	-42.4445	-41.8341	-43.6652	-41.2238	-43.0548	-43.6652	-40.6134	-42.4445	-43.0548	-40.9186	-42.7497	-41.529	-43.36	-43.6652	-42.7497	-41.529	-43.0548	-42.7497	-42.4445	-42.4445	-42.4445	-41.8341	-42.4445		215.7	-46.3197	-46.3197	-46.3197	-47.2352
	0.0158	-41.5039		0.0158	-49.1333		215.8	-42.7497	-43.0548	-41.529	-42.4445	-41.8341	-42.4445	-42.1393	-42.4445	-41.2238	-41.529	-42.4445	-42.4445	-41.8341	-43.0548	-42.7497	-42.1393	-43.6652	-42.7497	-42.4445	-41.529	-41.2238	-42.7497	-42.1393	-43.36	-41.529	-43.0548	-43.6652	-44.2755	-42.4445	-42.7497	-42.1393	-43.0548	-43.0548	-41.8341	-42.4445	-42.7497		215.8	-46.3197	-45.7093	-46.0145	-46.3197
	0.0159	-42.4194		0.0159	-49.1333		215.9	-43.0548	-42.1393	-42.7497	-43.0548	-42.4445	-42.1393	-42.4445	-42.7497	-41.8341	-42.4445	-42.4445	-41.2238	-41.529	-41.8341	-42.4445	-42.4445	-43.0548	-41.529	-42.7497	-42.1393	-42.4445	-43.0548	-41.529	-42.7497	-42.4445	-43.36	-43.36	-43.0548	-42.7497	-42.4445	-40.9186	-43.9704	-43.0548	-41.8341	-41.8341	-42.1393		215.9	-46.0145	-46.6248	-46.3197	-46.6248
	0.016	-42.1143		0.016	-48.8281		216	-42.4445	-41.2238	-41.2238	-43.36	-41.2238	-42.4445	-43.9704	-42.7497	-42.4445	-42.1393	-42.4445	-41.8341	-41.8341	-41.8341	-42.4445	-41.529	-41.529	-43.0548	-43.6652	-42.1393	-41.8341	-43.0548	-40.9186	-42.7497	-41.8341	-42.7497	-44.5807	-43.36	-42.7497	-43.9704	-42.4445	-42.7497	-43.36	-41.2238	-40.9186	-42.7497		216	-46.3197	-46.0145	-46.3197	-46.3197
	0.0161	-41.8091		0.0161	-48.5229		216.1	-42.1393	-42.1393	-40.6134	-42.7497	-41.2238	-41.8341	-42.7497	-42.4445	-42.4445	-42.7497	-41.8341	-41.8341	-41.529	-43.0548	-43.0548	-42.7497	-42.1393	-42.4445	-43.0548	-42.1393	-43.0548	-43.0548	-41.2238	-42.4445	-42.1393	-42.7497	-43.36	-43.6652	-42.4445	-42.7497	-43.0548	-43.0548	-42.1393	-41.8341	-42.4445	-43.6652		216.1	-46.93	-45.7093	-46.3197	-47.2352
	0.0162	-42.4194		0.0162	-49.7437		216.2	-43.36	-42.4445	-42.1393	-43.0548	-41.2238	-43.6652	-41.2238	-42.4445	-41.529	-43.0548	-41.8341	-41.8341	-42.7497	-42.1393	-42.7497	-42.4445	-42.4445	-42.4445	-42.1393	-41.529	-41.8341	-43.6652	-40.9186	-43.36	-41.529	-43.0548	-43.6652	-43.0548	-41.8341	-42.4445	-42.1393	-42.7497	-42.7497	-41.8341	-42.4445	-42.1393		216.2	-46.0145	-46.6248	-46.6248	-46.0145
	0.0163	-42.1143		0.0163	-48.8281		216.3	-42.4445	-41.529	-42.4445	-43.6652	-40.9186	-41.8341	-42.4445	-42.1393	-41.529	-42.4445	-41.8341	-41.2238	-41.8341	-42.1393	-42.4445	-42.7497	-41.2238	-43.6652	-43.36	-41.529	-40.3082	-43.0548	-41.8341	-42.4445	-41.2238	-43.0548	-44.2755	-42.7497	-42.4445	-43.0548	-42.7497	-42.4445	-43.0548	-40.9186	-42.7497	-43.0548		216.3	-46.6248	-46.6248	-46.0145	-46.93
	0.0164	-42.1143		0.0164	-49.7437		216.4	-42.4445	-42.7497	-43.0548	-43.36	-40.6134	-42.4445	-41.8341	-42.7497	-42.7497	-42.1393	-42.4445	-41.529	-42.4445	-42.1393	-42.1393	-42.1393	-42.7497	-42.7497	-43.0548	-41.529	-42.4445	-42.7497	-41.8341	-42.7497	-41.2238	-43.36	-43.6652	-44.2755	-42.1393	-42.1393	-42.4445	-43.0548	-42.7497	-41.8341	-42.1393	-42.7497		216.4	-46.6248	-46.6248	-47.2352	-46.93
	0.0165	-42.7246		0.0165	-49.1333		216.5	-43.36	-42.1393	-41.529	-44.2755	-42.4445	-42.1393	-41.2238	-43.0548	-42.4445	-41.8341	-42.4445	-41.529	-42.1393	-41.529	-43.36	-41.8341	-42.7497	-42.7497	-43.0548	-41.529	-42.4445	-43.6652	-42.4445	-42.7497	-42.7497	-42.4445	-43.6652	-43.9704	-41.8341	-42.7497	-43.0548	-42.1393	-43.36	-41.529	-41.8341	-42.1393		216.5	-46.3197	-46.0145	-45.4041	-46.93
	0.0166	-42.7246		0.0166	-48.5229		216.6	-42.7497	-42.4445	-40.9186	-42.7497	-42.1393	-42.7497	-42.4445	-41.8341	-43.0548	-42.4445	-42.1393	-41.2238	-41.529	-42.4445	-43.6652	-42.4445	-41.529	-42.7497	-42.7497	-41.8341	-42.1393	-42.4445	-41.529	-42.7497	-41.2238	-43.0548	-43.6652	-42.7497	-43.0548	-43.0548	-42.1393	-42.4445	-43.6652	-41.529	-41.8341	-43.0548		216.6	-46.3197	-46.0145	-45.4041	-46.6248
	0.0167	-42.1143		0.0167	-48.8281		216.7	-42.4445	-42.1393	-42.1393	-43.0548	-40.9186	-42.4445	-43.0548	-41.8341	-42.1393	-42.4445	-41.8341	-41.8341	-41.2238	-42.1393	-41.8341	-43.9704	-42.7497	-42.4445	-43.9704	-41.8341	-41.8341	-43.0548	-41.2238	-43.0548	-40.9186	-43.0548	-43.6652	-43.36	-42.4445	-42.4445	-41.8341	-42.4445	-43.0548	-41.8341	-42.1393	-43.0548		216.7	-45.7093	-46.3197	-45.7093	-46.93
	0.0168	-42.7246		0.0168	-48.5229		216.8	-43.36	-42.7497	-41.8341	-42.4445	-41.8341	-42.7497	-42.4445	-42.4445	-41.8341	-41.529	-42.1393	-41.8341	-41.8341	-42.7497	-42.7497	-43.0548	-42.7497	-43.36	-43.6652	-40.3082	-41.529	-43.0548	-41.2238	-41.8341	-41.529	-43.9704	-44.8859	-43.36	-42.4445	-41.529	-42.4445	-42.4445	-43.36	-40.9186	-40.9186	-43.0548		216.8	-46.0145	-46.0145	-46.3197	-46.93
	0.0169	-41.8091		0.0169	-49.1333		216.9	-42.7497	-43.0548	-42.7497	-42.4445	-41.8341	-43.0548	-43.36	-42.1393	-42.1393	-42.7497	-41.8341	-41.8341	-42.1393	-42.1393	-43.0548	-42.4445	-42.1393	-43.36	-43.0548	-41.2238	-41.8341	-42.4445	-41.2238	-43.0548	-42.1393	-43.6652	-43.9704	-43.9704	-42.4445	-42.4445	-42.7497	-43.6652	-43.9704	-40.6134	-42.1393	-41.8341		216.9	-46.6248	-46.3197	-46.6248	-47.2352
	0.017	-41.8091		0.017	-49.1333		217	-42.1393	-41.8341	-40.9186	-43.36	-42.4445	-42.7497	-43.0548	-42.7497	-42.7497	-42.7497	-40.6134	-41.2238	-42.4445	-42.4445	-43.0548	-40.9186	-42.1393	-42.7497	-43.0548	-42.1393	-41.8341	-42.4445	-41.8341	-42.7497	-41.2238	-42.7497	-43.36	-43.36	-41.8341	-43.0548	-42.4445	-43.0548	-42.1393	-41.8341	-42.4445	-42.4445		217	-46.3197	-46.3197	-46.3197	-46.6248
	0.0171	-41.8091		0.0171	-49.4385		217.1	-42.7497	-42.4445	-40.3082	-43.36	-41.2238	-43.0548	-42.4445	-42.4445	-42.7497	-42.1393	-42.4445	-42.7497	-41.8341	-42.7497	-41.529	-42.7497	-43.36	-42.4445	-42.7497	-41.529	-42.1393	-43.6652	-40.0031	-42.7497	-41.8341	-42.4445	-43.6652	-44.2755	-42.1393	-42.1393	-41.8341	-43.0548	-43.0548	-40.6134	-41.8341	-42.1393		217.1	-45.7093	-46.3197	-45.7093	-46.3197
	0.0172	-41.8091		0.0172	-48.8281		217.2	-42.7497	-42.7497	-41.529	-43.6652	-41.529	-42.7497	-41.8341	-42.1393	-42.4445	-42.4445	-42.1393	-41.8341	-41.2238	-41.2238	-42.7497	-42.7497	-42.1393	-42.7497	-43.36	-41.529	-42.1393	-43.0548	-41.529	-43.0548	-42.1393	-42.7497	-44.2755	-43.36	-42.4445	-42.4445	-42.1393	-44.2755	-43.36	-41.8341	-42.4445	-43.36		217.2	-46.6248	-46.3197	-45.7093	-46.6248
	0.0173	-42.4194		0.0173	-48.8281		217.3	-41.8341	-41.8341	-41.2238	-43.0548	-42.1393	-42.1393	-42.7497	-42.4445	-41.529	-43.0548	-42.1393	-41.8341	-41.8341	-42.4445	-42.7497	-43.0548	-42.4445	-42.7497	-42.7497	-41.529	-42.1393	-43.36	-41.2238	-42.4445	-40.9186	-42.4445	-43.6652	-43.9704	-42.4445	-42.7497	-42.4445	-42.4445	-43.0548	-41.8341	-41.529	-42.7497		217.3	-46.3197	-46.6248	-46.3197	-46.3197
	0.0174	-42.4194		0.0174	-48.8281		217.4	-41.529	-40.9186	-41.529	-42.4445	-41.529	-41.8341	-42.1393	-43.0548	-42.1393	-42.7497	-42.4445	-41.8341	-41.2238	-43.0548	-42.4445	-42.7497	-42.4445	-42.7497	-43.0548	-42.4445	-41.8341	-43.36	-42.7497	-43.36	-42.4445	-43.9704	-43.36	-44.2755	-42.7497	-43.0548	-42.4445	-43.0548	-42.7497	-41.2238	-42.1393	-42.1393		217.4	-46.93	-46.3197	-45.7093	-46.6248
	0.0175	-43.0298		0.0175	-48.8281		217.5	-42.4445	-43.0548	-41.2238	-43.9704	-41.529	-43.6652	-42.1393	-43.6652	-43.0548	-42.1393	-41.2238	-40.9186	-41.529	-42.7497	-43.0548	-41.2238	-41.2238	-41.8341	-43.9704	-41.2238	-41.529	-43.0548	-41.2238	-42.4445	-42.1393	-42.4445	-44.2755	-43.6652	-42.4445	-42.4445	-40.9186	-43.6652	-42.4445	-42.1393	-42.4445	-42.7497		217.5	-46.6248	-46.0145	-46.0145	-46.6248
	0.0176	-41.8091		0.0176	-48.8281		217.6	-41.2238	-43.0548	-42.4445	-43.36	-41.2238	-41.2238	-43.36	-42.4445	-42.4445	-42.4445	-42.4445	-41.8341	-41.8341	-42.7497	-43.36	-42.7497	-42.7497	-43.36	-43.36	-40.9186	-42.7497	-43.9704	-40.0031	-43.36	-40.9186	-43.0548	-43.36	-43.0548	-42.1393	-41.8341	-42.4445	-42.7497	-43.0548	-42.4445	-42.4445	-43.0548		217.6	-46.0145	-45.7093	-45.7093	-46.6248
	0.0177	-42.1143		0.0177	-48.5229		217.7	-43.0548	-42.1393	-41.529	-43.6652	-42.1393	-42.4445	-42.1393	-41.8341	-42.1393	-41.529	-42.7497	-41.8341	-41.8341	-42.4445	-43.0548	-42.4445	-42.7497	-42.7497	-43.6652	-41.2238	-41.529	-43.36	-41.8341	-43.9704	-42.1393	-42.7497	-43.36	-42.7497	-43.0548	-42.7497	-43.0548	-43.0548	-42.7497	-40.9186	-42.4445	-42.7497		217.7	-46.3197	-46.6248	-45.7093	-46.93
	0.0178	-42.7246		0.0178	-49.4385		217.8	-42.7497	-42.1393	-40.6134	-43.9704	-41.8341	-41.2238	-42.4445	-43.0548	-41.2238	-42.7497	-41.8341	-43.0548	-41.529	-42.7497	-41.8341	-42.1393	-43.0548	-41.8341	-42.4445	-41.2238	-42.4445	-42.4445	-42.4445	-42.7497	-42.4445	-43.36	-45.1911	-43.6652	-42.4445	-43.0548	-41.8341	-41.529	-43.0548	-41.8341	-42.7497	-41.8341		217.8	-46.0145	-46.0145	-46.6248	-46.6248
	0.0179	-41.5039		0.0179	-49.4385		217.9	-42.4445	-42.4445	-42.1393	-43.0548	-41.529	-42.1393	-42.7497	-42.4445	-42.1393	-42.4445	-42.1393	-41.529	-41.8341	-41.8341	-43.36	-42.7497	-41.8341	-43.0548	-43.0548	-41.529	-42.7497	-43.6652	-40.9186	-42.7497	-42.1393	-43.0548	-43.36	-43.9704	-42.1393	-42.7497	-42.1393	-43.0548	-43.0548	-42.1393	-41.8341	-43.36		217.9	-46.0145	-45.7093	-46.0145	-46.93
	0.018	-41.8091		0.018	-49.4385		218	-43.6652	-43.6652	-41.529	-43.0548	-41.8341	-43.0548	-41.8341	-43.0548	-42.1393	-41.529	-42.1393	-41.529	-41.8341	-43.0548	-42.4445	-42.7497	-41.8341	-43.0548	-43.9704	-41.529	-41.529	-42.1393	-41.2238	-41.8341	-41.8341	-42.1393	-43.0548	-43.6652	-41.8341	-42.4445	-41.529	-43.36	-43.36	-41.8341	-42.1393	-43.0548		218	-46.0145	-46.3197	-46.0145	-46.6248
	0.0181	-41.8091		0.0181	-49.4385		218.1	-42.4445	-42.4445	-41.8341	-42.4445	-42.7497	-42.4445	-42.7497	-42.1393	-41.529	-42.7497	-42.1393	-42.1393	-40.9186	-42.4445	-43.0548	-42.1393	-43.0548	-42.1393	-43.36	-41.8341	-41.8341	-42.7497	-40.9186	-42.4445	-41.8341	-43.0548	-43.6652	-43.36	-42.7497	-43.0548	-42.4445	-42.7497	-42.7497	-41.8341	-40.6134	-42.4445		218.1	-46.3197	-46.6248	-46.0145	-47.2352
	0.0182	-41.8091		0.0182	-48.5229		218.2	-42.7497	-41.8341	-40.9186	-42.1393	-41.529	-43.36	-41.8341	-42.1393	-42.7497	-42.7497	-41.8341	-41.2238	-41.529	-42.4445	-42.4445	-41.8341	-42.4445	-43.0548	-43.0548	-42.7497	-42.7497	-43.6652	-41.529	-42.7497	-42.7497	-43.36	-43.36	-43.0548	-43.0548	-43.0548	-42.4445	-42.7497	-43.0548	-41.8341	-41.8341	-41.529		218.2	-46.93	-46.0145	-47.2352	-47.2352
	0.0183	-42.7246		0.0183	-48.5229		218.3	-42.1393	-42.1393	-41.529	-43.0548	-40.9186	-41.8341	-43.36	-42.1393	-41.8341	-41.2238	-41.529	-41.8341	-41.8341	-42.7497	-41.8341	-42.4445	-42.4445	-43.6652	-42.4445	-41.529	-41.529	-43.6652	-41.529	-42.1393	-42.1393	-42.7497	-42.1393	-42.7497	-41.8341	-41.529	-42.4445	-42.7497	-42.7497	-41.529	-42.7497	-42.7497		218.3	-46.0145	-46.0145	-46.6248	-47.5403
	0.0184	-42.7246		0.0184	-48.2178		218.4	-41.8341	-41.8341	-41.529	-43.6652	-42.4445	-43.0548	-41.529	-42.4445	-41.8341	-42.7497	-41.8341	-43.0548	-40.9186	-43.36	-43.36	-42.4445	-42.7497	-41.529	-42.7497	-40.9186	-41.8341	-43.0548	-40.6134	-43.36	-41.529	-43.0548	-44.2755	-43.36	-42.1393	-43.0548	-41.8341	-42.4445	-43.0548	-42.1393	-43.36	-42.1393		218.4	-46.3197	-46.3197	-46.3197	-46.93
	0.0185	-41.5039		0.0185	-49.1333		218.5	-43.0548	-41.2238	-41.8341	-42.4445	-41.529	-42.7497	-42.4445	-43.36	-41.529	-43.9704	-41.8341	-42.1393	-42.7497	-42.4445	-41.8341	-43.6652	-42.1393	-42.4445	-43.0548	-41.8341	-43.0548	-43.0548	-41.2238	-42.4445	-42.1393	-42.4445	-43.9704	-43.36	-41.8341	-43.9704	-41.529	-43.36	-43.0548	-40.9186	-41.8341	-42.1393		218.5	-46.6248	-46.3197	-46.3197	-47.2352
	0.0186	-42.1143		0.0186	-48.5229		218.6	-42.7497	-42.4445	-41.529	-43.0548	-41.8341	-42.4445	-42.1393	-42.7497	-42.1393	-41.8341	-41.529	-41.2238	-42.1393	-43.0548	-43.36	-42.7497	-43.0548	-43.0548	-42.4445	-41.529	-41.2238	-42.7497	-40.9186	-43.36	-41.2238	-42.4445	-42.4445	-43.9704	-42.1393	-43.36	-43.0548	-43.36	-42.1393	-41.2238	-40.9186	-43.0548		218.6	-46.6248	-46.0145	-45.7093	-47.5403
	0.0187	-41.8091		0.0187	-48.8281		218.7	-42.1393	-42.4445	-41.8341	-42.7497	-41.8341	-43.0548	-43.0548	-43.36	-43.0548	-42.7497	-41.8341	-40.9186	-41.2238	-42.1393	-41.8341	-42.7497	-42.7497	-41.529	-42.7497	-41.529	-41.8341	-43.36	-42.1393	-43.36	-40.9186	-42.4445	-43.6652	-43.6652	-41.8341	-42.4445	-42.7497	-42.4445	-43.6652	-41.529	-42.7497	-41.8341		218.7	-46.3197	-46.3197	-46.3197	-47.5403
	0.0188	-42.4194		0.0188	-48.8281		218.8	-42.4445	-42.4445	-42.1393	-43.0548	-42.4445	-43.36	-42.7497	-42.4445	-42.7497	-42.1393	-41.8341	-41.8341	-42.1393	-42.7497	-43.0548	-41.8341	-42.1393	-42.4445	-42.7497	-41.2238	-42.7497	-43.0548	-41.2238	-42.1393	-41.529	-43.6652	-44.5807	-43.36	-42.4445	-43.36	-43.0548	-43.36	-42.4445	-42.1393	-42.4445	-42.7497		218.8	-46.93	-46.0145	-46.6248	-46.6248
	0.0189	-42.7246		0.0189	-48.8281		218.9	-43.0548	-42.7497	-41.2238	-43.6652	-42.7497	-42.7497	-42.4445	-41.529	-42.7497	-40.9186	-42.4445	-41.8341	-41.529	-41.8341	-42.4445	-41.529	-42.4445	-43.36	-42.7497	-40.9186	-42.1393	-42.1393	-41.529	-43.36	-41.529	-42.4445	-43.9704	-43.0548	-42.7497	-43.6652	-42.1393	-43.0548	-43.6652	-42.4445	-43.36	-42.7497		218.9	-45.4041	-46.3197	-45.7093	-46.3197
	0.019	-42.1143		0.019	-48.8281		219	-42.4445	-41.8341	-41.2238	-42.4445	-42.1393	-42.1393	-42.7497	-42.1393	-42.4445	-42.4445	-41.2238	-41.8341	-41.2238	-43.0548	-42.4445	-42.7497	-42.7497	-43.36	-42.7497	-41.8341	-42.1393	-43.36	-41.529	-43.36	-40.3082	-43.0548	-43.36	-43.36	-42.1393	-42.4445	-41.8341	-41.529	-43.0548	-42.1393	-42.4445	-42.4445		219	-46.93	-46.93	-45.7093	-47.5403
	0.0191	-43.0298		0.0191	-49.1333		219.1	-42.1393	-42.7497	-41.2238	-42.1393	-40.9186	-42.4445	-42.1393	-42.7497	-41.8341	-43.6652	-41.529	-41.529	-41.8341	-43.36	-42.7497	-42.1393	-42.7497	-43.0548	-42.1393	-41.529	-42.1393	-43.0548	-42.1393	-42.1393	-42.1393	-43.6652	-44.2755	-43.0548	-42.1393	-42.7497	-42.4445	-43.36	-42.4445	-41.529	-41.8341	-42.7497		219.1	-46.6248	-46.3197	-47.2352	-47.2352
	0.0192	-42.1143		0.0192	-48.8281		219.2	-42.7497	-42.1393	-41.529	-43.6652	-41.8341	-42.7497	-42.4445	-43.36	-41.2238	-42.7497	-41.8341	-41.8341	-42.4445	-42.4445	-43.6652	-43.0548	-41.8341	-43.36	-42.7497	-41.2238	-42.1393	-42.7497	-41.529	-43.0548	-42.4445	-43.0548	-43.9704	-43.0548	-43.0548	-42.1393	-42.1393	-43.0548	-43.36	-41.529	-43.0548	-43.36		219.2	-46.93	-45.7093	-46.0145	-47.2352
	0.0193	-41.1987		0.0193	-48.2178		219.3	-42.4445	-41.8341	-42.1393	-42.4445	-41.8341	-42.1393	-43.0548	-41.8341	-41.529	-42.1393	-42.1393	-41.529	-42.1393	-42.1393	-43.36	-42.4445	-42.1393	-43.0548	-42.7497	-42.1393	-42.7497	-43.36	-41.2238	-42.4445	-41.2238	-43.6652	-43.6652	-44.2755	-41.8341	-43.6652	-42.4445	-42.4445	-43.0548	-41.8341	-41.529	-43.9704		219.3	-45.7093	-46.0145	-46.3197	-46.93
	0.0194	-43.335		0.0194	-49.4385		219.4	-42.7497	-43.0548	-41.529	-43.6652	-41.2238	-43.6652	-41.8341	-41.8341	-42.7497	-42.4445	-41.8341	-41.529	-41.529	-43.6652	-41.8341	-41.8341	-43.6652	-43.6652	-43.6652	-41.2238	-41.8341	-42.4445	-41.529	-42.4445	-40.9186	-43.0548	-43.0548	-43.9704	-41.8341	-42.7497	-41.529	-44.2755	-42.1393	-41.8341	-42.7497	-42.7497		219.4	-46.93	-45.4041	-46.0145	-46.93
	0.0195	-41.8091		0.0195	-48.8281		219.5	-42.4445	-42.4445	-41.8341	-43.0548	-41.529	-42.4445	-40.9186	-42.7497	-42.4445	-42.1393	-41.8341	-41.2238	-42.4445	-42.7497	-42.4445	-42.1393	-42.1393	-43.0548	-43.36	-42.1393	-42.1393	-43.0548	-41.529	-43.6652	-41.8341	-42.7497	-44.2755	-43.0548	-42.7497	-41.529	-41.8341	-43.36	-43.0548	-41.529	-42.1393	-41.529		219.5	-46.6248	-46.93	-45.7093	-47.2352
	0.0196	-41.8091		0.0196	-48.2178		219.6	-43.0548	-42.7497	-41.2238	-42.7497	-41.2238	-42.1393	-42.4445	-42.4445	-42.7497	-42.4445	-41.8341	-41.529	-41.8341	-43.0548	-42.1393	-43.0548	-42.7497	-43.0548	-42.1393	-40.6134	-42.7497	-43.36	-41.529	-43.0548	-41.529	-43.0548	-43.9704	-42.7497	-43.36	-42.1393	-42.7497	-42.1393	-44.2755	-41.2238	-41.529	-42.4445		219.6	-45.7093	-45.7093	-46.3197	-46.6248
	0.0197	-42.7246		0.0197	-49.1333		219.7	-42.7497	-41.529	-41.2238	-43.6652	-42.1393	-43.36	-42.4445	-41.529	-42.7497	-42.4445	-42.1393	-42.1393	-41.8341	-42.4445	-42.7497	-42.1393	-41.2238	-42.1393	-42.7497	-40.3082	-42.1393	-42.4445	-41.8341	-43.36	-40.9186	-43.0548	-43.0548	-44.2755	-42.4445	-42.7497	-43.0548	-42.1393	-43.6652	-42.4445	-42.1393	-43.0548		219.7	-46.0145	-46.3197	-46.0145	-46.93
	0.0198	-43.0298		0.0198	-49.4385		219.8	-42.1393	-41.2238	-41.2238	-42.7497	-41.8341	-43.0548	-41.8341	-43.0548	-41.8341	-42.1393	-42.7497	-42.1393	-41.529	-42.1393	-42.7497	-42.4445	-42.4445	-43.0548	-43.36	-41.529	-40.9186	-43.36	-40.6134	-43.36	-41.2238	-43.0548	-43.6652	-42.4445	-42.1393	-43.6652	-42.7497	-43.0548	-42.7497	-41.529	-41.8341	-43.36		219.8	-45.7093	-46.0145	-46.6248	-47.2352
	0.0199	-40.5884		0.0199	-48.5229		219.9	-43.0548	-42.4445	-41.8341	-42.7497	-42.1393	-43.6652	-43.6652	-42.7497	-40.9186	-42.7497	-42.1393	-40.0031	-42.1393	-42.7497	-42.7497	-42.4445	-41.8341	-43.6652	-43.6652	-40.9186	-41.529	-43.36	-41.2238	-42.4445	-41.529	-42.7497	-44.5807	-43.0548	-43.0548	-42.1393	-42.1393	-41.529	-43.0548	-40.9186	-42.7497	-43.6652		219.9	-46.6248	-46.3197	-46.3197	-46.93
	0.02	-42.4194		0.02	-48.8281		220	-42.4445	-42.1393	-41.8341	-43.0548	-42.1393	-42.4445	-43.0548	-41.529	-42.7497	-42.4445	-41.8341	-41.8341	-41.529	-42.7497	-42.7497	-42.7497	-42.7497	-42.1393	-43.6652	-41.2238	-42.1393	-43.36	-41.2238	-42.4445	-42.4445	-42.7497	-43.6652	-43.36	-42.1393	-42.7497	-42.1393	-43.36	-43.0548	-42.1393	-43.36	-41.8341		220	-46.3197	-46.0145	-46.3197	-46.93
	0.0201	-43.335		0.0201	-48.5229		220.1	-43.0548	-42.7497	-41.8341	-42.7497	-40.9186	-42.4445	-43.36	-41.8341	-41.529	-42.7497	-40.6134	-41.529	-41.2238	-42.1393	-42.4445	-43.0548	-42.1393	-42.4445	-43.36	-41.529	-41.529	-42.4445	-41.2238	-43.0548	-41.529	-43.0548	-44.2755	-43.6652	-41.529	-43.6652	-42.1393	-43.0548	-42.7497	-41.8341	-42.1393	-42.7497		220.1	-46.3197	-46.0145	-46.0145	-46.6248
	0.0202	-42.4194		0.0202	-49.1333		220.2	-42.4445	-42.4445	-42.1393	-43.6652	-41.2238	-43.0548	-41.8341	-42.7497	-42.1393	-42.1393	-42.1393	-42.4445	-41.529	-41.529	-42.7497	-42.7497	-42.4445	-43.9704	-43.6652	-41.2238	-42.4445	-42.7497	-41.8341	-42.1393	-41.8341	-42.7497	-43.9704	-43.6652	-41.8341	-42.7497	-43.0548	-41.529	-42.4445	-41.2238	-41.529	-43.36		220.2	-46.93	-46.3197	-46.3197	-46.6248
	0.0203	-41.5039		0.0203	-48.8281		220.3	-43.36	-43.0548	-41.8341	-43.36	-42.1393	-41.8341	-42.7497	-40.6134	-43.0548	-41.8341	-42.4445	-41.8341	-42.1393	-44.2755	-42.4445	-44.2755	-42.1393	-42.4445	-43.36	-42.1393	-41.529	-42.7497	-40.9186	-42.1393	-40.6134	-42.7497	-44.2755	-42.7497	-42.4445	-43.36	-42.1393	-43.0548	-43.36	-41.529	-42.1393	-43.36		220.3	-46.0145	-46.3197	-46.6248	-46.93
	0.0204	-42.1143		0.0204	-49.1333		220.4	-43.0548	-42.7497	-41.529	-43.36	-41.8341	-43.36	-42.1393	-42.1393	-42.1393	-43.6652	-42.4445	-41.8341	-40.9186	-42.4445	-42.4445	-42.4445	-43.0548	-42.1393	-43.0548	-42.7497	-41.8341	-42.4445	-41.2238	-42.7497	-42.1393	-43.0548	-43.9704	-43.9704	-42.1393	-43.36	-42.1393	-42.7497	-43.0548	-41.8341	-42.1393	-41.8341		220.4	-46.3197	-46.93	-46.3197	-47.5403
	0.0205	-43.6401		0.0205	-48.5229		220.5	-41.8341	-42.1393	-41.8341	-43.0548	-41.8341	-42.4445	-41.8341	-42.4445	-42.1393	-42.1393	-41.8341	-41.529	-42.1393	-43.0548	-42.7497	-42.4445	-42.4445	-42.4445	-43.36	-41.529	-42.7497	-43.36	-41.2238	-42.4445	-42.4445	-42.7497	-43.36	-43.9704	-42.1393	-42.7497	-42.4445	-42.7497	-43.6652	-40.6134	-43.0548	-41.8341		220.5	-45.4041	-46.3197	-46.6248	-47.2352
	0.0206	-42.1143		0.0206	-48.5229		220.6	-43.9704	-42.1393	-41.529	-42.7497	-41.529	-41.8341	-42.7497	-41.8341	-41.529	-41.529	-41.529	-41.8341	-41.2238	-41.529	-42.7497	-43.36	-42.7497	-42.7497	-43.6652	-42.7497	-41.8341	-43.0548	-41.529	-43.0548	-40.6134	-42.7497	-44.2755	-44.2755	-41.529	-42.7497	-42.4445	-42.7497	-43.0548	-41.2238	-42.7497	-41.8341		220.6	-46.0145	-46.3197	-46.6248	-46.6248
	0.0207	-42.4194		0.0207	-48.8281		220.7	-42.4445	-41.529	-41.2238	-42.4445	-41.8341	-42.7497	-42.7497	-42.4445	-42.1393	-42.7497	-42.1393	-41.8341	-42.4445	-42.7497	-42.7497	-41.8341	-41.8341	-42.7497	-42.4445	-41.8341	-41.8341	-41.8341	-41.8341	-43.0548	-41.2238	-43.6652	-43.6652	-43.9704	-42.1393	-42.7497	-42.4445	-43.9704	-43.0548	-41.8341	-41.8341	-42.4445		220.7	-45.7093	-46.6248	-46.0145	-47.2352
	0.0208	-43.335		0.0208	-48.2178		220.8	-42.7497	-42.1393	-41.529	-42.1393	-41.529	-42.4445	-42.4445	-42.1393	-42.1393	-43.0548	-41.8341	-42.4445	-41.529	-42.4445	-41.529	-42.7497	-42.1393	-42.7497	-43.0548	-41.8341	-42.4445	-43.36	-40.6134	-42.1393	-42.1393	-43.36	-43.9704	-43.0548	-41.8341	-42.4445	-41.529	-41.8341	-41.2238	-41.2238	-41.529	-43.36		220.8	-46.0145	-46.6248	-46.3197	-47.5403
	0.0209	-42.1143		0.0209	-48.2178		220.9	-42.1393	-42.1393	-41.529	-43.0548	-41.529	-42.1393	-42.7497	-41.2238	-42.1393	-41.8341	-42.7497	-41.8341	-41.2238	-42.1393	-43.6652	-43.36	-42.1393	-43.0548	-42.7497	-42.1393	-41.529	-43.9704	-41.8341	-43.36	-42.4445	-41.8341	-43.36	-44.2755	-41.529	-42.7497	-42.7497	-42.7497	-42.7497	-41.8341	-41.529	-42.7497		220.9	-45.7093	-46.0145	-46.6248	-46.6248
	0.021	-42.7246		0.021	-48.2178		221	-43.36	-41.529	-42.1393	-43.0548	-41.2238	-42.4445	-43.0548	-41.2238	-42.4445	-42.7497	-41.8341	-42.1393	-42.4445	-43.0548	-42.1393	-43.36	-42.4445	-44.5807	-43.6652	-40.0031	-41.2238	-43.9704	-41.2238	-43.0548	-42.1393	-43.36	-43.36	-43.6652	-42.4445	-42.7497	-42.4445	-42.7497	-43.6652	-41.529	-42.4445	-42.1393		221	-46.3197	-46.6248	-45.7093	-46.93
	0.0211	-43.335		0.0211	-49.1333		221.1	-42.4445	-43.36	-41.8341	-43.6652	-41.2238	-42.1393	-42.1393	-41.8341	-41.529	-42.7497	-41.529	-42.4445	-41.8341	-42.7497	-42.1393	-42.1393	-42.1393	-42.4445	-43.6652	-41.529	-41.8341	-42.4445	-40.9186	-42.1393	-41.529	-42.1393	-44.2755	-42.4445	-42.1393	-43.0548	-42.1393	-43.36	-42.7497	-42.1393	-41.8341	-43.36		221.1	-46.0145	-46.0145	-46.6248	-46.3197
	0.0212	-41.5039		0.0212	-48.5229		221.2	-43.36	-41.8341	-41.529	-43.0548	-41.8341	-42.7497	-41.2238	-41.529	-43.0548	-42.4445	-42.1393	-41.8341	-41.2238	-43.0548	-43.36	-43.36	-41.529	-42.4445	-42.7497	-41.529	-42.4445	-42.1393	-41.8341	-42.7497	-41.529	-42.4445	-43.0548	-43.0548	-42.7497	-43.0548	-42.7497	-43.0548	-42.4445	-40.9186	-42.4445	-42.7497		221.2	-46.3197	-46.6248	-46.3197	-46.6248
	0.0213	-41.8091		0.0213	-48.5229		221.3	-43.0548	-42.1393	-41.2238	-43.0548	-41.8341	-43.0548	-42.4445	-41.8341	-43.0548	-43.0548	-41.8341	-41.529	-41.8341	-41.529	-42.4445	-43.0548	-43.0548	-42.7497	-43.36	-40.9186	-42.1393	-42.7497	-40.6134	-43.0548	-41.529	-42.7497	-42.7497	-43.36	-42.7497	-43.0548	-42.4445	-42.7497	-42.4445	-40.9186	-42.7497	-42.1393		221.3	-46.93	-46.6248	-46.6248	-46.93
	0.0214	-41.5039		0.0214	-48.5229		221.4	-42.4445	-42.7497	-42.7497	-42.4445	-42.4445	-41.529	-42.1393	-42.1393	-42.1393	-43.0548	-42.4445	-42.7497	-41.8341	-43.36	-42.7497	-41.8341	-41.8341	-42.7497	-42.4445	-41.8341	-41.529	-43.0548	-42.1393	-43.0548	-41.2238	-42.4445	-44.2755	-42.4445	-41.529	-43.0548	-41.8341	-43.36	-42.7497	-41.2238	-42.1393	-42.4445		221.4	-46.3197	-46.0145	-46.6248	-46.6248
	0.0215	-42.1143		0.0215	-48.5229		221.5	-42.4445	-42.4445	-41.529	-44.2755	-41.529	-43.0548	-41.8341	-40.3082	-42.4445	-43.36	-42.1393	-41.2238	-42.1393	-42.1393	-42.7497	-42.4445	-43.0548	-42.1393	-42.4445	-41.2238	-43.36	-43.36	-40.9186	-43.36	-41.529	-42.4445	-43.6652	-43.0548	-42.4445	-42.7497	-42.4445	-42.7497	-43.0548	-41.2238	-41.8341	-43.36		221.5	-46.3197	-46.93	-46.0145	-46.6248
	0.0216	-42.1143		0.0216	-49.7437		221.6	-42.1393	-42.1393	-42.4445	-42.7497	-40.6134	-42.4445	-42.7497	-42.4445	-42.4445	-42.4445	-41.8341	-42.1393	-41.8341	-42.7497	-42.4445	-41.529	-41.2238	-43.36	-44.5807	-42.1393	-41.529	-43.36	-40.9186	-43.0548	-42.1393	-43.0548	-44.2755	-43.36	-41.8341	-42.4445	-42.4445	-42.1393	-42.4445	-40.6134	-42.4445	-42.4445		221.6	-45.7093	-46.3197	-46.3197	-47.2352
	0.0217	-41.5039		0.0217	-48.5229		221.7	-43.36	-41.529	-41.2238	-43.36	-42.1393	-42.4445	-42.1393	-42.7497	-42.1393	-41.8341	-41.529	-42.7497	-41.8341	-43.36	-42.1393	-42.1393	-42.4445	-43.36	-43.6652	-41.529	-41.2238	-42.4445	-41.529	-42.7497	-41.529	-42.7497	-43.6652	-43.9704	-42.1393	-43.0548	-41.2238	-44.2755	-43.36	-41.2238	-41.529	-42.1393		221.7	-46.93	-47.2352	-46.0145	-47.2352
	0.0218	-43.0298		0.0218	-48.8281		221.8	-41.8341	-42.1393	-41.2238	-43.6652	-41.529	-43.36	-42.1393	-42.1393	-42.4445	-43.0548	-42.1393	-41.2238	-42.4445	-42.1393	-42.4445	-42.4445	-42.4445	-42.7497	-43.36	-41.2238	-41.529	-42.7497	-41.2238	-42.4445	-41.8341	-41.529	-43.36	-43.36	-41.8341	-42.7497	-43.36	-42.4445	-43.9704	-41.529	-42.4445	-42.4445		221.8	-46.93	-46.3197	-46.93	-46.93
	0.0219	-41.8091		0.0219	-48.5229		221.9	-43.36	-41.529	-40.9186	-42.4445	-41.8341	-42.7497	-42.4445	-42.4445	-42.4445	-42.7497	-41.8341	-41.2238	-42.1393	-42.1393	-42.1393	-42.7497	-42.1393	-42.4445	-42.4445	-41.529	-42.1393	-43.36	-40.9186	-42.1393	-42.4445	-43.0548	-43.9704	-43.36	-42.1393	-42.1393	-42.7497	-41.8341	-43.36	-41.529	-42.4445	-42.1393		221.9	-46.3197	-46.3197	-46.3197	-46.6248
	0.022	-43.0298		0.022	-49.1333		222	-42.4445	-42.4445	-41.529	-43.6652	-41.8341	-42.4445	-42.1393	-43.0548	-43.0548	-40.9186	-41.529	-42.7497	-41.2238	-41.529	-42.7497	-41.8341	-42.1393	-42.4445	-43.0548	-41.2238	-41.2238	-43.9704	-41.529	-43.36	-40.6134	-42.7497	-44.2755	-43.9704	-42.7497	-42.1393	-42.1393	-43.0548	-42.7497	-40.6134	-42.1393	-42.1393		222	-45.7093	-46.0145	-46.3197	-46.6248
	0.0221	-41.8091		0.0221	-49.1333		222.1	-42.1393	-42.1393	-41.2238	-43.6652	-41.2238	-42.7497	-42.4445	-42.4445	-41.529	-42.1393	-40.6134	-41.8341	-42.1393	-42.7497	-42.1393	-42.7497	-41.529	-43.6652	-43.0548	-41.529	-41.8341	-43.36	-41.2238	-41.2238	-42.4445	-42.4445	-43.6652	-43.36	-42.4445	-43.0548	-42.7497	-43.0548	-42.4445	-40.9186	-41.529	-42.1393		222.1	-46.6248	-46.3197	-46.93	-47.2352
	0.0222	-42.4194		0.0222	-47.9126		222.2	-42.4445	-42.1393	-41.8341	-43.0548	-41.8341	-42.4445	-41.8341	-42.4445	-43.0548	-43.0548	-41.8341	-41.8341	-42.4445	-42.4445	-43.9704	-42.7497	-42.4445	-43.0548	-42.7497	-41.529	-42.4445	-43.0548	-41.2238	-43.0548	-41.2238	-43.36	-43.6652	-43.36	-42.7497	-43.0548	-42.4445	-42.7497	-43.0548	-42.1393	-41.8341	-43.0548		222.2	-46.3197	-46.3197	-46.93	-46.93
	0.0223	-42.7246		0.0223	-47.9126		222.3	-43.0548	-43.0548	-42.1393	-43.6652	-42.4445	-43.0548	-42.4445	-42.4445	-43.36	-42.4445	-42.4445	-42.1393	-41.8341	-42.7497	-43.0548	-43.0548	-41.529	-42.1393	-43.36	-40.9186	-41.8341	-43.0548	-40.9186	-43.0548	-41.2238	-43.0548	-43.36	-42.1393	-42.4445	-43.6652	-42.7497	-43.36	-42.7497	-42.1393	-42.4445	-42.1393		222.3	-45.7093	-46.3197	-47.2352	-46.3197
	0.0224	-42.4194		0.0224	-48.2178		222.4	-42.1393	-41.8341	-40.9186	-42.4445	-42.1393	-43.36	-43.0548	-42.7497	-41.8341	-42.4445	-41.8341	-41.2238	-42.1393	-42.4445	-41.8341	-42.1393	-42.7497	-42.7497	-43.0548	-41.8341	-41.8341	-42.7497	-40.3082	-43.36	-42.4445	-42.4445	-44.2755	-43.0548	-42.4445	-43.0548	-42.1393	-42.7497	-41.529	-40.3082	-41.8341	-41.529		222.4	-46.0145	-46.0145	-46.6248	-46.93
	0.0225	-42.1143		0.0225	-49.4385		222.5	-42.4445	-42.1393	-40.6134	-42.4445	-42.1393	-42.4445	-42.1393	-42.1393	-42.1393	-42.1393	-41.8341	-42.4445	-41.529	-42.4445	-43.9704	-43.0548	-41.8341	-43.0548	-43.36	-40.9186	-41.529	-43.0548	-41.529	-42.1393	-41.8341	-42.7497	-43.6652	-43.6652	-42.4445	-42.4445	-42.4445	-43.0548	-43.36	-41.8341	-42.7497	-42.7497		222.5	-46.0145	-46.3197	-46.0145	-46.3197
	0.0226	-42.4194		0.0226	-48.2178		222.6	-42.1393	-42.1393	-41.529	-43.9704	-42.1393	-42.1393	-43.36	-42.4445	-43.0548	-42.4445	-42.1393	-41.8341	-41.8341	-42.7497	-42.1393	-43.36	-42.1393	-43.6652	-43.36	-40.6134	-41.8341	-43.0548	-41.2238	-43.0548	-41.529	-42.4445	-44.5807	-42.4445	-42.7497	-42.7497	-42.1393	-42.4445	-42.7497	-42.1393	-43.0548	-43.36		222.6	-46.0145	-46.93	-46.3197	-47.2352
	0.0227	-42.7246		0.0227	-48.5229		222.7	-43.0548	-41.8341	-42.1393	-43.0548	-41.2238	-43.0548	-42.7497	-43.0548	-42.4445	-42.1393	-42.1393	-43.0548	-41.529	-41.8341	-42.1393	-42.4445	-43.36	-42.7497	-42.7497	-41.2238	-41.529	-43.6652	-40.0031	-42.7497	-42.1393	-43.0548	-44.2755	-43.36	-42.1393	-42.7497	-42.7497	-43.0548	-42.7497	-41.529	-41.2238	-42.4445		222.7	-46.93	-46.3197	-47.2352	-46.93
	0.0228	-40.8936		0.0228	-48.5229		222.8	-42.7497	-42.1393	-40.9186	-43.0548	-40.9186	-43.36	-41.529	-42.4445	-41.2238	-42.1393	-42.1393	-42.1393	-42.4445	-42.4445	-43.36	-42.4445	-42.4445	-41.529	-43.0548	-40.9186	-42.4445	-43.36	-40.9186	-43.0548	-42.1393	-42.7497	-42.7497	-44.2755	-42.1393	-42.4445	-42.1393	-42.4445	-43.9704	-41.529	-42.4445	-43.0548		222.8	-46.3197	-46.6248	-46.0145	-47.5403
	0.0229	-42.1143		0.0229	-48.8281		222.9	-43.0548	-42.1393	-42.1393	-42.7497	-41.529	-41.8341	-42.1393	-41.2238	-42.4445	-42.4445	-42.4445	-41.529	-41.2238	-42.4445	-41.8341	-43.36	-42.1393	-42.7497	-43.36	-41.529	-41.2238	-43.0548	-41.2238	-42.4445	-41.529	-42.7497	-43.9704	-43.36	-41.8341	-43.36	-42.7497	-43.0548	-42.7497	-41.8341	-41.8341	-43.36		222.9	-46.3197	-46.3197	-46.6248	-47.2352
	0.023	-42.4194		0.023	-48.8281		223	-41.8341	-41.8341	-41.8341	-43.0548	-41.2238	-43.0548	-42.4445	-42.7497	-42.4445	-42.7497	-42.4445	-42.1393	-41.529	-42.1393	-42.7497	-42.4445	-41.2238	-43.6652	-42.4445	-42.1393	-41.529	-42.1393	-40.3082	-43.0548	-40.9186	-43.0548	-43.36	-43.36	-41.529	-43.0548	-41.529	-42.4445	-42.7497	-41.8341	-41.529	-42.4445		223	-46.93	-46.93	-46.3197	-47.2352
	0.0231	-43.6401		0.0231	-48.8281		223.1	-42.7497	-43.36	-40.9186	-43.36	-42.4445	-43.0548	-41.8341	-42.4445	-40.9186	-43.0548	-42.1393	-42.4445	-42.7497	-43.36	-43.36	-41.8341	-42.4445	-43.0548	-43.0548	-41.2238	-40.0031	-42.4445	-41.8341	-42.4445	-41.2238	-42.4445	-43.36	-43.36	-42.4445	-42.1393	-41.529	-42.4445	-43.0548	-40.9186	-42.4445	-40.9186		223.1	-46.6248	-46.0145	-46.93	-46.93
	0.0232	-41.8091		0.0232	-48.5229		223.2	-42.1393	-41.8341	-41.529	-43.6652	-41.8341	-42.4445	-41.8341	-40.9186	-42.1393	-41.529	-42.7497	-41.529	-41.8341	-41.8341	-42.7497	-42.7497	-42.7497	-42.7497	-43.6652	-40.3082	-41.8341	-43.6652	-40.9186	-43.0548	-41.2238	-42.7497	-43.6652	-42.7497	-42.4445	-40.6134	-42.7497	-43.36	-43.36	-41.2238	-41.529	-42.4445		223.2	-46.3197	-46.93	-46.3197	-46.93
	0.0233	-42.4194		0.0233	-47.9126		223.3	-42.1393	-42.4445	-42.1393	-42.4445	-41.529	-42.4445	-42.7497	-42.7497	-42.1393	-41.8341	-41.529	-41.529	-41.8341	-43.0548	-42.1393	-42.4445	-42.4445	-43.0548	-43.0548	-41.8341	-41.8341	-43.36	-40.3082	-42.1393	-41.529	-43.36	-43.0548	-43.36	-43.0548	-42.4445	-43.0548	-42.4445	-42.7497	-41.529	-41.529	-41.529		223.3	-46.0145	-46.3197	-46.3197	-47.2352
	0.0234	-43.0298		0.0234	-48.8281		223.4	-42.4445	-43.0548	-41.2238	-43.0548	-41.529	-42.4445	-41.8341	-42.1393	-42.4445	-42.4445	-42.1393	-41.8341	-42.4445	-42.1393	-43.0548	-42.1393	-43.9704	-43.0548	-43.0548	-40.9186	-41.8341	-43.6652	-41.8341	-43.6652	-41.8341	-43.0548	-43.9704	-43.0548	-42.1393	-43.36	-41.8341	-43.36	-43.0548	-41.8341	-41.8341	-43.36		223.4	-46.0145	-46.6248	-46.6248	-46.6248
	0.0235	-41.1987		0.0235	-48.2178		223.5	-42.4445	-41.529	-40.6134	-43.6652	-41.2238	-42.4445	-42.1393	-42.4445	-42.4445	-42.4445	-42.1393	-41.8341	-40.9186	-43.0548	-42.4445	-42.7497	-41.8341	-44.2755	-43.6652	-41.2238	-41.8341	-43.0548	-41.529	-42.7497	-42.1393	-41.8341	-43.6652	-43.0548	-42.7497	-43.36	-42.7497	-43.6652	-43.0548	-42.4445	-41.8341	-43.6652		223.5	-47.2352	-46.93	-46.93	-46.6248
	0.0236	-43.335		0.0236	-47.9126		223.6	-42.7497	-42.4445	-41.2238	-43.36	-42.7497	-42.7497	-42.4445	-41.8341	-42.7497	-42.4445	-40.9186	-42.1393	-41.8341	-42.7497	-43.0548	-43.6652	-43.0548	-43.36	-42.7497	-42.4445	-41.529	-43.0548	-40.6134	-43.0548	-42.4445	-42.4445	-43.9704	-42.7497	-43.36	-43.36	-42.7497	-42.7497	-43.36	-40.6134	-42.4445	-43.0548		223.6	-46.3197	-46.3197	-46.6248	-46.93
	0.0237	-42.1143		0.0237	-48.2178		223.7	-43.36	-42.4445	-41.8341	-42.7497	-40.9186	-43.36	-42.1393	-41.529	-42.7497	-41.8341	-42.1393	-42.1393	-41.8341	-42.1393	-42.7497	-42.7497	-42.7497	-42.7497	-43.0548	-40.6134	-42.4445	-42.7497	-42.4445	-42.4445	-42.1393	-43.0548	-43.6652	-42.7497	-41.8341	-42.4445	-42.1393	-43.6652	-43.6652	-41.529	-42.7497	-43.6652		223.7	-46.6248	-46.6248	-46.3197	-46.3197
	0.0238	-42.4194		0.0238	-47.9126		223.8	-42.1393	-41.8341	-41.529	-42.7497	-41.2238	-42.4445	-42.7497	-43.0548	-41.8341	-42.1393	-41.529	-41.529	-42.1393	-42.1393	-42.7497	-42.4445	-42.1393	-42.7497	-42.4445	-41.529	-42.7497	-41.8341	-41.529	-43.0548	-41.529	-42.7497	-42.7497	-43.9704	-42.1393	-43.36	-42.7497	-43.36	-42.7497	-41.8341	-42.1393	-43.36		223.8	-46.0145	-46.93	-46.6248	-47.2352
	0.0239	-41.8091		0.0239	-47.9126		223.9	-43.36	-42.4445	-42.7497	-43.0548	-42.1393	-40.9186	-42.4445	-41.8341	-41.2238	-41.8341	-41.529	-42.7497	-40.9186	-41.529	-43.0548	-41.8341	-43.0548	-42.7497	-42.7497	-42.4445	-40.9186	-42.4445	-40.6134	-42.4445	-41.2238	-42.7497	-44.5807	-43.36	-41.8341	-43.0548	-42.4445	-41.8341	-42.7497	-41.2238	-41.529	-42.4445		223.9	-46.6248	-46.0145	-46.3197	-46.6248
	0.024	-42.7246		0.024	-48.5229		224	-42.7497	-42.1393	-41.529	-42.4445	-41.2238	-42.7497	-41.529	-41.8341	-42.4445	-42.7497	-42.4445	-40.9186	-41.2238	-42.4445	-42.7497	-42.4445	-41.8341	-43.6652	-43.0548	-40.9186	-41.2238	-42.4445	-40.6134	-43.0548	-41.529	-43.36	-43.9704	-43.36	-42.7497	-43.36	-42.1393	-43.0548	-43.9704	-42.1393	-41.8341	-41.8341		224	-46.6248	-46.6248	-46.93	-47.2352
	0.0241	-43.0298		0.0241	-48.8281		224.1	-42.7497	-43.0548	-42.4445	-43.0548	-40.3082	-43.0548	-42.7497	-41.8341	-42.1393	-43.0548	-41.529	-41.529	-43.0548	-43.6652	-42.4445	-42.4445	-43.0548	-43.6652	-42.4445	-40.9186	-43.36	-43.36	-41.2238	-42.4445	-42.1393	-43.36	-43.6652	-43.0548	-41.529	-42.4445	-41.8341	-42.7497	-43.9704	-40.9186	-42.4445	-42.1393		224.1	-46.3197	-46.3197	-47.2352	-46.6248
	0.0242	-40.8936		0.0242	-48.2178		224.2	-42.4445	-42.1393	-40.9186	-43.9704	-42.4445	-42.1393	-42.1393	-42.1393	-41.529	-42.4445	-42.1393	-42.4445	-42.1393	-42.4445	-42.4445	-40.9186	-42.4445	-42.7497	-41.8341	-42.4445	-42.4445	-44.2755	-40.3082	-43.6652	-41.529	-42.7497	-43.6652	-43.9704	-41.2238	-43.0548	-42.7497	-43.0548	-42.7497	-41.2238	-40.9186	-41.8341		224.2	-46.3197	-47.2352	-46.3197	-46.93
	0.0243	-42.7246		0.0243	-48.5229		224.3	-42.1393	-41.529	-40.9186	-42.7497	-41.8341	-42.7497	-41.2238	-41.2238	-42.4445	-41.529	-42.7497	-42.4445	-41.529	-41.8341	-42.4445	-42.7497	-41.8341	-42.1393	-43.0548	-40.9186	-41.2238	-42.7497	-41.529	-42.1393	-40.9186	-42.7497	-43.6652	-44.2755	-42.7497	-42.7497	-42.7497	-43.0548	-42.7497	-40.9186	-42.4445	-42.4445		224.3	-46.0145	-46.93	-46.93	-47.2352
	0.0244	-42.1143		0.0244	-48.2178		224.4	-42.4445	-42.1393	-40.9186	-43.36	-40.9186	-42.4445	-42.4445	-42.1393	-42.7497	-41.529	-42.7497	-41.8341	-42.1393	-42.7497	-41.8341	-43.0548	-42.4445	-43.6652	-43.0548	-40.3082	-41.2238	-42.7497	-41.529	-43.0548	-42.1393	-42.4445	-44.2755	-43.36	-42.1393	-43.0548	-41.529	-43.36	-42.4445	-41.8341	-42.4445	-42.7497		224.4	-46.93	-47.2352	-46.93	-47.5403
	0.0245	-41.8091		0.0245	-47.9126		224.5	-42.7497	-42.4445	-42.1393	-43.36	-41.8341	-43.36	-43.0548	-42.1393	-42.7497	-42.4445	-41.529	-41.8341	-41.529	-42.1393	-43.0548	-43.36	-42.7497	-43.6652	-42.4445	-41.8341	-41.8341	-43.0548	-40.6134	-41.529	-41.529	-43.36	-43.0548	-42.7497	-42.1393	-42.1393	-43.36	-43.36	-43.36	-41.2238	-41.8341	-42.7497		224.5	-46.0145	-46.6248	-47.5403	-46.93
	0.0246	-42.7246		0.0246	-48.5229		224.6	-42.7497	-41.529	-41.2238	-43.36	-40.9186	-42.4445	-42.4445	-42.7497	-41.8341	-42.1393	-41.8341	-42.1393	-41.8341	-42.7497	-42.7497	-42.1393	-41.8341	-43.36	-43.36	-40.9186	-42.1393	-42.7497	-42.1393	-43.36	-41.529	-42.7497	-42.7497	-43.0548	-43.0548	-43.36	-42.7497	-42.1393	-42.7497	-40.9186	-42.7497	-43.0548		224.6	-46.6248	-46.6248	-46.93	-46.3197
	0.0247	-42.1143		0.0247	-48.2178		224.7	-42.4445	-42.4445	-41.529	-42.1393	-41.529	-42.4445	-42.7497	-41.8341	-41.529	-42.4445	-42.1393	-42.1393	-42.7497	-43.0548	-41.8341	-41.529	-43.0548	-43.0548	-42.7497	-40.9186	-42.4445	-43.0548	-42.1393	-42.7497	-41.8341	-43.0548	-44.5807	-44.2755	-43.36	-43.0548	-41.529	-43.6652	-43.0548	-42.1393	-43.36	-42.4445		224.7	-46.3197	-46.3197	-47.2352	-46.93
	0.0248	-42.7246		0.0248	-48.2178		224.8	-42.1393	-42.1393	-41.2238	-41.8341	-41.8341	-42.7497	-42.1393	-41.529	-42.1393	-42.1393	-41.529	-41.8341	-41.529	-42.1393	-43.0548	-42.7497	-42.1393	-43.0548	-42.1393	-41.8341	-42.1393	-42.7497	-41.2238	-42.1393	-42.1393	-42.7497	-43.36	-41.8341	-41.8341	-42.4445	-42.7497	-42.4445	-42.7497	-42.1393	-42.4445	-43.0548		224.8	-46.93	-46.3197	-46.93	-47.2352
	0.0249	-42.1143		0.0249	-48.5229		224.9	-41.529	-41.529	-42.4445	-42.7497	-40.9186	-41.8341	-41.8341	-42.4445	-42.1393	-42.7497	-42.7497	-40.3082	-41.8341	-43.36	-43.0548	-43.36	-42.4445	-42.7497	-43.9704	-41.2238	-41.529	-43.6652	-41.2238	-42.7497	-41.529	-42.7497	-43.6652	-43.6652	-42.7497	-42.7497	-41.529	-42.7497	-42.1393	-42.4445	-42.7497	-40.9186		224.9	-46.0145	-47.2352	-46.3197	-46.6248
	0.025	-42.1143		0.025	-47.9126		225	-42.4445	-43.0548	-40.9186	-42.1393	-40.9186	-42.4445	-42.7497	-42.1393	-41.529	-43.0548	-42.7497	-42.4445	-41.2238	-43.0548	-42.4445	-43.0548	-43.6652	-42.7497	-42.7497	-40.3082	-42.1393	-43.0548	-41.8341	-42.7497	-42.4445	-42.7497	-44.2755	-43.6652	-42.1393	-43.0548	-42.1393	-43.36	-43.6652	-41.529	-42.4445	-42.1393		225	-46.93	-45.7093	-46.93	-47.2352
	0.0251	-42.4194		0.0251	-47.9126		225.1	-42.4445	-42.7497	-40.9186	-42.4445	-42.1393	-43.0548	-42.4445	-42.7497	-41.8341	-42.7497	-42.1393	-41.8341	-41.8341	-42.4445	-42.1393	-42.7497	-42.7497	-43.9704	-43.0548	-41.529	-42.4445	-43.6652	-41.529	-41.8341	-41.529	-42.4445	-43.6652	-43.6652	-41.529	-43.0548	-43.0548	-43.0548	-43.36	-41.2238	-42.4445	-42.7497		225.1	-46.93	-46.6248	-46.93	-46.3197
	0.0252	-42.4194		0.0252	-48.8281		225.2	-41.8341	-40.9186	-42.1393	-42.7497	-40.9186	-42.1393	-42.4445	-41.8341	-41.8341	-41.8341	-43.0548	-41.8341	-42.1393	-42.4445	-43.36	-42.4445	-42.1393	-43.0548	-43.0548	-42.1393	-41.2238	-43.9704	-41.2238	-42.1393	-41.8341	-43.36	-43.9704	-43.36	-42.7497	-42.4445	-42.1393	-42.7497	-43.6652	-41.8341	-41.8341	-43.0548		225.2	-46.0145	-46.6248	-46.93	-46.6248
	0.0253	-42.7246		0.0253	-48.2178		225.3	-42.4445	-41.8341	-41.8341	-43.36	-40.9186	-42.1393	-42.1393	-41.8341	-43.0548	-41.8341	-41.8341	-42.1393	-42.4445	-42.1393	-42.1393	-42.4445	-41.2238	-42.7497	-43.0548	-40.6134	-41.8341	-42.7497	-41.2238	-43.36	-42.4445	-42.7497	-43.36	-43.36	-42.1393	-42.7497	-42.1393	-43.0548	-42.7497	-41.8341	-40.9186	-42.7497		225.3	-46.6248	-47.5403	-46.0145	-47.2352
	0.0254	-43.0298		0.0254	-47.6074		225.4	-42.1393	-42.1393	-41.8341	-43.0548	-41.529	-43.0548	-42.1393	-42.4445	-41.529	-41.8341	-42.1393	-40.9186	-42.7497	-43.36	-41.8341	-42.1393	-42.7497	-43.36	-42.7497	-41.2238	-41.529	-42.1393	-41.529	-42.1393	-41.2238	-42.4445	-43.0548	-43.0548	-42.1393	-42.7497	-42.1393	-42.7497	-42.7497	-42.4445	-42.1393	-41.529		225.4	-46.0145	-46.93	-46.93	-46.93
	0.0255	-40.8936		0.0255	-47.9126		225.5	-41.2238	-41.529	-41.529	-42.7497	-41.529	-42.7497	-42.1393	-42.7497	-41.529	-43.0548	-41.8341	-41.8341	-42.1393	-42.4445	-43.0548	-41.529	-42.7497	-42.7497	-43.0548	-41.8341	-42.4445	-43.6652	-40.6134	-43.0548	-43.0548	-42.4445	-44.2755	-44.2755	-42.7497	-42.4445	-42.7497	-43.36	-43.0548	-41.529	-42.4445	-42.4445		225.5	-46.3197	-46.3197	-46.93	-47.2352
	0.0256	-42.4194		0.0256	-47.9126		225.6	-43.0548	-41.529	-40.9186	-43.0548	-40.9186	-41.8341	-42.7497	-42.4445	-42.4445	-42.4445	-41.8341	-42.4445	-41.529	-41.2238	-42.1393	-42.7497	-41.529	-42.7497	-43.0548	-41.529	-42.1393	-43.6652	-40.9186	-42.1393	-41.529	-43.0548	-43.9704	-44.5807	-42.7497	-42.4445	-42.7497	-42.7497	-43.0548	-41.529	-41.2238	-42.7497		225.6	-46.3197	-46.93	-46.93	-46.6248
	0.0257	-42.7246		0.0257	-48.2178		225.7	-42.1393	-42.7497	-41.8341	-42.1393	-42.4445	-42.4445	-42.4445	-41.529	-42.4445	-41.8341	-42.7497	-42.4445	-41.8341	-43.0548	-41.2238	-43.36	-42.7497	-43.0548	-43.36	-41.8341	-40.9186	-43.6652	-42.1393	-42.1393	-41.2238	-43.36	-43.36	-44.2755	-42.1393	-42.7497	-41.8341	-43.0548	-43.6652	-41.529	-42.4445	-42.7497		225.7	-46.93	-46.6248	-47.5403	-46.6248
	0.0258	-41.1987		0.0258	-47.6074		225.8	-41.8341	-41.8341	-41.8341	-42.7497	-41.8341	-42.1393	-42.4445	-42.1393	-41.8341	-40.9186	-41.529	-41.2238	-42.1393	-42.7497	-43.36	-43.0548	-42.7497	-43.0548	-42.7497	-42.1393	-42.1393	-43.0548	-41.8341	-41.8341	-42.1393	-42.7497	-43.6652	-43.0548	-43.0548	-42.4445	-41.529	-43.0548	-43.0548	-41.529	-42.7497	-42.4445		225.8	-46.93	-46.6248	-47.2352	-46.3197
	0.0259	-42.7246		0.0259	-47.6074		225.9	-42.1393	-42.1393	-42.4445	-42.4445	-40.3082	-40.6134	-43.0548	-42.4445	-42.4445	-42.1393	-41.529	-40.9186	-41.529	-41.529	-42.7497	-43.0548	-40.9186	-42.4445	-42.7497	-41.8341	-41.529	-42.1393	-40.3082	-42.7497	-41.2238	-42.4445	-43.36	-43.36	-42.4445	-42.4445	-43.36	-43.36	-42.4445	-41.2238	-42.4445	-42.4445		225.9	-46.93	-46.3197	-46.93	-46.6248
	0.026	-41.5039		0.026	-48.8281		226	-42.1393	-42.7497	-41.529	-42.1393	-41.2238	-41.8341	-41.529	-42.7497	-41.529	-42.4445	-42.1393	-42.4445	-41.8341	-42.7497	-41.8341	-41.8341	-43.0548	-43.0548	-42.7497	-40.9186	-41.8341	-43.0548	-41.8341	-42.4445	-41.529	-43.0548	-44.2755	-43.36	-41.8341	-42.7497	-43.0548	-42.4445	-43.9704	-40.6134	-42.4445	-43.0548		226	-46.0145	-46.0145	-46.93	-46.0145
	0.0261	-41.1987		0.0261	-48.2178		226.1	-42.1393	-41.8341	-40.9186	-43.0548	-41.8341	-42.4445	-42.7497	-42.1393	-41.8341	-42.4445	-41.529	-42.4445	-41.8341	-43.0548	-42.1393	-42.7497	-42.7497	-42.4445	-42.7497	-40.6134	-42.7497	-43.36	-41.529	-41.8341	-42.4445	-43.0548	-43.9704	-41.8341	-42.4445	-43.36	-41.529	-43.36	-43.6652	-41.8341	-42.1393	-42.7497		226.1	-46.6248	-46.93	-46.3197	-46.6248
	0.0262	-41.8091		0.0262	-48.5229		226.2	-43.0548	-42.1393	-41.8341	-43.36	-41.2238	-42.7497	-41.529	-42.1393	-42.4445	-42.7497	-41.529	-42.4445	-42.1393	-41.2238	-42.7497	-43.36	-41.8341	-42.7497	-42.7497	-42.7497	-40.9186	-41.8341	-39.6979	-42.7497	-40.9186	-42.7497	-42.1393	-43.0548	-42.1393	-42.1393	-41.8341	-42.7497	-42.7497	-41.8341	-43.6652	-41.529		226.2	-46.3197	-47.2352	-46.6248	-47.2352
	0.0263	-42.1143		0.0263	-47.3022		226.3	-43.0548	-42.1393	-40.9186	-43.36	-41.529	-43.6652	-42.1393	-41.8341	-42.1393	-42.1393	-42.1393	-41.529	-41.529	-42.7497	-43.0548	-43.0548	-42.7497	-42.7497	-43.36	-41.2238	-41.529	-43.36	-41.529	-42.4445	-41.2238	-42.1393	-43.0548	-43.6652	-43.0548	-42.4445	-43.36	-43.36	-43.6652	-40.3082	-41.8341	-42.4445		226.3	-46.3197	-47.2352	-47.8455	-46.3197
	0.0264	-41.8091		0.0264	-48.2178		226.4	-41.2238	-42.7497	-41.529	-43.6652	-42.7497	-43.0548	-42.4445	-42.7497	-41.529	-41.8341	-42.7497	-40.9186	-41.8341	-42.7497	-42.4445	-42.4445	-43.0548	-42.7497	-42.7497	-40.6134	-41.529	-43.6652	-41.8341	-42.7497	-42.7497	-42.4445	-44.5807	-43.6652	-42.4445	-43.0548	-42.1393	-42.7497	-44.2755	-41.529	-41.8341	-41.8341		226.4	-46.3197	-46.93	-47.2352	-46.93
	0.0265	-41.5039		0.0265	-48.5229		226.5	-42.7497	-41.8341	-41.529	-42.7497	-41.529	-42.7497	-42.4445	-42.7497	-42.4445	-41.529	-41.529	-42.1393	-41.8341	-41.8341	-42.7497	-41.8341	-41.529	-43.0548	-43.36	-40.9186	-42.7497	-43.9704	-41.8341	-42.1393	-41.2238	-42.7497	-42.7497	-43.36	-42.1393	-42.7497	-42.1393	-43.36	-43.0548	-40.6134	-41.8341	-41.8341		226.5	-46.6248	-46.93	-46.3197	-46.93
	0.0266	-42.1143		0.0266	-48.2178		226.6	-42.1393	-42.1393	-40.9186	-42.4445	-40.9186	-42.7497	-42.4445	-42.4445	-43.0548	-43.0548	-42.1393	-43.0548	-42.4445	-42.7497	-43.0548	-43.0548	-42.4445	-43.0548	-42.4445	-41.2238	-41.8341	-43.0548	-40.6134	-42.1393	-41.8341	-43.6652	-43.9704	-42.7497	-42.7497	-42.1393	-42.4445	-43.9704	-43.6652	-40.9186	-42.4445	-42.7497		226.6	-46.3197	-46.93	-46.93	-46.93
	0.0267	-42.1143		0.0267	-47.6074		226.7	-41.529	-43.0548	-41.529	-43.0548	-42.1393	-42.4445	-41.8341	-42.4445	-41.8341	-42.4445	-42.4445	-42.1393	-42.4445	-42.1393	-42.1393	-42.1393	-42.4445	-43.36	-43.0548	-41.2238	-42.1393	-43.36	-41.2238	-42.7497	-41.529	-43.6652	-43.36	-43.9704	-42.4445	-42.7497	-42.4445	-42.1393	-42.7497	-42.1393	-42.4445	-43.0548		226.7	-46.3197	-46.93	-47.2352	-46.6248
	0.0268	-43.0298		0.0268	-48.5229		226.8	-42.4445	-42.4445	-41.2238	-42.7497	-41.8341	-42.4445	-43.0548	-41.529	-41.529	-41.529	-41.8341	-42.1393	-42.1393	-41.8341	-42.1393	-43.6652	-41.529	-43.0548	-43.6652	-41.529	-41.8341	-43.6652	-41.2238	-42.4445	-41.8341	-42.7497	-43.0548	-43.36	-41.8341	-42.7497	-42.1393	-42.1393	-43.6652	-41.529	-42.1393	-42.4445		226.8	-46.6248	-46.93	-47.2352	-46.3197
	0.0269	-42.1143		0.0269	-48.5229		226.9	-41.8341	-42.1393	-41.529	-42.4445	-40.3082	-42.1393	-43.6652	-42.1393	-42.4445	-42.4445	-41.8341	-41.2238	-41.529	-43.0548	-42.4445	-42.7497	-42.4445	-42.7497	-43.6652	-41.529	-41.529	-43.6652	-41.2238	-43.6652	-41.8341	-43.0548	-44.2755	-43.6652	-42.4445	-41.529	-42.1393	-42.4445	-42.7497	-41.2238	-42.4445	-42.1393		226.9	-46.3197	-46.6248	-46.6248	-46.0145
	0.027	-41.8091		0.027	-48.2178		227	-41.8341	-41.8341	-40.6134	-43.0548	-41.529	-42.7497	-41.8341	-42.7497	-41.8341	-43.0548	-41.2238	-41.2238	-41.2238	-43.0548	-41.8341	-41.2238	-41.529	-42.4445	-41.8341	-41.2238	-41.529	-43.0548	-40.6134	-41.2238	-42.1393	-43.36	-44.5807	-43.6652	-42.1393	-42.7497	-42.4445	-42.4445	-43.6652	-42.1393	-42.4445	-42.4445		227	-47.2352	-46.6248	-46.93	-46.3197
	0.0271	-43.0298		0.0271	-48.5229		227.1	-42.4445	-42.4445	-41.2238	-43.0548	-42.1393	-42.4445	-42.4445	-42.4445	-42.4445	-42.4445	-42.4445	-41.2238	-43.0548	-42.4445	-41.529	-42.1393	-41.529	-43.36	-43.0548	-41.2238	-42.4445	-43.6652	-41.2238	-42.4445	-42.1393	-43.0548	-42.4445	-43.36	-41.529	-42.7497	-42.1393	-43.0548	-43.0548	-41.8341	-41.8341	-43.0548		227.1	-46.6248	-47.5403	-46.93	-47.2352
	0.0272	-41.8091		0.0272	-48.2178		227.2	-42.4445	-41.2238	-42.1393	-43.6652	-41.529	-42.7497	-42.7497	-42.4445	-41.8341	-42.4445	-42.1393	-42.1393	-41.529	-42.1393	-43.0548	-42.4445	-42.1393	-43.36	-43.9704	-41.2238	-42.1393	-42.4445	-41.2238	-42.1393	-41.529	-42.7497	-43.6652	-43.36	-43.36	-42.4445	-43.36	-42.7497	-43.36	-42.4445	-42.1393	-41.8341		227.2	-47.2352	-46.6248	-47.5403	-46.93
	0.0273	-41.8091		0.0273	-48.8281		227.3	-40.9186	-41.8341	-41.8341	-43.6652	-40.3082	-42.1393	-42.7497	-41.8341	-41.8341	-43.0548	-41.2238	-41.8341	-41.8341	-43.36	-43.36	-43.0548	-43.36	-43.0548	-42.7497	-41.8341	-41.2238	-42.7497	-41.8341	-42.4445	-41.8341	-42.1393	-44.2755	-43.36	-42.4445	-43.0548	-42.1393	-43.9704	-43.36	-41.529	-42.4445	-41.529		227.3	-46.6248	-46.6248	-47.2352	-46.6248
	0.0274	-42.1143		0.0274	-47.9126		227.4	-42.7497	-42.4445	-41.8341	-42.7497	-41.8341	-43.36	-41.529	-42.7497	-42.1393	-43.0548	-42.1393	-41.529	-43.0548	-42.4445	-43.0548	-42.4445	-41.529	-42.7497	-42.7497	-41.2238	-42.1393	-43.36	-40.9186	-43.36	-41.8341	-42.7497	-43.9704	-43.36	-43.0548	-43.0548	-41.529	-43.6652	-42.7497	-41.529	-42.4445	-43.0548		227.4	-46.6248	-47.2352	-46.6248	-46.3197
	0.0275	-41.5039		0.0275	-48.8281		227.5	-43.0548	-41.2238	-41.8341	-43.0548	-41.529	-42.1393	-42.7497	-41.529	-40.6134	-42.1393	-42.4445	-41.8341	-42.1393	-41.529	-42.7497	-42.7497	-42.4445	-42.7497	-43.0548	-40.6134	-42.1393	-43.0548	-40.9186	-42.7497	-41.2238	-43.0548	-43.9704	-43.0548	-42.4445	-43.0548	-42.4445	-43.36	-42.7497	-41.2238	-42.7497	-42.4445		227.5	-46.93	-46.6248	-46.93	-46.93
	0.0276	-42.1143		0.0276	-47.9126		227.6	-42.7497	-42.1393	-41.529	-42.7497	-41.529	-42.7497	-41.8341	-42.1393	-42.7497	-43.0548	-42.1393	-42.1393	-41.8341	-42.7497	-42.7497	-42.7497	-43.0548	-43.0548	-43.6652	-41.529	-41.529	-42.1393	-42.7497	-43.0548	-42.1393	-43.6652	-44.2755	-43.36	-41.8341	-42.1393	-42.4445	-43.6652	-43.6652	-42.4445	-41.8341	-41.2238		227.6	-47.2352	-46.93	-46.93	-46.3197
	0.0277	-42.4194		0.0277	-48.2178		227.7	-42.4445	-42.4445	-41.8341	-43.9704	-42.4445	-42.7497	-42.7497	-42.4445	-42.1393	-42.4445	-40.9186	-42.1393	-42.4445	-42.4445	-42.4445	-42.4445	-41.2238	-42.7497	-42.7497	-41.2238	-41.2238	-42.7497	-41.2238	-42.7497	-42.4445	-42.7497	-43.9704	-43.6652	-41.8341	-42.1393	-41.2238	-43.0548	-42.1393	-41.529	-41.2238	-41.8341		227.7	-46.3197	-46.93	-46.93	-46.0145
	0.0278	-42.7246		0.0278	-47.3022		227.8	-42.7497	-42.4445	-41.529	-42.7497	-40.6134	-43.0548	-42.1393	-42.4445	-42.7497	-42.1393	-42.4445	-41.529	-43.0548	-41.8341	-43.0548	-42.4445	-42.1393	-43.6652	-42.4445	-41.8341	-42.1393	-43.9704	-40.6134	-42.7497	-41.529	-43.0548	-43.0548	-43.0548	-42.1393	-42.7497	-42.1393	-42.7497	-43.9704	-41.529	-42.1393	-42.4445		227.8	-46.93	-46.6248	-46.93	-46.0145
	0.0279	-42.1143		0.0279	-49.1333		227.9	-42.7497	-42.1393	-41.8341	-42.4445	-42.1393	-42.1393	-42.7497	-42.4445	-42.1393	-43.36	-43.0548	-41.2238	-42.1393	-41.8341	-42.1393	-43.0548	-43.0548	-41.2238	-43.0548	-40.9186	-41.8341	-42.7497	-40.9186	-43.0548	-41.529	-42.4445	-44.2755	-44.8859	-43.0548	-42.7497	-43.36	-43.9704	-43.0548	-40.6134	-42.1393	-42.1393		227.9	-46.0145	-46.93	-47.2352	-46.93
	0.028	-42.4194		0.028	-47.9126		228	-42.1393	-41.8341	-41.2238	-42.4445	-42.1393	-41.8341	-42.4445	-42.7497	-41.2238	-41.8341	-42.1393	-41.8341	-42.7497	-42.7497	-41.8341	-42.4445	-43.0548	-42.7497	-43.9704	-41.2238	-41.529	-43.0548	-41.8341	-42.1393	-42.4445	-43.0548	-44.2755	-43.0548	-42.4445	-42.4445	-43.0548	-43.0548	-41.8341	-41.2238	-42.4445	-42.1393		228	-46.3197	-47.2352	-46.93	-47.2352
	0.0281	-41.8091		0.0281	-47.6074		228.1	-41.8341	-42.1393	-40.6134	-42.7497	-40.9186	-42.7497	-42.1393	-42.1393	-41.8341	-42.1393	-42.1393	-40.6134	-42.1393	-42.1393	-43.36	-41.8341	-41.8341	-43.36	-43.36	-41.2238	-41.8341	-43.0548	-41.2238	-43.0548	-40.9186	-42.7497	-43.6652	-42.7497	-42.1393	-42.7497	-42.1393	-43.36	-42.7497	-41.8341	-41.2238	-42.1393		228.1	-46.6248	-47.2352	-46.93	-46.93
	0.0282	-41.1987		0.0282	-48.2178		228.2	-42.7497	-41.8341	-41.2238	-40.9186	-41.2238	-42.7497	-43.9704	-41.8341	-42.4445	-41.8341	-41.8341	-41.8341	-41.2238	-42.4445	-42.4445	-41.529	-42.7497	-41.8341	-43.9704	-41.8341	-41.529	-44.2755	-40.3082	-42.7497	-41.8341	-42.4445	-43.6652	-43.36	-43.0548	-43.36	-41.8341	-43.36	-42.4445	-41.529	-42.1393	-42.1393		228.2	-47.2352	-46.93	-46.93	-46.3197
	0.0283	-42.1143		0.0283	-47.9126		228.3	-42.4445	-41.529	-41.529	-43.36	-41.8341	-42.7497	-42.7497	-42.7497	-42.4445	-40.9186	-42.4445	-42.7497	-42.1393	-42.7497	-41.8341	-42.1393	-42.7497	-43.0548	-43.0548	-40.9186	-41.2238	-43.0548	-41.529	-41.8341	-42.1393	-43.0548	-44.5807	-43.36	-41.8341	-43.0548	-42.7497	-41.529	-41.8341	-40.9186	-42.1393	-42.4445		228.3	-46.6248	-46.93	-46.93	-46.6248
	0.0284	-42.7246		0.0284	-48.5229		228.4	-42.1393	-41.529	-41.8341	-43.36	-41.2238	-42.7497	-42.4445	-42.4445	-41.529	-42.7497	-42.1393	-42.4445	-41.8341	-42.1393	-44.2755	-41.8341	-41.529	-43.0548	-42.7497	-41.2238	-42.4445	-42.7497	-41.529	-43.36	-41.8341	-43.36	-43.36	-43.0548	-41.2238	-42.7497	-42.4445	-42.4445	-42.7497	-42.1393	-42.4445	-42.4445		228.4	-46.93	-46.93	-46.6248	-46.3197
	0.0285	-40.5884		0.0285	-48.2178		228.5	-42.4445	-42.7497	-42.1393	-42.1393	-41.2238	-42.1393	-40.9186	-41.2238	-41.529	-43.36	-42.4445	-41.8341	-42.4445	-42.4445	-42.7497	-42.1393	-42.4445	-42.1393	-43.6652	-41.529	-41.8341	-42.7497	-42.1393	-41.529	-40.3082	-41.8341	-43.0548	-43.36	-42.4445	-42.4445	-42.1393	-42.7497	-42.7497	-41.529	-42.7497	-42.4445		228.5	-46.6248	-47.2352	-47.5403	-46.6248
	0.0286	-43.0298		0.0286	-48.8281		228.6	-43.0548	-42.1393	-41.529	-43.0548	-40.9186	-42.4445	-41.8341	-41.8341	-42.4445	-41.2238	-41.2238	-40.9186	-41.8341	-43.6652	-42.4445	-42.7497	-43.0548	-43.6652	-42.1393	-41.8341	-41.529	-43.0548	-41.2238	-42.1393	-42.4445	-43.36	-44.2755	-43.36	-42.1393	-42.4445	-41.8341	-42.4445	-42.1393	-40.6134	-41.8341	-41.8341		228.6	-46.3197	-47.2352	-46.93	-46.93
	0.0287	-42.4194		0.0287	-47.6074		228.7	-41.2238	-41.529	-40.9186	-43.36	-42.4445	-42.1393	-42.4445	-43.6652	-41.8341	-42.7497	-41.8341	-41.8341	-42.7497	-42.4445	-41.8341	-42.4445	-41.8341	-42.4445	-43.0548	-41.2238	-42.4445	-43.36	-42.1393	-43.6652	-42.4445	-42.4445	-43.36	-42.4445	-42.1393	-42.4445	-42.4445	-43.36	-43.6652	-41.529	-41.8341	-43.0548		228.7	-46.6248	-46.93	-47.2352	-46.6248
	0.0288	-41.5039		0.0288	-49.4385		228.8	-43.36	-41.529	-40.3082	-41.2238	-41.8341	-42.1393	-42.4445	-42.4445	-42.7497	-42.7497	-42.7497	-41.529	-41.8341	-42.1393	-43.36	-42.4445	-42.7497	-42.7497	-43.0548	-40.6134	-41.8341	-42.7497	-41.2238	-42.7497	-41.8341	-41.8341	-42.4445	-43.36	-42.4445	-42.1393	-42.1393	-43.0548	-43.6652	-41.529	-41.2238	-42.4445		228.8	-45.7093	-46.6248	-47.5403	-46.93
	0.0289	-41.8091		0.0289	-48.2178		228.9	-43.36	-43.0548	-41.8341	-43.36	-40.3082	-41.2238	-43.0548	-42.1393	-43.0548	-41.529	-41.8341	-42.4445	-41.529	-41.8341	-42.7497	-41.8341	-41.8341	-43.0548	-43.36	-41.529	-41.529	-42.7497	-41.8341	-42.7497	-41.2238	-42.7497	-43.6652	-43.36	-42.4445	-43.0548	-42.4445	-43.36	-42.1393	-41.529	-41.529	-41.529		228.9	-46.6248	-46.93	-47.5403	-46.93
	0.029	-43.0298		0.029	-47.9126		229	-42.7497	-43.0548	-41.8341	-42.4445	-41.529	-43.0548	-42.1393	-41.2238	-42.4445	-42.1393	-41.8341	-42.4445	-42.1393	-42.4445	-42.4445	-42.4445	-42.1393	-43.6652	-42.4445	-41.8341	-42.1393	-43.36	-40.9186	-41.8341	-41.529	-42.1393	-43.6652	-44.2755	-40.9186	-42.7497	-42.1393	-42.7497	-43.36	-42.1393	-41.8341	-41.8341		229	-47.2352	-47.2352	-47.2352	-46.3197
	0.0291	-43.0298		0.0291	-47.6074		229.1	-42.1393	-40.9186	-41.8341	-42.1393	-41.529	-42.7497	-41.8341	-43.0548	-41.8341	-42.7497	-41.529	-42.4445	-41.8341	-42.4445	-43.0548	-41.8341	-42.7497	-43.0548	-41.8341	-41.529	-40.9186	-43.6652	-40.3082	-42.4445	-43.36	-42.1393	-43.36	-44.2755	-42.7497	-42.4445	-42.7497	-42.7497	-43.36	-41.8341	-41.8341	-41.8341		229.1	-47.2352	-46.93	-47.2352	-46.3197
	0.0292	-42.1143		0.0292	-48.5229		229.2	-41.8341	-42.4445	-41.529	-43.0548	-40.9186	-42.7497	-42.1393	-42.7497	-41.529	-41.8341	-43.0548	-41.529	-41.2238	-43.0548	-43.0548	-42.4445	-41.8341	-42.4445	-42.4445	-41.529	-42.4445	-41.8341	-41.8341	-43.6652	-41.8341	-43.9704	-43.6652	-43.36	-43.6652	-42.4445	-42.1393	-41.8341	-42.7497	-41.2238	-42.1393	-43.0548		229.2	-46.93	-47.2352	-46.93	-46.6248
	0.0293	-42.7246		0.0293	-47.9126		229.3	-42.1393	-43.0548	-41.529	-42.7497	-40.6134	-43.36	-42.7497	-42.7497	-42.1393	-42.4445	-41.529	-41.2238	-41.529	-42.1393	-43.36	-42.7497	-43.0548	-43.0548	-43.36	-40.9186	-42.7497	-43.36	-42.1393	-42.1393	-40.9186	-42.4445	-43.6652	-43.36	-42.4445	-42.7497	-42.7497	-42.4445	-43.36	-41.529	-41.8341	-42.4445		229.3	-46.93	-47.2352	-46.93	-47.2352
	0.0294	-42.7246		0.0294	-47.6074		229.4	-42.1393	-42.4445	-41.8341	-43.0548	-41.2238	-41.529	-42.1393	-41.8341	-41.8341	-43.36	-40.9186	-41.8341	-41.8341	-43.0548	-41.529	-42.1393	-42.4445	-43.0548	-43.9704	-41.8341	-41.8341	-43.36	-40.3082	-42.1393	-41.8341	-42.1393	-43.6652	-43.6652	-42.1393	-42.4445	-42.4445	-43.36	-43.0548	-41.8341	-42.7497	-42.1393		229.4	-46.6248	-47.2352	-46.93	-46.93
	0.0295	-41.5039		0.0295	-47.9126		229.5	-41.8341	-41.8341	-40.9186	-43.36	-41.529	-42.4445	-42.1393	-42.1393	-42.1393	-42.4445	-42.7497	-41.529	-41.529	-42.4445	-42.7497	-41.8341	-42.1393	-42.7497	-43.0548	-41.529	-41.8341	-43.36	-41.2238	-43.36	-41.529	-43.0548	-43.36	-43.0548	-42.4445	-42.4445	-43.0548	-41.8341	-42.7497	-40.9186	-42.4445	-42.1393		229.5	-46.93	-47.2352	-46.93	-46.3197
	0.0296	-41.8091		0.0296	-47.9126		229.6	-43.36	-41.8341	-41.529	-42.7497	-41.2238	-42.4445	-41.8341	-43.36	-42.1393	-41.8341	-41.8341	-42.1393	-41.529	-42.7497	-42.4445	-42.7497	-42.1393	-43.0548	-41.529	-41.2238	-42.4445	-42.7497	-40.9186	-41.8341	-40.3082	-42.1393	-43.36	-43.9704	-43.36	-42.4445	-42.4445	-42.7497	-43.0548	-41.2238	-42.7497	-42.1393		229.6	-46.93	-47.2352	-46.6248	-46.3197
	0.0297	-42.7246		0.0297	-49.1333		229.7	-42.1393	-41.8341	-41.2238	-43.36	-40.9186	-42.4445	-43.0548	-42.1393	-42.7497	-43.6652	-43.0548	-42.4445	-42.7497	-41.2238	-42.7497	-42.7497	-42.4445	-42.7497	-43.36	-41.529	-42.4445	-42.7497	-40.3082	-42.7497	-41.529	-42.7497	-43.9704	-43.6652	-42.1393	-42.1393	-41.8341	-43.0548	-43.9704	-41.2238	-42.1393	-43.36		229.7	-46.0145	-46.6248	-46.93	-46.6248
	0.0298	-42.7246		0.0298	-48.5229		229.8	-42.4445	-42.1393	-41.2238	-42.1393	-41.529	-43.36	-42.7497	-41.529	-42.1393	-42.1393	-42.4445	-41.529	-42.1393	-42.7497	-42.1393	-41.8341	-42.4445	-42.1393	-42.4445	-42.4445	-42.1393	-43.36	-41.2238	-42.7497	-42.4445	-43.0548	-43.36	-43.0548	-41.2238	-42.1393	-42.1393	-41.8341	-43.6652	-41.2238	-42.7497	-42.1393		229.8	-46.6248	-47.5403	-46.3197	-46.93
	0.0299	-42.1143		0.0299	-47.9126		229.9	-43.6652	-42.4445	-42.1393	-42.4445	-40.6134	-42.1393	-42.1393	-43.0548	-42.1393	-41.8341	-40.9186	-42.1393	-42.1393	-41.8341	-42.1393	-41.8341	-42.4445	-41.8341	-43.9704	-41.8341	-41.529	-43.0548	-41.2238	-41.529	-41.529	-43.36	-42.4445	-42.7497	-42.4445	-43.6652	-42.1393	-43.9704	-42.7497	-40.9186	-42.7497	-41.8341		229.9	-46.6248	-46.3197	-47.5403	-46.0145
	0.03	-42.7246		0.03	-47.9126		230	-42.4445	-42.4445	-42.1393	-42.1393	-41.8341	-43.0548	-42.7497	-42.4445	-41.529	-42.4445	-42.1393	-42.1393	-42.7497	-42.7497	-43.6652	-42.4445	-42.1393	-43.36	-42.1393	-41.529	-41.2238	-43.6652	-40.3082	-42.7497	-41.8341	-43.36	-43.6652	-43.36	-42.1393	-42.7497	-42.4445	-42.4445	-43.0548	-42.1393	-42.7497	-41.8341		230	-47.2352	-46.93	-47.2352	-46.6248
	0.0301	-42.7246		0.0301	-48.8281		230.1	-43.0548	-41.8341	-40.9186	-43.0548	-41.2238	-42.4445	-42.4445	-41.529	-41.2238	-42.7497	-42.1393	-42.1393	-41.529	-40.9186	-41.529	-42.4445	-42.1393	-42.7497	-42.1393	-41.529	-41.8341	-43.36	-42.1393	-43.36	-40.9186	-42.7497	-44.2755	-43.0548	-41.2238	-42.7497	-41.529	-41.8341	-43.9704	-40.6134	-42.1393	-42.7497		230.1	-46.93	-47.2352	-46.3197	-46.93
	0.0302	-42.1143		0.0302	-48.8281		230.2	-42.7497	-42.7497	-40.3082	-43.0548	-41.529	-42.4445	-43.36	-43.0548	-43.0548	-43.0548	-42.4445	-40.9186	-40.6134	-42.1393	-43.0548	-41.529	-42.4445	-41.8341	-42.4445	-40.6134	-41.8341	-42.7497	-41.529	-42.4445	-41.8341	-43.0548	-43.6652	-43.36	-42.4445	-43.0548	-41.2238	-42.7497	-42.7497	-41.2238	-40.9186	-43.0548		230.2	-46.93	-46.93	-47.2352	-46.93
	0.0303	-41.8091		0.0303	-48.2178		230.3	-42.4445	-42.7497	-40.3082	-42.4445	-41.529	-43.0548	-42.1393	-42.4445	-43.36	-42.1393	-41.529	-40.9186	-41.8341	-42.4445	-42.1393	-41.8341	-42.1393	-43.36	-43.0548	-41.2238	-42.1393	-42.7497	-41.8341	-42.7497	-41.529	-42.7497	-43.6652	-43.6652	-42.7497	-43.6652	-42.1393	-42.7497	-42.1393	-41.8341	-41.8341	-42.1393		230.3	-46.93	-46.93	-47.5403	-46.3197
	0.0304	-41.8091		0.0304	-47.9126		230.4	-43.0548	-42.1393	-40.3082	-43.36	-40.6134	-42.4445	-42.1393	-42.4445	-41.8341	-42.7497	-40.3082	-42.1393	-42.1393	-42.4445	-42.7497	-41.8341	-42.1393	-43.0548	-43.36	-42.1393	-42.4445	-43.36	-41.8341	-42.7497	-40.6134	-42.7497	-43.36	-43.0548	-42.7497	-43.0548	-41.8341	-41.529	-42.7497	-41.529	-42.4445	-40.6134		230.4	-45.7093	-46.3197	-46.3197	-46.93
	0.0305	-42.7246		0.0305	-48.5229		230.5	-42.1393	-42.4445	-41.529	-42.1393	-41.8341	-42.1393	-43.0548	-42.7497	-41.8341	-41.8341	-41.529	-41.529	-41.8341	-42.1393	-43.0548	-41.529	-42.7497	-41.2238	-43.9704	-40.6134	-41.8341	-43.0548	-42.1393	-42.4445	-41.2238	-43.0548	-43.36	-43.36	-41.8341	-41.8341	-43.36	-42.7497	-42.7497	-40.9186	-42.7497	-42.7497		230.5	-46.93	-46.93	-46.3197	-46.3197
	0.0306	-42.4194		0.0306	-47.9126		230.6	-43.36	-41.8341	-41.529	-43.36	-42.1393	-42.4445	-42.4445	-42.1393	-42.4445	-42.1393	-41.8341	-41.8341	-41.529	-42.7497	-42.7497	-42.1393	-42.7497	-42.4445	-43.36	-41.8341	-41.8341	-42.4445	-41.529	-43.36	-41.529	-43.36	-43.36	-42.1393	-42.1393	-43.0548	-42.1393	-43.0548	-42.4445	-41.529	-41.529	-41.8341		230.6	-46.3197	-46.93	-46.6248	-46.3197
	0.0307	-42.1143		0.0307	-48.5229		230.7	-42.7497	-42.4445	-41.2238	-43.0548	-40.9186	-41.8341	-42.7497	-41.529	-41.529	-42.7497	-42.7497	-41.8341	-42.1393	-42.4445	-43.0548	-42.4445	-42.1393	-42.7497	-43.0548	-41.8341	-42.4445	-41.8341	-40.6134	-42.7497	-42.7497	-41.8341	-42.1393	-43.6652	-41.529	-42.4445	-42.1393	-42.4445	-43.36	-42.1393	-41.8341	-42.7497		230.7	-46.6248	-46.93	-46.93	-46.3197
	0.0308	-43.6401		0.0308	-48.5229		230.8	-42.7497	-40.9186	-42.4445	-42.1393	-41.529	-42.1393	-42.4445	-42.4445	-41.529	-42.1393	-42.4445	-41.8341	-41.8341	-42.1393	-42.4445	-41.529	-42.1393	-43.0548	-43.0548	-41.8341	-42.4445	-43.0548	-41.8341	-41.8341	-41.2238	-42.7497	-43.0548	-44.2755	-41.8341	-42.4445	-42.7497	-43.0548	-43.36	-41.2238	-43.0548	-42.4445		230.8	-46.6248	-46.93	-47.2352	-46.3197
	0.0309	-41.8091		0.0309	-47.9126		230.9	-42.1393	-41.8341	-41.8341	-42.7497	-40.9186	-42.4445	-42.1393	-41.529	-42.1393	-41.2238	-41.529	-41.529	-41.8341	-43.36	-42.4445	-42.1393	-42.4445	-42.4445	-42.7497	-41.2238	-41.2238	-42.7497	-40.3082	-42.7497	-40.9186	-43.0548	-44.5807	-43.0548	-41.2238	-43.36	-42.1393	-43.6652	-43.0548	-41.2238	-41.529	-42.4445		230.9	-47.2352	-46.93	-46.6248	-47.2352
	0.031	-43.335		0.031	-49.1333		231	-42.4445	-42.1393	-40.9186	-42.4445	-41.8341	-42.1393	-42.7497	-42.7497	-42.1393	-42.4445	-41.8341	-41.8341	-42.4445	-42.1393	-41.8341	-42.1393	-43.36	-42.7497	-43.36	-40.9186	-41.8341	-43.36	-40.6134	-42.4445	-42.7497	-42.1393	-43.9704	-42.7497	-42.1393	-42.7497	-42.1393	-43.0548	-43.36	-42.1393	-41.529	-42.7497		231	-46.3197	-46.6248	-46.93	-46.0145
	0.0311	-41.1987		0.0311	-48.8281		231.1	-42.4445	-41.529	-39.6979	-42.7497	-41.529	-42.7497	-42.4445	-43.0548	-42.1393	-42.7497	-42.1393	-41.529	-41.2238	-42.7497	-42.1393	-41.529	-42.1393	-43.0548	-43.0548	-41.2238	-43.6652	-42.7497	-41.529	-42.4445	-42.7497	-43.0548	-43.0548	-43.36	-42.4445	-42.1393	-43.6652	-42.4445	-43.36	-41.2238	-42.1393	-41.8341		231.1	-46.6248	-46.6248	-46.6248	-46.3197
	0.0312	-42.7246		0.0312	-48.5229		231.2	-42.7497	-43.36	-40.9186	-43.36	-41.8341	-42.1393	-43.0548	-42.1393	-42.7497	-41.8341	-41.529	-40.9186	-42.1393	-41.2238	-43.0548	-42.1393	-42.7497	-42.4445	-42.1393	-40.3082	-41.8341	-41.8341	-40.3082	-43.36	-41.529	-43.9704	-42.7497	-43.36	-41.8341	-42.4445	-42.1393	-43.0548	-43.9704	-41.529	-42.4445	-42.7497		231.2	-46.93	-46.6248	-46.6248	-46.6248
	0.0313	-42.4194		0.0313	-47.6074		231.3	-42.1393	-41.529	-41.2238	-43.0548	-42.4445	-41.8341	-41.529	-41.529	-42.4445	-41.8341	-42.4445	-41.2238	-41.8341	-41.8341	-43.0548	-42.4445	-41.8341	-41.8341	-41.8341	-42.1393	-41.2238	-43.36	-41.8341	-42.7497	-41.2238	-41.8341	-43.36	-41.8341	-41.2238	-42.7497	-41.8341	-43.36	-43.0548	-41.2238	-42.1393	-43.36		231.3	-46.3197	-46.3197	-46.93	-46.6248
	0.0314	-41.8091		0.0314	-47.9126		231.4	-43.0548	-42.4445	-41.2238	-42.1393	-41.529	-42.4445	-43.0548	-42.4445	-42.4445	-42.4445	-42.1393	-41.8341	-41.529	-41.529	-42.4445	-41.2238	-42.4445	-43.6652	-43.6652	-40.9186	-42.1393	-44.2755	-41.529	-43.0548	-42.7497	-42.7497	-43.36	-43.0548	-41.529	-43.0548	-42.7497	-42.4445	-42.4445	-41.2238	-41.8341	-43.0548		231.4	-46.3197	-47.2352	-46.3197	-46.3197
	0.0315	-42.7246		0.0315	-48.5229		231.5	-42.7497	-42.4445	-41.529	-43.6652	-41.2238	-42.4445	-42.4445	-42.1393	-41.8341	-43.0548	-41.8341	-40.0031	-41.8341	-42.4445	-42.7497	-42.7497	-42.1393	-43.0548	-43.36	-40.9186	-41.529	-42.7497	-41.529	-42.4445	-42.4445	-43.9704	-43.9704	-43.6652	-43.0548	-42.4445	-41.8341	-42.1393	-43.36	-41.8341	-41.529	-41.8341		231.5	-45.7093	-46.6248	-46.93	-46.3197
	0.0316	-42.1143		0.0316	-48.2178		231.6	-41.2238	-42.4445	-40.6134	-42.4445	-41.2238	-42.1393	-41.8341	-41.8341	-43.0548	-42.7497	-41.2238	-41.529	-41.529	-42.7497	-42.4445	-42.7497	-43.0548	-42.1393	-42.4445	-41.8341	-41.8341	-43.0548	-42.1393	-43.0548	-41.8341	-43.6652	-43.9704	-43.0548	-42.4445	-42.1393	-42.4445	-42.7497	-43.0548	-40.3082	-41.2238	-41.529		231.6	-46.3197	-46.93	-46.6248	-46.6248
	0.0317	-42.7246		0.0317	-48.8281		231.7	-43.0548	-42.4445	-42.1393	-43.36	-42.4445	-43.36	-42.1393	-42.4445	-43.0548	-42.4445	-42.1393	-41.529	-41.529	-42.1393	-43.0548	-41.8341	-42.1393	-43.36	-42.4445	-41.2238	-42.4445	-41.8341	-41.8341	-42.1393	-41.8341	-43.0548	-43.0548	-43.0548	-42.7497	-42.4445	-42.7497	-42.7497	-42.4445	-41.529	-42.4445	-42.1393		231.7	-46.3197	-46.3197	-46.93	-46.6248
	0.0318	-42.1143		0.0318	-48.5229		231.8	-42.4445	-41.529	-42.1393	-43.0548	-40.9186	-41.8341	-41.2238	-42.7497	-42.1393	-42.4445	-42.1393	-40.6134	-43.0548	-42.7497	-43.0548	-42.1393	-41.8341	-42.4445	-43.6652	-41.8341	-41.529	-43.0548	-40.9186	-43.0548	-41.529	-43.6652	-43.6652	-43.36	-42.4445	-43.0548	-43.36	-43.0548	-43.36	-41.529	-42.4445	-42.1393		231.8	-46.6248	-47.2352	-47.2352	-46.6248
	0.0319	-42.1143		0.0319	-49.1333		231.9	-43.0548	-42.4445	-41.529	-43.0548	-40.6134	-41.8341	-42.1393	-41.8341	-42.4445	-42.7497	-43.0548	-42.4445	-41.529	-42.7497	-42.7497	-42.4445	-43.6652	-43.36	-42.4445	-42.1393	-40.9186	-43.0548	-42.1393	-42.1393	-40.9186	-42.4445	-43.9704	-42.4445	-42.1393	-43.9704	-42.4445	-43.0548	-43.36	-41.8341	-42.7497	-42.4445		231.9	-46.3197	-47.2352	-46.6248	-46.3197
	0.032	-42.1143		0.032	-49.1333		232	-42.7497	-41.8341	-41.2238	-43.9704	-41.2238	-43.6652	-42.4445	-43.6652	-42.7497	-42.1393	-41.529	-42.1393	-43.0548	-42.4445	-42.4445	-42.4445	-42.4445	-42.7497	-42.1393	-42.1393	-42.4445	-43.9704	-40.3082	-43.6652	-42.7497	-42.4445	-43.36	-42.7497	-42.4445	-42.7497	-41.2238	-42.7497	-43.6652	-41.529	-42.1393	-42.7497		232	-46.93	-46.6248	-46.3197	-46.6248
	0.0321	-41.5039		0.0321	-48.2178		232.1	-42.1393	-41.8341	-40.6134	-43.0548	-40.6134	-42.1393	-41.529	-42.7497	-41.8341	-42.4445	-41.8341	-41.8341	-41.2238	-41.529	-42.1393	-42.1393	-42.4445	-41.8341	-42.7497	-42.4445	-42.1393	-42.7497	-40.9186	-42.4445	-41.8341	-42.7497	-43.6652	-43.36	-41.8341	-42.1393	-41.8341	-43.6652	-42.7497	-40.6134	-41.8341	-42.1393		232.1	-46.3197	-47.5403	-46.6248	-46.3197
	0.0322	-43.335		0.0322	-47.9126		232.2	-43.6652	-42.4445	-42.1393	-43.0548	-41.8341	-42.1393	-43.6652	-41.529	-42.4445	-42.4445	-41.8341	-42.4445	-41.2238	-41.529	-42.7497	-42.1393	-41.8341	-42.1393	-43.36	-41.529	-41.529	-41.8341	-41.2238	-42.4445	-41.529	-43.36	-43.0548	-42.1393	-40.9186	-42.1393	-42.1393	-43.36	-43.0548	-41.529	-42.1393	-41.8341		232.2	-46.0145	-46.3197	-46.6248	-46.6248
	0.0323	-41.8091		0.0323	-48.2178		232.3	-41.8341	-42.4445	-41.529	-43.6652	-42.4445	-42.7497	-42.4445	-41.8341	-42.1393	-43.0548	-42.1393	-42.1393	-42.4445	-41.8341	-42.7497	-42.7497	-42.4445	-42.4445	-43.9704	-41.2238	-41.529	-42.7497	-40.3082	-42.4445	-42.4445	-43.0548	-43.6652	-43.6652	-42.4445	-42.7497	-41.529	-42.7497	-43.6652	-41.2238	-42.1393	-42.1393		232.3	-46.6248	-47.2352	-46.93	-46.3197
	0.0324	-42.1143		0.0324	-49.4385		232.4	-43.0548	-43.0548	-41.2238	-43.0548	-42.1393	-42.1393	-42.7497	-42.1393	-42.4445	-41.2238	-41.2238	-41.529	-42.1393	-42.4445	-42.1393	-42.7497	-42.4445	-43.36	-42.4445	-41.529	-42.1393	-43.0548	-41.2238	-43.6652	-40.9186	-42.4445	-43.9704	-43.6652	-42.7497	-42.4445	-42.4445	-43.36	-42.1393	-40.6134	-42.4445	-42.1393		232.4	-46.0145	-46.0145	-46.0145	-46.6248
	0.0325	-41.1987		0.0325	-48.2178		232.5	-43.0548	-42.1393	-40.9186	-43.0548	-41.2238	-42.7497	-42.4445	-41.529	-41.529	-41.2238	-42.7497	-42.1393	-42.1393	-43.0548	-42.4445	-42.1393	-41.529	-42.4445	-42.4445	-40.0031	-42.7497	-42.4445	-41.2238	-42.4445	-42.1393	-43.9704	-43.0548	-43.36	-42.7497	-42.4445	-42.7497	-43.0548	-43.9704	-41.529	-41.529	-41.8341		232.5	-47.2352	-47.5403	-46.0145	-46.6248
	0.0326	-42.1143		0.0326	-48.2178		232.6	-42.7497	-42.4445	-41.2238	-42.7497	-40.9186	-43.0548	-41.8341	-41.529	-42.1393	-42.4445	-42.1393	-41.2238	-40.9186	-40.9186	-42.4445	-42.7497	-43.36	-42.7497	-43.36	-40.9186	-41.529	-43.0548	-41.529	-43.6652	-41.529	-42.4445	-44.5807	-43.0548	-43.0548	-43.0548	-41.8341	-41.8341	-42.7497	-41.529	-40.9186	-42.1393		232.6	-46.0145	-46.93	-47.5403	-46.6248
	0.0327	-42.4194		0.0327	-47.6074		232.7	-43.0548	-42.7497	-40.6134	-41.8341	-40.6134	-41.8341	-42.1393	-42.4445	-42.1393	-43.0548	-41.2238	-42.4445	-41.8341	-42.1393	-42.4445	-42.1393	-41.529	-43.9704	-42.7497	-41.8341	-41.529	-43.0548	-40.9186	-42.1393	-41.8341	-42.7497	-43.9704	-43.0548	-41.529	-42.4445	-42.1393	-43.0548	-43.0548	-41.8341	-42.1393	-42.7497		232.7	-46.6248	-46.93	-47.2352	-46.0145
	0.0328	-41.8091		0.0328	-48.5229		232.8	-41.529	-41.529	-41.8341	-42.4445	-41.8341	-42.4445	-42.7497	-42.4445	-41.2238	-42.1393	-41.529	-41.2238	-42.7497	-42.4445	-42.7497	-42.4445	-42.7497	-42.7497	-43.36	-40.9186	-41.8341	-42.7497	-40.9186	-42.7497	-41.529	-42.4445	-43.9704	-42.7497	-42.7497	-42.1393	-42.4445	-42.4445	-43.36	-40.9186	-42.4445	-42.4445		232.8	-46.93	-46.6248	-46.6248	-46.93
	0.0329	-42.7246		0.0329	-48.8281		232.9	-43.36	-42.7497	-41.2238	-43.36	-41.2238	-43.0548	-41.2238	-42.1393	-42.1393	-42.4445	-42.1393	-41.8341	-42.4445	-42.1393	-42.4445	-43.36	-42.7497	-42.4445	-42.4445	-41.2238	-41.529	-42.4445	-41.2238	-42.7497	-42.4445	-42.1393	-43.6652	-42.7497	-42.4445	-43.36	-41.2238	-42.7497	-43.36	-40.6134	-40.6134	-42.1393		232.9	-46.93	-46.3197	-47.2352	-46.6248
	0.033	-42.7246		0.033	-47.6074		233	-40.9186	-41.8341	-40.6134	-42.4445	-41.529	-42.4445	-42.1393	-41.529	-42.1393	-42.7497	-42.1393	-41.8341	-41.8341	-43.0548	-42.1393	-41.8341	-42.7497	-42.7497	-42.1393	-40.6134	-42.1393	-42.1393	-42.1393	-42.7497	-42.7497	-42.1393	-43.6652	-43.36	-42.7497	-42.7497	-43.0548	-42.4445	-41.8341	-42.1393	-43.0548	-42.1393		233	-46.0145	-46.6248	-46.93	-46.3197
	0.0331	-43.0298		0.0331	-48.5229		233.1	-42.7497	-40.9186	-42.4445	-42.7497	-41.8341	-41.8341	-42.4445	-43.36	-42.1393	-42.1393	-42.4445	-41.529	-41.529	-42.1393	-43.36	-41.529	-42.1393	-43.6652	-43.9704	-41.2238	-41.8341	-43.36	-40.9186	-42.1393	-41.529	-43.0548	-43.6652	-43.6652	-42.7497	-42.7497	-42.1393	-43.36	-42.1393	-41.2238	-43.0548	-42.4445		233.1	-46.3197	-46.6248	-46.3197	-46.0145
	0.0332	-40.8936		0.0332	-47.3022		233.2	-42.4445	-43.0548	-42.4445	-42.7497	-41.8341	-43.0548	-41.2238	-41.8341	-42.7497	-42.1393	-42.4445	-40.9186	-41.8341	-43.0548	-42.4445	-42.4445	-41.8341	-42.7497	-42.7497	-41.2238	-42.4445	-43.0548	-40.9186	-43.0548	-41.8341	-42.7497	-43.6652	-43.36	-41.2238	-42.7497	-41.529	-43.0548	-43.0548	-41.2238	-41.2238	-41.8341		233.2	-46.6248	-46.6248	-46.6248	-46.3197
	0.0333	-42.7246		0.0333	-48.8281		233.3	-41.529	-42.4445	-41.2238	-43.0548	-41.2238	-42.1393	-42.4445	-41.2238	-42.1393	-40.9186	-40.6134	-41.8341	-42.7497	-42.1393	-41.8341	-42.7497	-43.36	-42.1393	-42.4445	-41.529	-41.529	-43.9704	-41.529	-42.4445	-41.8341	-42.1393	-43.6652	-43.6652	-42.1393	-42.4445	-42.1393	-42.7497	-43.6652	-41.529	-41.8341	-43.0548		233.3	-45.7093	-46.3197	-46.93	-46.6248
	0.0334	-41.8091		0.0334	-48.5229		233.4	-43.36	-41.529	-41.529	-43.0548	-41.529	-42.7497	-42.1393	-41.8341	-43.36	-42.1393	-42.4445	-42.1393	-41.8341	-42.7497	-43.9704	-42.1393	-42.1393	-42.7497	-43.9704	-40.3082	-42.1393	-43.6652	-41.2238	-43.0548	-41.529	-42.7497	-43.6652	-43.36	-42.4445	-42.4445	-42.4445	-43.36	-42.1393	-41.8341	-42.1393	-43.0548		233.4	-45.7093	-47.2352	-46.93	-46.6248
	0.0335	-42.1143		0.0335	-48.2178		233.5	-41.8341	-42.7497	-40.9186	-43.36	-41.529	-42.4445	-41.8341	-42.4445	-42.1393	-42.7497	-41.8341	-41.529	-40.9186	-43.0548	-43.36	-42.1393	-41.529	-43.0548	-42.1393	-41.2238	-41.529	-42.7497	-40.6134	-43.0548	-42.7497	-43.6652	-43.36	-43.36	-42.4445	-41.8341	-42.1393	-42.7497	-42.1393	-41.8341	-41.529	-43.0548		233.5	-46.6248	-46.6248	-46.93	-46.3197
	0.0336	-42.7246		0.0336	-49.1333		233.6	-42.1393	-43.0548	-41.8341	-42.7497	-41.529	-42.1393	-42.1393	-41.8341	-41.529	-42.7497	-40.9186	-41.8341	-42.4445	-41.529	-42.4445	-42.4445	-43.36	-43.6652	-42.4445	-41.2238	-42.7497	-42.4445	-41.2238	-42.4445	-41.2238	-42.4445	-43.9704	-42.7497	-42.1393	-42.7497	-42.4445	-42.4445	-43.9704	-40.6134	-41.8341	-42.4445		233.6	-46.6248	-46.3197	-46.6248	-46.93
	0.0337	-41.5039		0.0337	-48.8281		233.7	-42.7497	-42.1393	-41.2238	-42.7497	-41.2238	-41.8341	-42.1393	-41.529	-41.8341	-42.4445	-42.1393	-41.529	-41.8341	-43.0548	-43.9704	-42.7497	-42.4445	-43.36	-43.9704	-40.3082	-41.8341	-43.9704	-40.6134	-42.7497	-42.4445	-43.0548	-43.36	-43.0548	-41.8341	-42.4445	-42.1393	-43.6652	-43.6652	-41.2238	-42.4445	-42.1393		233.7	-46.0145	-47.2352	-46.6248	-45.7093
	0.0338	-42.1143		0.0338	-48.8281		233.8	-42.7497	-42.4445	-41.529	-43.36	-41.529	-42.4445	-41.8341	-41.8341	-42.1393	-41.2238	-41.529	-41.8341	-42.4445	-42.1393	-43.0548	-43.0548	-42.7497	-42.7497	-43.36	-41.8341	-41.529	-43.0548	-40.3082	-43.0548	-42.4445	-43.6652	-43.36	-43.6652	-42.7497	-42.1393	-41.529	-42.4445	-44.2755	-41.529	-42.1393	-43.0548		233.8	-46.3197	-46.3197	-46.6248	-46.3197
	0.0339	-41.8091		0.0339	-48.5229		233.9	-43.6652	-42.7497	-41.529	-43.0548	-40.9186	-42.7497	-42.7497	-43.0548	-40.6134	-42.4445	-40.6134	-41.2238	-42.4445	-42.4445	-42.1393	-41.529	-42.4445	-42.4445	-42.4445	-40.9186	-42.1393	-43.36	-41.529	-43.0548	-42.4445	-43.0548	-44.2755	-43.0548	-41.8341	-43.36	-42.1393	-43.36	-42.7497	-40.3082	-41.8341	-41.529		233.9	-46.3197	-46.0145	-46.6248	-46.6248
	0.034	-42.7246		0.034	-48.8281		234	-41.529	-42.4445	-42.1393	-43.9704	-41.529	-41.529	-42.4445	-42.4445	-41.8341	-43.0548	-41.8341	-40.6134	-41.529	-42.7497	-43.6652	-42.1393	-42.4445	-43.6652	-43.6652	-40.6134	-43.36	-43.0548	-41.8341	-42.7497	-42.4445	-42.4445	-43.9704	-43.6652	-42.7497	-42.4445	-43.0548	-43.36	-41.8341	-42.1393	-42.7497	-41.529		234	-46.6248	-46.3197	-46.93	-46.6248
	0.0341	-42.4194		0.0341	-48.2178		234.1	-42.4445	-42.7497	-41.529	-43.0548	-41.8341	-42.1393	-41.529	-42.1393	-42.4445	-42.1393	-42.4445	-41.8341	-41.529	-42.1393	-42.4445	-42.4445	-42.1393	-43.6652	-42.7497	-42.1393	-41.529	-43.0548	-40.9186	-43.36	-40.3082	-41.8341	-43.6652	-43.6652	-42.4445	-42.7497	-42.1393	-43.0548	-43.0548	-40.9186	-42.4445	-41.8341		234.1	-46.3197	-46.6248	-46.3197	-46.3197
	0.0342	-42.1143		0.0342	-49.4385		234.2	-43.0548	-41.8341	-40.9186	-43.36	-40.9186	-42.7497	-42.4445	-42.4445	-42.1393	-42.4445	-40.9186	-41.8341	-41.8341	-42.7497	-42.7497	-42.7497	-42.1393	-43.0548	-43.0548	-41.8341	-41.529	-42.7497	-41.2238	-42.7497	-41.8341	-42.1393	-43.36	-43.9704	-41.529	-43.0548	-41.8341	-43.6652	-43.6652	-41.8341	-41.529	-42.4445		234.2	-45.7093	-46.0145	-46.93	-46.3197
	0.0343	-43.0298		0.0343	-48.5229		234.3	-41.2238	-42.7497	-41.529	-43.0548	-41.8341	-43.0548	-42.1393	-43.0548	-41.8341	-41.8341	-42.1393	-40.9186	-42.7497	-42.7497	-43.0548	-42.4445	-42.1393	-42.1393	-43.6652	-40.6134	-41.8341	-43.0548	-41.529	-41.8341	-41.8341	-42.4445	-43.9704	-43.0548	-42.7497	-43.36	-42.7497	-41.8341	-43.9704	-40.6134	-41.8341	-42.7497		234.3	-46.6248	-47.2352	-46.93	-46.93
	0.0344	-41.8091		0.0344	-48.2178		234.4	-42.1393	-42.1393	-41.529	-43.0548	-41.2238	-42.1393	-41.529	-41.2238	-41.8341	-42.4445	-42.4445	-41.529	-41.529	-42.1393	-42.1393	-42.4445	-42.4445	-42.4445	-42.7497	-41.2238	-42.4445	-42.7497	-40.0031	-43.6652	-41.2238	-42.4445	-43.36	-42.7497	-42.7497	-42.7497	-41.529	-43.0548	-43.0548	-41.2238	-42.7497	-42.7497		234.4	-46.0145	-46.93	-46.3197	-46.93
	0.0345	-41.5039		0.0345	-48.8281		234.5	-42.7497	-42.4445	-40.6134	-43.36	-40.0031	-43.0548	-43.0548	-42.4445	-42.1393	-43.0548	-41.8341	-40.9186	-42.1393	-42.1393	-42.1393	-43.0548	-41.2238	-42.7497	-42.7497	-40.3082	-41.8341	-42.7497	-41.2238	-42.7497	-41.529	-43.0548	-43.6652	-43.9704	-41.529	-42.1393	-42.1393	-42.7497	-42.4445	-40.6134	-42.1393	-42.7497		234.5	-46.3197	-46.0145	-46.6248	-46.6248
	0.0346	-42.4194		0.0346	-48.2178		234.6	-42.1393	-43.36	-40.9186	-42.4445	-42.1393	-43.0548	-42.7497	-42.7497	-42.4445	-42.4445	-41.529	-41.8341	-41.2238	-41.529	-42.4445	-41.529	-42.4445	-43.6652	-43.0548	-40.6134	-40.9186	-42.7497	-40.9186	-42.7497	-42.4445	-43.36	-43.9704	-43.36	-42.1393	-43.0548	-42.1393	-43.0548	-43.36	-41.2238	-41.529	-43.36		234.6	-46.3197	-46.3197	-46.6248	-46.0145
	0.0347	-41.8091		0.0347	-48.8281		234.7	-42.1393	-42.7497	-42.1393	-42.7497	-40.9186	-42.4445	-41.529	-42.4445	-40.9186	-41.8341	-41.529	-41.529	-41.529	-42.1393	-42.7497	-40.6134	-42.1393	-43.6652	-42.7497	-41.529	-42.1393	-43.36	-40.3082	-41.8341	-41.529	-43.6652	-43.0548	-42.4445	-41.8341	-43.0548	-42.4445	-43.0548	-43.6652	-41.8341	-42.7497	-41.8341		234.7	-46.6248	-46.3197	-46.6248	-46.93
	0.0348	-42.7246		0.0348	-48.5229		234.8	-42.4445	-42.4445	-42.4445	-43.9704	-41.8341	-42.1393	-43.0548	-42.7497	-42.7497	-41.529	-40.9186	-40.9186	-41.529	-42.7497	-41.8341	-42.1393	-41.8341	-42.1393	-43.0548	-40.9186	-41.529	-43.6652	-41.8341	-43.36	-42.7497	-42.7497	-43.36	-43.9704	-41.8341	-42.4445	-42.1393	-42.4445	-43.9704	-40.6134	-42.1393	-40.6134		234.8	-46.3197	-46.0145	-46.3197	-46.3197
	0.0349	-42.4194		0.0349	-49.1333		234.9	-41.8341	-43.36	-40.3082	-42.7497	-40.6134	-43.0548	-42.1393	-42.1393	-42.7497	-42.4445	-41.529	-41.8341	-42.1393	-43.0548	-42.7497	-42.7497	-43.36	-42.1393	-42.7497	-40.6134	-43.0548	-43.6652	-41.529	-42.7497	-41.2238	-42.1393	-44.2755	-43.6652	-42.4445	-43.0548	-41.8341	-43.6652	-43.6652	-40.9186	-40.9186	-41.8341		234.9	-46.3197	-46.0145	-45.7093	-46.93
	0.035	-42.4194		0.035	-47.9126		235	-42.7497	-42.1393	-40.9186	-42.4445	-41.8341	-42.1393	-40.9186	-42.7497	-42.1393	-42.4445	-42.1393	-42.1393	-42.1393	-43.0548	-43.0548	-42.4445	-41.8341	-43.0548	-42.7497	-41.2238	-41.529	-43.36	-40.3082	-43.0548	-41.529	-42.1393	-43.6652	-43.0548	-43.0548	-43.36	-42.4445	-43.0548	-42.7497	-40.3082	-43.0548	-41.8341		235	-46.3197	-46.3197	-46.6248	-46.0145
	0.0351	-42.4194		0.0351	-48.5229		235.1	-41.8341	-41.8341	-41.8341	-42.1393	-41.8341	-41.529	-42.1393	-41.529	-41.8341	-41.8341	-41.2238	-41.8341	-42.1393	-43.0548	-41.8341	-42.4445	-41.529	-43.36	-42.7497	-41.529	-40.9186	-43.0548	-41.529	-42.4445	-42.7497	-42.7497	-43.0548	-42.4445	-42.1393	-42.1393	-42.4445	-42.1393	-43.0548	-40.9186	-42.1393	-42.4445		235.1	-46.6248	-46.6248	-46.6248	-46.6248
	0.0352	-41.8091		0.0352	-48.5229		235.2	-42.7497	-42.1393	-41.8341	-43.0548	-40.9186	-42.4445	-43.0548	-42.1393	-41.529	-42.1393	-41.529	-41.529	-41.2238	-42.4445	-42.4445	-42.1393	-42.7497	-43.0548	-43.36	-40.3082	-42.4445	-42.1393	-42.1393	-43.36	-41.2238	-42.4445	-43.9704	-43.0548	-42.4445	-43.36	-42.1393	-42.1393	-42.7497	-41.2238	-40.9186	-42.7497		235.2	-46.0145	-46.6248	-46.0145	-46.6248
	0.0353	-42.1143		0.0353	-48.2178		235.3	-42.4445	-42.1393	-40.9186	-41.8341	-41.2238	-42.7497	-41.529	-42.1393	-42.4445	-41.2238	-42.4445	-40.3082	-41.8341	-42.4445	-42.1393	-41.529	-41.8341	-42.4445	-42.4445	-41.2238	-42.7497	-43.6652	-41.529	-42.7497	-41.529	-43.36	-43.0548	-43.36	-42.4445	-42.1393	-42.7497	-42.7497	-42.4445	-40.6134	-41.8341	-42.4445		235.3	-46.0145	-46.3197	-46.6248	-46.6248
	0.0354	-41.8091		0.0354	-48.8281		235.4	-42.1393	-42.4445	-41.2238	-43.6652	-40.9186	-41.8341	-43.0548	-42.1393	-42.1393	-42.4445	-42.1393	-41.529	-41.529	-42.4445	-41.8341	-42.1393	-42.1393	-42.1393	-43.0548	-42.4445	-42.4445	-42.7497	-41.2238	-42.1393	-42.1393	-43.36	-44.5807	-43.6652	-42.4445	-43.36	-42.4445	-42.4445	-43.0548	-41.529	-43.6652	-42.4445		235.4	-45.7093	-47.2352	-46.6248	-47.2352
	0.0355	-41.5039		0.0355	-48.5229		235.5	-43.0548	-42.4445	-41.8341	-43.9704	-41.8341	-42.7497	-42.7497	-42.1393	-42.7497	-42.4445	-42.1393	-42.4445	-42.4445	-41.2238	-42.7497	-42.7497	-41.529	-42.7497	-42.7497	-40.3082	-41.8341	-42.7497	-40.9186	-43.0548	-41.2238	-43.0548	-43.6652	-42.4445	-43.36	-43.0548	-41.529	-42.7497	-43.0548	-40.9186	-41.8341	-42.4445		235.5	-46.0145	-45.7093	-46.0145	-46.6248
	0.0356	-42.4194		0.0356	-48.8281		235.6	-42.1393	-43.0548	-40.9186	-43.0548	-41.2238	-42.7497	-42.7497	-42.1393	-41.8341	-42.4445	-41.2238	-42.1393	-42.4445	-42.4445	-43.0548	-42.1393	-42.1393	-43.36	-43.0548	-40.6134	-41.2238	-43.0548	-41.529	-42.1393	-42.7497	-42.7497	-43.6652	-43.0548	-42.1393	-43.0548	-42.1393	-43.6652	-43.36	-42.4445	-42.1393	-43.36		235.6	-46.0145	-46.0145	-45.4041	-46.93
	0.0357	-42.4194		0.0357	-48.5229		235.7	-42.7497	-42.1393	-41.8341	-42.7497	-42.1393	-42.7497	-42.7497	-41.2238	-42.1393	-42.1393	-42.1393	-41.2238	-41.8341	-42.4445	-42.7497	-41.8341	-42.1393	-43.9704	-42.7497	-41.2238	-41.8341	-43.9704	-41.2238	-43.0548	-41.2238	-42.7497	-43.9704	-42.7497	-41.8341	-42.1393	-42.4445	-43.36	-42.1393	-40.6134	-42.7497	-42.4445		235.7	-47.2352	-46.3197	-46.0145	-46.3197
	0.0358	-42.1143		0.0358	-48.8281		235.8	-43.36	-43.0548	-41.529	-42.4445	-41.2238	-42.1393	-42.1393	-42.1393	-43.0548	-42.4445	-41.529	-41.2238	-41.2238	-41.8341	-42.4445	-42.7497	-42.4445	-43.0548	-43.0548	-41.2238	-41.2238	-42.7497	-40.0031	-42.7497	-42.1393	-43.0548	-42.7497	-43.9704	-43.0548	-42.4445	-40.9186	-43.9704	-42.7497	-41.2238	-42.7497	-42.1393		235.8	-46.3197	-46.6248	-46.93	-46.6248
	0.0359	-43.0298		0.0359	-48.8281		235.9	-42.7497	-42.7497	-40.9186	-43.9704	-42.1393	-42.7497	-42.7497	-42.1393	-41.8341	-42.4445	-42.1393	-42.1393	-42.1393	-42.7497	-42.1393	-42.1393	-42.1393	-42.4445	-43.0548	-40.9186	-42.4445	-43.36	-41.529	-43.0548	-41.2238	-43.36	-43.6652	-42.7497	-41.529	-43.36	-42.4445	-43.0548	-43.36	-41.529	-41.529	-43.6652		235.9	-46.6248	-46.3197	-46.3197	-46.6248
	0.036	-41.5039		0.036	-49.1333		236	-42.4445	-41.8341	-41.2238	-41.8341	-41.529	-41.2238	-42.1393	-43.0548	-40.9186	-42.4445	-42.1393	-41.8341	-42.1393	-42.4445	-43.0548	-42.7497	-42.4445	-43.6652	-43.6652	-41.529	-40.9186	-44.2755	-40.9186	-42.4445	-42.1393	-42.7497	-43.36	-42.4445	-42.1393	-42.7497	-42.7497	-43.6652	-43.36	-40.6134	-41.2238	-42.7497		236	-46.0145	-46.3197	-47.2352	-46.6248
	0.0361	-41.8091		0.0361	-47.9126		236.1	-42.7497	-42.4445	-41.8341	-41.8341	-41.2238	-42.1393	-42.7497	-41.8341	-41.529	-42.7497	-42.1393	-41.529	-42.1393	-41.529	-42.1393	-42.1393	-42.4445	-42.4445	-42.7497	-41.8341	-40.6134	-42.7497	-40.6134	-42.7497	-41.529	-43.36	-42.7497	-43.6652	-43.0548	-41.529	-42.1393	-43.0548	-43.36	-41.529	-41.529	-42.1393		236.1	-46.3197	-46.3197	-46.0145	-47.2352
	0.0362	-42.7246		0.0362	-48.8281		236.2	-42.7497	-42.4445	-41.2238	-43.0548	-41.8341	-41.8341	-42.7497	-41.8341	-42.1393	-42.4445	-40.9186	-42.4445	-42.1393	-42.4445	-42.4445	-42.1393	-42.7497	-42.7497	-42.4445	-40.9186	-42.7497	-42.7497	-42.1393	-42.7497	-41.8341	-41.529	-43.6652	-43.36	-41.8341	-43.6652	-42.4445	-41.8341	-41.8341	-41.8341	-41.8341	-42.4445		236.2	-46.3197	-45.7093	-45.7093	-47.2352
	0.0363	-42.1143		0.0363	-49.1333		236.3	-42.4445	-41.8341	-41.2238	-43.0548	-40.9186	-41.529	-42.1393	-43.0548	-41.8341	-42.7497	-41.8341	-41.529	-42.4445	-42.4445	-42.4445	-42.1393	-42.1393	-42.4445	-43.36	-40.6134	-42.1393	-43.0548	-42.1393	-42.1393	-40.9186	-43.0548	-43.36	-43.9704	-42.1393	-42.4445	-41.8341	-42.7497	-43.0548	-41.2238	-40.9186	-42.4445		236.3	-46.3197	-46.0145	-46.3197	-46.0145
	0.0364	-42.7246		0.0364	-48.8281		236.4	-42.7497	-41.529	-41.529	-41.529	-41.529	-42.4445	-41.529	-42.7497	-42.1393	-41.529	-42.1393	-41.2238	-41.529	-41.529	-42.4445	-42.1393	-42.1393	-43.36	-43.9704	-41.529	-41.8341	-42.7497	-41.529	-43.0548	-41.8341	-43.6652	-42.4445	-43.36	-42.4445	-41.2238	-43.0548	-42.7497	-42.7497	-40.9186	-42.1393	-41.2238		236.4	-46.0145	-46.0145	-46.3197	-46.93
	0.0365	-41.8091		0.0365	-49.4385		236.5	-42.7497	-43.36	-41.2238	-43.0548	-40.3082	-42.1393	-42.1393	-42.4445	-40.9186	-41.8341	-40.6134	-42.7497	-41.8341	-43.0548	-41.8341	-41.529	-43.0548	-43.0548	-43.0548	-41.2238	-41.8341	-42.1393	-41.529	-42.4445	-41.8341	-42.7497	-44.5807	-42.1393	-42.4445	-43.36	-42.1393	-42.1393	-42.7497	-40.9186	-42.1393	-42.7497		236.5	-46.3197	-46.0145	-46.6248	-46.93
	0.0366	-42.7246		0.0366	-47.9126		236.6	-42.1393	-42.7497	-41.529	-43.9704	-42.1393	-42.4445	-42.1393	-42.4445	-42.1393	-41.8341	-41.529	-41.529	-42.1393	-42.7497	-42.4445	-42.1393	-43.0548	-43.0548	-43.36	-40.9186	-42.1393	-43.0548	-41.529	-43.6652	-42.1393	-42.7497	-43.36	-43.36	-42.4445	-42.4445	-41.529	-42.7497	-44.2755	-42.1393	-43.0548	-43.0548		236.6	-46.3197	-46.0145	-46.3197	-46.6248
	0.0367	-41.8091		0.0367	-49.1333		236.7	-43.0548	-41.529	-41.529	-43.0548	-41.2238	-41.8341	-40.9186	-41.529	-42.4445	-42.7497	-42.7497	-40.9186	-41.529	-40.9186	-43.0548	-42.4445	-42.4445	-43.0548	-43.0548	-42.1393	-42.7497	-43.0548	-41.529	-42.7497	-41.529	-42.1393	-42.1393	-43.6652	-42.1393	-42.7497	-42.4445	-43.0548	-42.4445	-42.4445	-42.1393	-43.0548		236.7	-46.6248	-46.3197	-46.0145	-47.5403
	0.0368	-42.1143		0.0368	-48.5229		236.8	-42.4445	-42.1393	-41.529	-42.4445	-41.529	-42.1393	-43.36	-41.8341	-42.7497	-41.529	-41.529	-41.2238	-41.8341	-41.8341	-42.4445	-42.4445	-42.4445	-41.8341	-43.9704	-41.8341	-42.4445	-42.7497	-40.6134	-42.7497	-41.8341	-43.36	-43.36	-44.2755	-42.4445	-43.0548	-42.7497	-43.36	-42.4445	-41.2238	-41.8341	-42.1393		236.8	-46.93	-46.3197	-46.3197	-46.3197
	0.0369	-43.0298		0.0369	-49.4385		236.9	-42.4445	-42.7497	-41.2238	-41.8341	-42.1393	-42.1393	-43.36	-42.1393	-42.4445	-42.4445	-41.8341	-41.8341	-43.0548	-43.0548	-42.1393	-42.1393	-42.7497	-43.6652	-43.36	-41.529	-41.8341	-42.7497	-40.3082	-43.36	-42.1393	-43.0548	-43.6652	-42.4445	-42.1393	-42.7497	-42.1393	-42.4445	-42.7497	-40.9186	-42.1393	-43.0548		236.9	-46.0145	-46.3197	-46.6248	-46.6248
	0.037	-42.7246		0.037	-49.1333		237	-42.7497	-41.529	-41.529	-43.0548	-40.9186	-42.7497	-42.1393	-43.36	-41.2238	-43.36	-41.529	-41.2238	-42.1393	-41.8341	-42.4445	-42.1393	-42.1393	-43.6652	-43.0548	-41.8341	-41.2238	-43.9704	-42.1393	-42.1393	-41.529	-42.7497	-42.7497	-42.4445	-42.7497	-42.1393	-41.8341	-43.0548	-42.1393	-42.1393	-41.8341	-42.7497		237	-46.3197	-46.93	-46.93	-46.3197
	0.0371	-42.1143		0.0371	-48.8281		237.1	-43.0548	-42.4445	-41.8341	-43.6652	-41.529	-42.7497	-42.4445	-42.1393	-41.8341	-42.7497	-41.8341	-41.2238	-40.9186	-41.8341	-42.4445	-42.7497	-42.4445	-41.8341	-43.6652	-41.529	-41.529	-43.0548	-41.2238	-43.6652	-41.8341	-42.7497	-43.36	-43.36	-42.1393	-42.4445	-42.1393	-43.6652	-43.0548	-41.529	-41.8341	-41.8341		237.1	-46.3197	-46.3197	-46.3197	-46.6248
	0.0372	-43.0298		0.0372	-49.1333		237.2	-42.1393	-42.4445	-41.529	-43.0548	-41.8341	-42.7497	-42.7497	-40.6134	-42.1393	-41.529	-41.529	-40.9186	-42.4445	-43.0548	-42.1393	-40.9186	-43.0548	-43.36	-43.0548	-41.529	-42.1393	-43.36	-40.6134	-42.1393	-41.2238	-42.4445	-43.6652	-43.9704	-42.7497	-43.0548	-42.7497	-41.529	-43.0548	-41.2238	-42.1393	-41.8341		237.2	-46.6248	-46.6248	-46.6248	-46.3197
	0.0373	-42.7246		0.0373	-48.5229		237.3	-42.1393	-42.1393	-41.529	-43.0548	-41.529	-42.7497	-42.7497	-42.1393	-42.7497	-42.7497	-40.9186	-41.2238	-41.2238	-42.4445	-42.4445	-42.1393	-42.7497	-42.4445	-42.1393	-40.6134	-42.4445	-43.9704	-40.3082	-42.7497	-40.9186	-42.4445	-42.7497	-43.9704	-42.1393	-42.7497	-42.4445	-42.4445	-43.0548	-41.529	-41.8341	-42.7497		237.3	-46.93	-46.0145	-46.0145	-46.3197
	0.0374	-42.4194		0.0374	-48.8281		237.4	-42.4445	-42.1393	-41.2238	-42.4445	-41.529	-41.2238	-41.529	-41.8341	-42.1393	-41.8341	-42.1393	-41.529	-41.529	-42.1393	-43.36	-42.7497	-42.1393	-42.4445	-43.36	-40.3082	-43.0548	-43.0548	-41.529	-43.0548	-41.2238	-42.7497	-43.36	-43.0548	-42.7497	-42.4445	-41.529	-42.4445	-43.0548	-41.529	-43.0548	-42.4445		237.4	-46.6248	-46.0145	-46.6248	-46.6248
	0.0375	-42.7246		0.0375	-49.1333		237.5	-42.4445	-42.4445	-41.529	-43.36	-40.6134	-42.7497	-42.7497	-42.7497	-41.2238	-41.8341	-41.2238	-42.1393	-42.4445	-43.0548	-42.1393	-42.7497	-42.1393	-43.36	-42.4445	-41.529	-41.8341	-43.0548	-42.7497	-42.4445	-42.7497	-43.36	-43.9704	-42.7497	-43.36	-43.0548	-42.1393	-42.4445	-43.0548	-42.1393	-42.1393	-42.7497		237.5	-46.3197	-46.3197	-46.6248	-46.6248
	0.0376	-43.6401		0.0376	-48.5229		237.6	-42.1393	-42.4445	-41.8341	-43.0548	-41.8341	-42.4445	-42.1393	-42.7497	-42.1393	-43.0548	-40.6134	-42.4445	-42.4445	-42.4445	-41.8341	-42.1393	-42.7497	-42.4445	-43.6652	-40.9186	-41.8341	-42.4445	-40.9186	-43.0548	-41.8341	-42.7497	-41.2238	-43.0548	-42.1393	-43.36	-43.0548	-42.4445	-42.7497	-41.529	-41.529	-42.4445		237.6	-46.6248	-46.3197	-46.3197	-46.6248
	0.0377	-42.4194		0.0377	-48.5229		237.7	-42.4445	-42.1393	-41.2238	-41.8341	-41.2238	-43.0548	-42.4445	-41.8341	-42.1393	-42.7497	-43.36	-41.2238	-40.6134	-42.4445	-43.0548	-41.529	-41.529	-42.1393	-42.7497	-40.3082	-41.8341	-43.36	-40.3082	-42.7497	-41.2238	-42.7497	-43.36	-43.0548	-42.7497	-41.8341	-42.7497	-42.4445	-43.36	-41.8341	-42.1393	-42.4445		237.7	-46.6248	-46.3197	-45.7093	-47.5403
	0.0378	-42.4194		0.0378	-48.5229		237.8	-42.4445	-41.8341	-41.529	-43.0548	-41.529	-41.529	-42.1393	-41.529	-42.7497	-42.1393	-43.0548	-41.2238	-41.529	-42.1393	-42.7497	-42.4445	-41.8341	-42.7497	-42.4445	-41.2238	-42.1393	-42.4445	-41.2238	-43.0548	-41.8341	-42.7497	-44.2755	-43.9704	-42.4445	-42.4445	-42.7497	-42.7497	-43.36	-40.9186	-41.8341	-43.36		237.8	-46.3197	-46.0145	-46.0145	-46.6248
	0.0379	-42.4194		0.0379	-48.5229		237.9	-42.1393	-42.7497	-40.6134	-43.0548	-42.4445	-41.8341	-41.2238	-40.9186	-42.1393	-43.0548	-42.1393	-41.529	-42.4445	-43.0548	-41.8341	-42.7497	-42.1393	-42.1393	-43.36	-41.529	-40.9186	-42.1393	-40.9186	-42.4445	-42.1393	-43.0548	-43.36	-43.0548	-42.7497	-43.0548	-41.529	-43.6652	-42.4445	-41.8341	-41.529	-42.1393		237.9	-45.7093	-47.2352	-46.3197	-47.2352
	0.038	-43.335		0.038	-48.2178		238	-43.0548	-41.8341	-41.8341	-43.36	-41.8341	-42.7497	-42.1393	-42.4445	-42.4445	-41.529	-41.529	-40.9186	-40.9186	-41.8341	-43.9704	-43.36	-42.4445	-41.8341	-42.7497	-41.2238	-42.1393	-43.6652	-41.8341	-42.7497	-40.9186	-42.4445	-43.0548	-43.6652	-41.8341	-42.7497	-41.8341	-43.0548	-42.7497	-41.8341	-42.4445	-42.1393		238	-46.6248	-46.6248	-46.3197	-47.2352
	0.0381	-42.1143		0.0381	-48.5229		238.1	-42.7497	-41.529	-42.1393	-43.0548	-40.6134	-42.7497	-43.0548	-42.7497	-42.7497	-42.4445	-41.529	-42.1393	-41.8341	-42.1393	-41.8341	-42.1393	-41.2238	-42.7497	-43.6652	-40.6134	-42.1393	-43.36	-40.9186	-42.4445	-42.1393	-43.36	-43.9704	-43.36	-42.1393	-41.2238	-42.7497	-42.4445	-42.1393	-41.529	-40.9186	-41.8341		238.1	-46.6248	-45.7093	-46.0145	-47.2352
	0.0382	-42.4194		0.0382	-49.1333		238.2	-41.2238	-41.8341	-41.8341	-42.4445	-42.1393	-42.7497	-41.8341	-43.0548	-41.8341	-42.4445	-41.529	-41.8341	-42.1393	-43.36	-42.4445	-41.8341	-42.4445	-42.7497	-42.4445	-40.3082	-41.2238	-42.4445	-41.2238	-41.529	-41.529	-43.0548	-43.6652	-42.7497	-43.0548	-42.1393	-43.0548	-42.4445	-42.7497	-40.6134	-42.1393	-43.0548		238.2	-46.3197	-46.6248	-46.6248	-47.2352
	0.0383	-42.4194		0.0383	-48.5229		238.3	-42.4445	-42.4445	-41.2238	-42.7497	-40.9186	-42.7497	-41.8341	-41.8341	-41.529	-42.7497	-41.2238	-41.529	-40.3082	-42.1393	-43.6652	-42.7497	-42.4445	-42.4445	-42.7497	-41.529	-41.8341	-43.6652	-41.2238	-43.0548	-40.3082	-43.6652	-43.6652	-43.36	-42.1393	-42.7497	-42.4445	-43.0548	-43.6652	-40.9186	-42.4445	-43.0548		238.3	-46.6248	-46.3197	-46.6248	-47.2352
	0.0384	-41.8091		0.0384	-48.8281		238.4	-43.36	-41.529	-40.0031	-43.0548	-41.2238	-42.4445	-42.4445	-40.9186	-41.8341	-42.1393	-41.529	-41.2238	-41.8341	-43.0548	-42.7497	-42.4445	-41.529	-42.4445	-42.7497	-41.529	-42.1393	-43.0548	-41.529	-42.7497	-41.2238	-42.4445	-43.9704	-44.2755	-42.4445	-42.7497	-42.1393	-43.0548	-43.0548	-41.8341	-42.1393	-42.4445		238.4	-46.3197	-46.6248	-46.3197	-46.93
	0.0385	-42.4194		0.0385	-47.9126		238.5	-42.4445	-42.1393	-41.529	-41.8341	-41.8341	-42.1393	-41.8341	-41.8341	-43.6652	-43.0548	-42.4445	-41.2238	-43.0548	-42.7497	-42.7497	-41.529	-43.0548	-42.7497	-42.4445	-41.529	-41.529	-43.9704	-41.2238	-41.8341	-41.8341	-42.7497	-44.2755	-43.6652	-42.4445	-42.7497	-42.4445	-43.0548	-42.1393	-41.529	-41.8341	-41.8341		238.5	-46.3197	-46.3197	-46.0145	-46.3197
	0.0386	-42.7246		0.0386	-48.8281		238.6	-42.4445	-42.1393	-42.1393	-42.7497	-42.4445	-43.0548	-40.9186	-42.4445	-42.1393	-43.0548	-42.1393	-41.529	-41.8341	-42.1393	-41.8341	-43.0548	-42.1393	-42.4445	-42.7497	-41.2238	-42.7497	-42.7497	-40.9186	-43.6652	-41.8341	-43.36	-43.36	-43.0548	-41.529	-41.529	-42.1393	-42.1393	-43.36	-42.1393	-41.529	-42.1393		238.6	-46.0145	-45.7093	-45.7093	-46.93
	0.0387	-42.1143		0.0387	-49.1333		238.7	-43.0548	-43.36	-41.529	-42.7497	-41.8341	-42.4445	-42.4445	-42.1393	-42.1393	-43.0548	-42.7497	-41.8341	-42.1393	-42.7497	-42.4445	-42.1393	-41.2238	-43.6652	-43.36	-42.1393	-41.2238	-42.4445	-41.2238	-42.7497	-41.529	-42.1393	-43.6652	-41.8341	-41.8341	-42.7497	-41.8341	-42.1393	-43.0548	-41.2238	-42.1393	-42.7497		238.7	-45.7093	-45.7093	-46.0145	-46.6248
	0.0388	-40.8936		0.0388	-48.2178		238.8	-43.36	-42.1393	-41.8341	-42.4445	-41.8341	-41.8341	-41.529	-42.4445	-42.1393	-42.4445	-41.2238	-42.1393	-42.1393	-42.1393	-42.7497	-41.8341	-43.36	-42.7497	-42.4445	-41.529	-41.2238	-42.4445	-41.529	-42.7497	-41.529	-42.7497	-43.9704	-43.0548	-42.1393	-43.36	-41.529	-42.4445	-43.0548	-41.529	-42.7497	-40.9186		238.8	-46.3197	-46.0145	-46.0145	-47.2352
	0.0389	-42.1143		0.0389	-48.5229		238.9	-42.1393	-42.1393	-41.2238	-43.6652	-41.8341	-42.7497	-43.0548	-42.1393	-41.529	-41.2238	-41.8341	-41.529	-41.8341	-42.4445	-42.7497	-41.529	-43.0548	-42.1393	-43.6652	-41.8341	-42.4445	-43.36	-41.2238	-42.1393	-42.1393	-42.7497	-44.2755	-42.7497	-42.4445	-41.2238	-42.1393	-42.7497	-43.0548	-42.1393	-42.1393	-42.7497		238.9	-46.0145	-46.0145	-46.0145	-47.5403
	0.039	-41.8091		0.039	-48.5229		239	-41.2238	-42.1393	-40.9186	-42.7497	-41.8341	-42.1393	-41.529	-42.4445	-41.8341	-42.7497	-42.4445	-40.9186	-41.8341	-41.8341	-42.1393	-42.1393	-41.2238	-42.7497	-42.4445	-41.2238	-41.8341	-43.0548	-40.9186	-42.7497	-41.8341	-42.4445	-42.1393	-43.9704	-41.2238	-43.36	-42.1393	-42.4445	-42.7497	-41.8341	-42.1393	-42.7497		239	-46.6248	-46.3197	-46.3197	-47.2352
	0.0391	-41.1987		0.0391	-48.5229		239.1	-41.8341	-42.4445	-40.6134	-43.0548	-41.2238	-42.1393	-43.0548	-41.2238	-42.4445	-42.7497	-41.8341	-41.2238	-41.8341	-42.4445	-42.7497	-42.4445	-42.1393	-43.0548	-42.1393	-42.1393	-41.529	-42.7497	-41.529	-42.7497	-40.9186	-43.0548	-43.36	-43.9704	-43.0548	-43.6652	-42.7497	-42.7497	-42.7497	-41.8341	-41.529	-43.36		239.1	-46.3197	-46.3197	-46.3197	-46.93
	0.0392	-42.7246		0.0392	-49.4385		239.2	-42.7497	-43.0548	-41.2238	-42.7497	-41.8341	-42.4445	-41.8341	-42.1393	-42.7497	-42.7497	-41.529	-40.9186	-41.8341	-42.1393	-42.1393	-42.1393	-41.529	-42.1393	-43.0548	-41.8341	-42.7497	-43.0548	-41.8341	-42.7497	-42.7497	-41.8341	-43.36	-42.7497	-42.7497	-43.0548	-42.7497	-42.7497	-43.6652	-41.8341	-42.4445	-42.4445		239.2	-46.3197	-46.3197	-46.3197	-46.93
	0.0393	-43.0298		0.0393	-48.2178		239.3	-41.2238	-41.8341	-41.529	-43.36	-41.8341	-42.4445	-41.8341	-42.4445	-42.1393	-42.7497	-41.8341	-41.8341	-41.529	-43.0548	-42.7497	-42.4445	-42.4445	-43.9704	-42.7497	-41.529	-41.529	-43.36	-40.6134	-43.0548	-41.2238	-43.36	-42.7497	-42.4445	-42.1393	-42.1393	-42.1393	-43.0548	-43.0548	-42.1393	-43.0548	-41.8341		239.3	-46.93	-46.3197	-47.2352	-46.93
	0.0394	-42.1143		0.0394	-48.5229		239.4	-43.0548	-41.8341	-40.6134	-43.0548	-41.529	-42.1393	-42.4445	-41.529	-40.9186	-42.4445	-41.2238	-41.2238	-41.529	-42.1393	-43.0548	-42.7497	-42.1393	-42.4445	-43.9704	-40.3082	-42.1393	-42.7497	-40.9186	-43.6652	-40.3082	-42.7497	-43.36	-43.6652	-41.8341	-42.4445	-42.1393	-43.0548	-42.4445	-41.529	-42.1393	-41.529		239.4	-46.0145	-46.3197	-46.3197	-46.6248
	0.0395	-42.7246		0.0395	-48.5229		239.5	-43.0548	-42.4445	-40.9186	-41.8341	-41.529	-41.8341	-42.4445	-42.7497	-41.8341	-42.4445	-41.2238	-41.2238	-41.8341	-42.1393	-42.7497	-42.1393	-42.1393	-41.8341	-42.7497	-40.6134	-42.1393	-42.1393	-41.8341	-41.8341	-41.529	-43.0548	-43.6652	-43.6652	-42.4445	-42.7497	-42.4445	-42.4445	-43.36	-41.529	-40.9186	-42.7497		239.5	-45.4041	-46.93	-46.3197	-46.93
	0.0396	-43.335		0.0396	-49.4385		239.6	-42.1393	-41.8341	-41.529	-43.0548	-41.8341	-42.4445	-42.4445	-43.0548	-41.529	-42.1393	-42.7497	-41.2238	-41.2238	-42.1393	-42.4445	-41.529	-41.529	-43.0548	-41.8341	-41.529	-41.529	-43.36	-40.9186	-42.4445	-41.529	-42.7497	-43.9704	-43.0548	-42.7497	-42.7497	-42.7497	-43.36	-44.2755	-41.2238	-42.7497	-43.0548		239.6	-45.4041	-46.3197	-46.6248	-46.6248
	0.0397	-41.8091		0.0397	-48.8281		239.7	-42.1393	-42.1393	-41.8341	-42.1393	-41.529	-42.1393	-41.529	-42.4445	-42.1393	-42.4445	-41.8341	-42.1393	-41.2238	-42.1393	-42.4445	-43.36	-42.4445	-43.36	-43.6652	-41.8341	-41.8341	-43.9704	-40.6134	-43.0548	-41.8341	-42.7497	-43.36	-43.36	-42.7497	-43.36	-42.4445	-42.4445	-42.7497	-41.529	-41.8341	-42.1393		239.7	-46.3197	-46.6248	-46.3197	-46.93
	0.0398	-41.8091		0.0398	-48.5229		239.8	-43.0548	-42.4445	-40.0031	-42.4445	-41.2238	-42.1393	-42.4445	-42.1393	-41.8341	-42.4445	-41.8341	-41.529	-42.4445	-42.4445	-42.1393	-42.4445	-42.4445	-42.4445	-42.4445	-40.9186	-42.1393	-43.0548	-42.4445	-42.1393	-41.529	-41.8341	-43.6652	-43.36	-41.8341	-42.4445	-42.1393	-43.0548	-42.1393	-40.9186	-42.4445	-41.8341		239.8	-46.0145	-46.0145	-46.6248	-46.93
	0.0399	-42.4194		0.0399	-48.5229		239.9	-41.529	-42.7497	-40.6134	-43.36	-41.8341	-43.9704	-41.529	-42.7497	-42.7497	-41.8341	-41.529	-41.529	-41.8341	-41.8341	-42.1393	-41.8341	-42.1393	-43.36	-43.0548	-41.8341	-42.1393	-43.0548	-39.6979	-43.0548	-41.8341	-43.0548	-44.2755	-43.6652	-42.7497	-42.1393	-42.1393	-43.36	-42.4445	-41.529	-43.6652	-41.8341		239.9	-45.7093	-46.6248	-47.2352	-47.2352
	0.04	-43.335		0.04	-48.5229		240	-42.7497	-41.8341	-41.2238	-42.7497	-41.8341	-41.8341	-42.1393	-42.4445	-42.1393	-41.8341	-42.4445	-42.4445	-40.6134	-42.7497	-42.4445	-42.1393	-42.1393	-43.0548	-43.36	-41.529	-41.529	-42.7497	-40.3082	-41.2238	-40.9186	-42.4445	-43.0548	-42.7497	-43.36	-43.36	-42.7497	-43.36	-42.4445	-41.8341	-42.1393	-43.36		240	-45.4041	-45.099	-46.93	-47.5403
	0.0401	-42.1143		0.0401	-48.2178		240.1	-41.529	-42.1393	-41.2238	-43.0548	-41.2238	-42.1393	-42.4445	-41.529	-43.0548	-42.7497	-41.8341	-41.8341	-42.1393	-43.0548	-42.7497	-42.4445	-41.529	-42.4445	-43.0548	-40.9186	-41.8341	-42.7497	-41.529	-41.529	-41.8341	-42.7497	-43.6652	-42.4445	-40.9186	-42.7497	-42.4445	-42.7497	-41.8341	-41.8341	-40.9186	-42.7497		240.1	-47.2352	-46.3197	-46.0145	-47.5403
	0.0402	-41.5039		0.0402	-48.8281		240.2	-41.8341	-41.2238	-41.529	-41.529	-42.1393	-42.4445	-42.4445	-42.7497	-41.529	-41.8341	-42.1393	-40.9186	-43.0548	-43.0548	-42.4445	-41.2238	-42.4445	-43.0548	-42.4445	-41.529	-41.8341	-43.0548	-40.9186	-43.0548	-40.3082	-43.6652	-43.6652	-43.6652	-41.529	-42.4445	-41.8341	-43.0548	-43.36	-41.2238	-42.1393	-42.4445		240.2	-46.0145	-46.3197	-46.93	-47.5403
	0.0403	-42.4194		0.0403	-47.9126		240.3	-42.7497	-43.0548	-40.9186	-41.8341	-41.529	-42.1393	-42.7497	-42.1393	-41.8341	-41.8341	-40.9186	-40.9186	-40.0031	-41.529	-43.6652	-42.4445	-42.4445	-42.4445	-41.8341	-40.9186	-41.8341	-43.6652	-41.8341	-42.7497	-41.8341	-42.7497	-43.6652	-44.2755	-42.1393	-42.7497	-41.8341	-43.6652	-43.0548	-41.529	-42.1393	-41.8341		240.3	-46.3197	-46.0145	-46.93	-46.93
	0.0404	-42.7246		0.0404	-48.2178		240.4	-41.529	-41.529	-40.9186	-41.8341	-40.9186	-43.0548	-41.529	-41.8341	-41.8341	-42.7497	-41.529	-41.8341	-42.1393	-42.7497	-41.2238	-42.7497	-42.7497	-43.6652	-42.1393	-40.6134	-42.7497	-42.1393	-40.9186	-42.7497	-41.8341	-43.36	-42.7497	-43.6652	-41.8341	-42.1393	-41.2238	-42.4445	-41.2238	-42.1393	-42.4445	-42.1393		240.4	-46.6248	-46.93	-46.0145	-46.3197
	0.0405	-41.5039		0.0405	-49.1333		240.5	-42.7497	-42.1393	-40.9186	-42.1393	-42.1393	-41.529	-42.1393	-42.4445	-41.8341	-42.1393	-42.4445	-40.9186	-43.0548	-42.4445	-42.1393	-41.529	-41.529	-42.1393	-43.0548	-41.529	-41.8341	-42.7497	-41.8341	-42.7497	-42.4445	-42.4445	-43.36	-42.1393	-42.4445	-43.0548	-42.4445	-42.1393	-43.0548	-40.9186	-41.529	-43.36		240.5	-45.7093	-46.6248	-46.3197	-46.93
	0.0406	-42.7246		0.0406	-48.5229		240.6	-40.6134	-42.4445	-40.9186	-43.36	-41.2238	-43.0548	-41.529	-42.4445	-42.1393	-41.8341	-42.4445	-41.8341	-42.7497	-42.4445	-42.1393	-42.7497	-43.0548	-43.0548	-43.36	-41.2238	-41.529	-43.6652	-41.2238	-42.4445	-41.529	-43.6652	-43.9704	-42.4445	-41.529	-42.7497	-42.4445	-43.6652	-43.0548	-41.8341	-42.1393	-43.0548		240.6	-46.0145	-46.3197	-46.0145	-47.2352
	0.0407	-43.0298		0.0407	-48.2178		240.7	-42.1393	-41.529	-41.2238	-41.8341	-41.529	-42.1393	-41.529	-41.2238	-42.4445	-42.4445	-41.529	-41.529	-41.2238	-40.9186	-42.4445	-43.36	-42.4445	-43.0548	-43.36	-41.2238	-42.1393	-43.36	-40.9186	-42.7497	-41.2238	-43.6652	-43.9704	-43.9704	-41.8341	-40.9186	-41.8341	-43.36	-43.0548	-41.529	-42.1393	-42.1393		240.7	-46.0145	-46.6248	-46.6248	-47.2352
	0.0408	-42.7246		0.0408	-48.5229		240.8	-42.1393	-42.4445	-41.529	-41.8341	-40.9186	-42.1393	-42.1393	-42.4445	-41.8341	-42.1393	-41.529	-41.529	-41.529	-42.7497	-43.0548	-41.529	-43.0548	-43.0548	-42.7497	-41.2238	-42.1393	-43.36	-40.9186	-42.4445	-42.4445	-43.0548	-42.7497	-43.6652	-42.4445	-42.4445	-41.8341	-42.7497	-43.0548	-41.529	-41.529	-41.8341		240.8	-46.3197	-46.0145	-46.3197	-46.6248
	0.0409	-42.7246		0.0409	-48.5229		240.9	-42.4445	-41.8341	-41.2238	-43.6652	-41.8341	-43.0548	-42.4445	-42.4445	-41.529	-42.4445	-40.9186	-41.529	-42.7497	-41.529	-42.1393	-42.1393	-40.9186	-42.7497	-43.0548	-41.8341	-41.8341	-42.7497	-40.6134	-42.1393	-41.2238	-43.36	-42.7497	-43.0548	-40.9186	-43.0548	-42.7497	-43.0548	-42.4445	-41.529	-41.8341	-42.7497		240.9	-45.7093	-46.3197	-46.6248	-46.93
	0.041	-42.1143		0.041	-48.5229		241	-42.1393	-41.8341	-41.2238	-42.7497	-41.2238	-41.8341	-43.6652	-42.1393	-41.8341	-41.529	-41.529	-41.8341	-41.8341	-41.2238	-41.8341	-41.8341	-42.4445	-43.36	-43.36	-41.2238	-42.1393	-43.0548	-41.2238	-42.4445	-42.1393	-43.0548	-43.6652	-43.0548	-42.4445	-43.0548	-42.1393	-42.7497	-43.6652	-41.8341	-42.7497	-41.8341		241	-46.3197	-45.7093	-46.6248	-46.93
	0.0411	-41.5039		0.0411	-48.8281		241.1	-42.4445	-42.4445	-41.529	-42.4445	-42.1393	-41.529	-42.1393	-42.1393	-43.0548	-42.1393	-42.1393	-40.3082	-40.6134	-42.1393	-41.8341	-41.529	-42.4445	-43.0548	-43.6652	-40.0031	-41.8341	-43.36	-41.2238	-42.7497	-41.8341	-42.7497	-43.9704	-43.36	-42.7497	-42.7497	-41.529	-41.8341	-41.529	-41.2238	-41.8341	-41.529		241.1	-46.0145	-46.93	-47.2352	-46.93
	0.0412	-41.5039		0.0412	-48.2178		241.2	-42.7497	-42.1393	-40.9186	-41.8341	-42.7497	-43.0548	-42.4445	-42.4445	-41.529	-41.8341	-42.4445	-41.529	-42.4445	-41.8341	-42.4445	-42.7497	-42.1393	-43.36	-42.7497	-41.8341	-41.8341	-42.7497	-40.9186	-42.4445	-42.1393	-41.8341	-43.36	-42.7497	-42.1393	-41.8341	-42.1393	-42.7497	-42.1393	-41.529	-42.1393	-42.4445		241.2	-46.6248	-46.3197	-47.2352	-46.93
	0.0413	-42.1143		0.0413	-48.8281		241.3	-41.2238	-41.529	-41.2238	-42.4445	-41.2238	-43.0548	-42.7497	-41.8341	-41.529	-41.529	-42.4445	-41.8341	-42.1393	-42.1393	-42.7497	-42.7497	-41.2238	-42.4445	-43.0548	-41.8341	-41.529	-43.6652	-41.8341	-43.0548	-42.1393	-42.7497	-42.7497	-43.6652	-42.1393	-41.8341	-41.2238	-43.6652	-42.7497	-40.9186	-41.8341	-41.8341		241.3	-45.7093	-46.3197	-46.6248	-47.2352
	0.0414	-41.8091		0.0414	-49.1333		241.4	-42.7497	-41.2238	-40.9186	-42.7497	-41.2238	-42.1393	-42.1393	-42.4445	-43.0548	-41.2238	-40.9186	-40.6134	-41.8341	-41.2238	-41.529	-41.8341	-42.1393	-43.36	-42.1393	-40.9186	-41.529	-42.7497	-40.6134	-42.4445	-41.8341	-42.7497	-43.9704	-43.0548	-41.2238	-42.4445	-42.7497	-41.8341	-42.4445	-42.1393	-41.8341	-42.1393		241.4	-45.099	-45.7093	-46.3197	-46.6248
	0.0415	-42.7246		0.0415	-48.2178		241.5	-42.4445	-42.7497	-41.8341	-42.7497	-41.8341	-42.4445	-42.1393	-42.1393	-42.4445	-42.4445	-42.1393	-40.9186	-42.4445	-42.4445	-42.1393	-42.4445	-41.8341	-43.6652	-42.4445	-42.1393	-40.9186	-42.4445	-40.6134	-43.0548	-41.529	-42.4445	-44.2755	-43.0548	-42.1393	-42.4445	-42.1393	-43.0548	-43.0548	-40.9186	-41.8341	-42.4445		241.5	-46.93	-46.6248	-47.5403	-47.5403
	0.0416	-41.8091		0.0416	-48.2178		241.6	-43.0548	-42.1393	-41.8341	-42.7497	-41.8341	-41.8341	-42.4445	-41.2238	-40.6134	-43.36	-41.8341	-41.8341	-42.1393	-42.1393	-42.4445	-43.36	-41.529	-43.6652	-43.0548	-41.2238	-42.1393	-43.6652	-40.9186	-42.1393	-42.1393	-42.7497	-43.36	-43.0548	-42.1393	-42.4445	-42.7497	-43.0548	-42.4445	-39.6979	-42.1393	-42.7497		241.6	-46.3197	-46.3197	-46.6248	-47.5403
	0.0417	-41.8091		0.0417	-48.2178		241.7	-42.4445	-42.1393	-42.1393	-42.4445	-40.9186	-41.8341	-42.4445	-41.529	-41.8341	-41.2238	-40.9186	-41.529	-42.4445	-42.1393	-41.8341	-42.4445	-42.7497	-42.4445	-43.0548	-40.6134	-42.1393	-43.36	-40.6134	-42.4445	-41.2238	-43.9704	-41.8341	-43.6652	-42.4445	-42.4445	-42.4445	-43.0548	-43.0548	-40.9186	-41.529	-43.0548		241.7	-46.6248	-46.0145	-46.6248	-47.2352
	0.0418	-40.5884		0.0418	-48.8281		241.8	-42.4445	-41.529	-41.2238	-41.529	-42.1393	-42.1393	-42.7497	-41.8341	-42.4445	-42.7497	-41.8341	-41.8341	-41.2238	-42.7497	-42.1393	-42.1393	-42.4445	-43.0548	-43.36	-41.529	-40.9186	-43.9704	-41.8341	-43.36	-40.9186	-42.4445	-43.6652	-43.0548	-41.8341	-42.7497	-41.529	-42.1393	-43.0548	-41.529	-41.8341	-43.6652		241.8	-46.0145	-46.6248	-46.93	-47.2352
	0.0419	-42.7246		0.0419	-47.9126		241.9	-42.4445	-40.9186	-40.6134	-43.0548	-42.1393	-42.4445	-42.1393	-42.1393	-41.8341	-43.36	-41.529	-41.529	-40.9186	-41.8341	-42.4445	-42.4445	-42.4445	-44.5807	-42.1393	-41.8341	-42.1393	-43.6652	-40.9186	-42.7497	-42.1393	-43.0548	-43.6652	-42.4445	-42.1393	-41.529	-41.2238	-43.0548	-42.4445	-40.9186	-41.529	-42.7497		241.9	-46.6248	-46.0145	-46.3197	-47.2352
	0.042	-42.1143		0.042	-48.8281		242	-41.8341	-42.7497	-41.2238	-42.7497	-40.3082	-42.7497	-42.1393	-41.529	-41.8341	-42.1393	-41.2238	-41.8341	-42.1393	-42.7497	-43.0548	-42.7497	-42.7497	-43.0548	-43.36	-42.4445	-41.8341	-42.1393	-40.6134	-43.9704	-41.2238	-43.36	-44.8859	-43.36	-42.4445	-42.1393	-43.0548	-43.36	-41.8341	-41.2238	-42.4445	-41.8341		242	-46.6248	-46.6248	-46.93	-47.2352
	0.0421	-41.8091		0.0421	-48.5229		242.1	-42.7497	-41.8341	-41.2238	-41.8341	-41.529	-42.4445	-41.529	-43.0548	-42.1393	-41.8341	-41.8341	-41.529	-42.1393	-41.8341	-41.8341	-42.7497	-42.7497	-42.4445	-43.0548	-41.2238	-42.7497	-43.0548	-41.8341	-42.4445	-41.8341	-42.4445	-43.6652	-43.6652	-41.2238	-43.0548	-41.8341	-42.4445	-43.0548	-41.8341	-41.529	-42.1393		242.1	-46.0145	-46.3197	-47.2352	-47.2352
	0.0422	-42.1143		0.0422	-47.9126		242.2	-42.1393	-41.8341	-40.6134	-42.7497	-41.529	-43.0548	-41.529	-42.4445	-42.1393	-42.1393	-42.7497	-41.8341	-41.8341	-43.36	-42.4445	-42.1393	-41.529	-42.1393	-42.7497	-41.2238	-41.8341	-43.36	-39.0875	-43.0548	-41.8341	-42.1393	-43.0548	-42.4445	-40.6134	-42.7497	-42.1393	-42.7497	-42.4445	-42.1393	-41.529	-41.2238		242.2	-46.3197	-46.3197	-46.93	-46.93
	0.0423	-42.4194		0.0423	-49.1333		242.3	-42.7497	-42.4445	-41.2238	-42.1393	-41.8341	-42.4445	-42.1393	-40.9186	-42.1393	-43.36	-42.1393	-41.529	-40.9186	-42.4445	-42.4445	-42.4445	-41.8341	-42.7497	-43.36	-41.8341	-41.529	-42.7497	-40.9186	-43.0548	-41.529	-42.7497	-43.36	-43.0548	-42.4445	-41.8341	-43.9704	-43.0548	-42.4445	-40.9186	-42.1393	-43.0548		242.3	-45.4041	-45.4041	-46.93	-46.93
	0.0424	-41.8091		0.0424	-47.9126		242.4	-42.1393	-41.8341	-41.2238	-42.1393	-40.9186	-43.0548	-42.7497	-42.7497	-42.7497	-41.8341	-40.9186	-41.2238	-41.8341	-41.8341	-41.2238	-41.2238	-42.4445	-43.36	-43.6652	-41.2238	-42.1393	-42.7497	-40.0031	-42.4445	-42.1393	-41.8341	-43.9704	-43.9704	-42.7497	-42.1393	-42.1393	-42.4445	-43.0548	-41.2238	-42.7497	-42.7497		242.4	-46.6248	-46.93	-46.3197	-47.2352
	0.0425	-41.8091		0.0425	-48.2178		242.5	-42.4445	-43.0548	-40.3082	-42.4445	-41.8341	-42.7497	-41.8341	-41.529	-41.529	-40.9186	-41.8341	-40.9186	-42.1393	-41.8341	-42.1393	-42.1393	-42.1393	-42.4445	-43.6652	-41.529	-41.529	-42.7497	-40.6134	-42.4445	-40.6134	-41.529	-43.9704	-42.7497	-42.7497	-41.529	-42.1393	-41.8341	-43.6652	-41.8341	-41.8341	-43.36		242.5	-46.3197	-46.6248	-47.2352	-47.8455
	0.0426	-43.0298		0.0426	-48.5229		242.6	-42.1393	-41.8341	-41.529	-42.1393	-41.8341	-42.1393	-42.1393	-42.1393	-41.8341	-42.7497	-41.2238	-40.9186	-42.4445	-42.4445	-42.4445	-42.7497	-43.0548	-43.36	-42.4445	-41.529	-41.529	-42.4445	-41.2238	-42.4445	-41.2238	-43.0548	-43.36	-43.0548	-41.8341	-42.1393	-42.7497	-43.0548	-43.0548	-41.529	-42.1393	-41.529		242.6	-46.3197	-46.0145	-46.0145	-46.93
	0.0427	-42.1143		0.0427	-48.5229		242.7	-41.8341	-42.4445	-41.8341	-42.1393	-40.0031	-42.7497	-42.4445	-42.1393	-43.0548	-42.1393	-40.9186	-40.9186	-41.8341	-42.4445	-41.8341	-42.4445	-41.529	-43.0548	-42.4445	-40.9186	-42.1393	-42.1393	-40.6134	-42.7497	-40.9186	-43.0548	-42.4445	-43.6652	-41.2238	-41.8341	-41.8341	-43.0548	-42.4445	-41.2238	-42.7497	-42.1393		242.7	-46.0145	-46.0145	-46.93	-46.93
	0.0428	-42.1143		0.0428	-48.5229		242.8	-42.4445	-42.1393	-41.529	-42.4445	-41.2238	-42.7497	-42.7497	-42.7497	-42.4445	-42.4445	-42.1393	-40.9186	-42.1393	-40.9186	-42.4445	-41.529	-42.7497	-42.4445	-43.6652	-41.2238	-42.1393	-43.0548	-40.6134	-42.4445	-42.1393	-42.1393	-42.7497	-42.4445	-42.4445	-42.4445	-42.1393	-42.7497	-42.1393	-40.9186	-43.0548	-42.4445		242.8	-46.3197	-46.3197	-46.93	-47.2352
	0.0429	-42.4194		0.0429	-48.5229		242.9	-41.8341	-41.529	-41.2238	-43.36	-42.1393	-43.0548	-42.7497	-41.2238	-41.8341	-42.4445	-41.529	-42.4445	-40.9186	-42.1393	-42.7497	-42.1393	-42.1393	-42.4445	-42.7497	-41.2238	-41.529	-43.9704	-40.6134	-42.7497	-42.4445	-42.4445	-44.5807	-42.4445	-42.1393	-43.0548	-42.4445	-42.4445	-43.0548	-41.529	-42.1393	-42.1393		242.9	-46.93	-46.6248	-47.5403	-46.3197
	0.043	-42.4194		0.043	-48.5229		243	-42.1393	-41.8341	-41.8341	-41.8341	-41.2238	-42.4445	-41.529	-42.4445	-41.8341	-42.1393	-40.6134	-41.8341	-41.2238	-42.1393	-41.529	-43.36	-41.2238	-42.1393	-42.7497	-41.2238	-41.529	-43.36	-40.9186	-42.1393	-41.8341	-43.36	-43.9704	-43.36	-43.0548	-41.8341	-42.4445	-42.7497	-43.0548	-40.9186	-41.8341	-41.529		243	-46.0145	-46.93	-46.0145	-46.6248
	0.0431	-41.8091		0.0431	-48.5229		243.1	-42.4445	-41.8341	-41.2238	-42.7497	-40.6134	-42.4445	-42.7497	-42.7497	-42.1393	-42.4445	-41.8341	-41.8341	-42.1393	-42.1393	-42.4445	-43.0548	-42.7497	-42.4445	-43.36	-41.2238	-41.529	-43.0548	-41.2238	-42.7497	-42.4445	-41.529	-43.0548	-42.7497	-41.8341	-41.8341	-42.4445	-43.36	-43.0548	-41.8341	-42.7497	-41.8341		243.1	-46.93	-46.0145	-47.2352	-46.93
	0.0432	-41.5039		0.0432	-48.8281		243.2	-42.7497	-41.8341	-41.529	-42.4445	-42.1393	-43.0548	-42.4445	-43.0548	-41.8341	-43.36	-41.529	-40.9186	-40.9186	-42.7497	-42.1393	-42.7497	-41.8341	-43.36	-42.7497	-40.9186	-43.0548	-42.4445	-40.9186	-42.4445	-41.529	-42.4445	-43.0548	-42.1393	-40.9186	-43.0548	-42.7497	-42.7497	-42.7497	-41.8341	-41.529	-43.0548		243.2	-46.6248	-46.6248	-46.93	-46.93
	0.0433	-43.0298		0.0433	-48.2178		243.3	-42.1393	-41.8341	-42.1393	-42.4445	-41.8341	-42.7497	-41.529	-42.4445	-41.529	-42.4445	-41.8341	-40.9186	-41.2238	-41.8341	-41.529	-42.4445	-41.529	-42.7497	-42.4445	-40.9186	-41.529	-43.36	-40.0031	-43.36	-42.1393	-42.7497	-43.36	-43.0548	-42.4445	-42.4445	-42.4445	-41.8341	-42.4445	-41.2238	-41.2238	-43.0548		243.3	-46.6248	-46.6248	-46.6248	-46.93
	0.0434	-42.1143		0.0434	-47.9126		243.4	-42.1393	-41.8341	-42.1393	-43.0548	-40.6134	-41.8341	-42.1393	-41.8341	-42.1393	-42.4445	-41.8341	-42.1393	-42.1393	-43.0548	-42.4445	-42.4445	-43.0548	-42.7497	-42.7497	-41.8341	-41.529	-42.7497	-41.2238	-41.8341	-42.1393	-42.4445	-43.9704	-43.36	-41.529	-43.0548	-42.1393	-42.7497	-42.7497	-41.2238	-41.8341	-41.8341		243.4	-46.6248	-45.7093	-47.2352	-46.93
	0.0435	-42.4194		0.0435	-49.1333		243.5	-42.4445	-42.1393	-41.2238	-42.4445	-41.2238	-42.1393	-42.4445	-42.1393	-41.8341	-42.1393	-41.529	-41.8341	-42.1393	-42.1393	-42.1393	-42.1393	-42.4445	-42.4445	-43.0548	-40.9186	-42.4445	-43.36	-41.2238	-42.4445	-41.8341	-42.1393	-43.9704	-43.36	-42.1393	-42.4445	-42.1393	-42.1393	-43.0548	-42.1393	-42.1393	-43.0548		243.5	-46.93	-46.6248	-47.5403	-46.3197
	0.0436	-42.4194		0.0436	-48.2178		243.6	-42.4445	-42.4445	-41.2238	-42.1393	-41.2238	-43.0548	-41.529	-41.8341	-42.1393	-42.7497	-40.6134	-41.529	-41.529	-41.8341	-42.1393	-41.8341	-43.6652	-42.7497	-42.4445	-41.2238	-41.2238	-43.9704	-40.0031	-41.529	-42.1393	-43.0548	-43.36	-42.7497	-42.1393	-40.9186	-42.4445	-42.1393	-42.7497	-40.6134	-41.529	-41.529		243.6	-46.93	-46.0145	-46.93	-46.6248
	0.0437	-42.1143		0.0437	-48.2178		243.7	-41.8341	-41.8341	-41.8341	-43.0548	-41.2238	-42.1393	-42.1393	-41.2238	-42.4445	-43.0548	-42.1393	-41.2238	-40.6134	-42.7497	-43.0548	-42.7497	-41.529	-42.4445	-42.7497	-40.9186	-42.1393	-43.36	-40.6134	-42.7497	-41.2238	-43.0548	-43.6652	-43.6652	-41.2238	-43.0548	-42.4445	-42.7497	-42.7497	-41.529	-41.2238	-43.0548		243.7	-46.6248	-46.93	-46.93	-46.3197
	0.0438	-42.1143		0.0438	-48.5229		243.8	-42.4445	-41.529	-41.2238	-42.4445	-41.529	-41.8341	-42.4445	-41.8341	-42.4445	-41.529	-41.529	-40.9186	-42.4445	-40.6134	-42.4445	-42.1393	-42.1393	-42.7497	-42.4445	-40.0031	-41.2238	-42.7497	-40.9186	-41.2238	-41.529	-41.529	-43.6652	-43.6652	-42.1393	-43.0548	-42.4445	-43.0548	-42.1393	-41.8341	-41.529	-42.1393		243.8	-46.6248	-46.6248	-46.6248	-46.6248
	0.0439	-41.5039		0.0439	-48.2178		243.9	-42.1393	-42.4445	-40.9186	-42.7497	-41.529	-42.7497	-42.1393	-42.1393	-41.8341	-42.1393	-42.4445	-40.6134	-41.8341	-42.1393	-42.7497	-41.2238	-41.8341	-42.7497	-42.1393	-40.3082	-41.8341	-43.6652	-40.9186	-43.0548	-42.4445	-42.4445	-43.36	-43.0548	-42.1393	-42.7497	-41.2238	-42.1393	-42.1393	-41.8341	-42.4445	-41.8341		243.9	-45.7093	-46.3197	-46.6248	-46.3197
	0.044	-42.1143		0.044	-48.2178		244	-42.1393	-41.8341	-41.529	-42.4445	-41.8341	-41.8341	-42.7497	-41.8341	-41.529	-42.4445	-41.8341	-41.2238	-41.8341	-42.1393	-43.36	-41.8341	-42.4445	-42.4445	-43.0548	-41.2238	-42.7497	-42.7497	-41.2238	-42.4445	-41.2238	-42.7497	-43.6652	-42.7497	-42.4445	-41.8341	-41.529	-43.36	-43.36	-41.8341	-42.1393	-42.7497		244	-46.6248	-46.93	-46.93	-46.93
	0.0441	-42.4194		0.0441	-48.5229		244.1	-43.0548	-42.1393	-41.8341	-42.4445	-40.9186	-41.8341	-42.1393	-42.4445	-41.529	-42.4445	-41.8341	-41.8341	-40.9186	-41.8341	-42.1393	-42.4445	-42.4445	-43.36	-43.0548	-40.6134	-41.8341	-41.8341	-41.529	-42.7497	-41.8341	-42.4445	-43.0548	-43.36	-41.529	-41.8341	-43.0548	-42.7497	-43.0548	-41.8341	-41.8341	-42.7497		244.1	-46.3197	-46.93	-46.6248	-46.93
	0.0442	-42.4194		0.0442	-48.5229		244.2	-41.8341	-42.1393	-41.529	-42.1393	-41.529	-43.36	-41.2238	-43.0548	-42.4445	-42.7497	-41.8341	-41.529	-40.9186	-41.8341	-41.8341	-42.7497	-41.8341	-44.2755	-42.4445	-41.2238	-40.3082	-43.9704	-40.9186	-43.36	-41.529	-41.8341	-42.4445	-43.36	-41.2238	-43.6652	-41.8341	-42.7497	-42.4445	-40.9186	-40.6134	-41.8341		244.2	-46.6248	-46.93	-47.5403	-46.93
	0.0443	-42.7246		0.0443	-47.9126		244.3	-42.4445	-41.529	-41.2238	-43.0548	-41.2238	-43.36	-42.1393	-42.7497	-42.7497	-41.2238	-42.4445	-41.2238	-41.2238	-41.8341	-42.7497	-42.1393	-41.8341	-42.1393	-43.0548	-41.529	-41.529	-42.4445	-40.3082	-43.0548	-41.529	-43.0548	-43.9704	-42.4445	-42.4445	-41.8341	-42.4445	-41.8341	-42.7497	-40.9186	-41.529	-42.4445		244.3	-46.6248	-46.0145	-47.2352	-46.93
	0.0444	-41.8091		0.0444	-48.2178		244.4	-42.7497	-42.4445	-41.529	-43.0548	-40.9186	-40.6134	-42.7497	-41.8341	-41.8341	-42.1393	-41.529	-41.529	-41.2238	-42.1393	-41.8341	-42.1393	-43.0548	-42.7497	-43.6652	-40.9186	-41.2238	-43.0548	-41.8341	-41.8341	-42.1393	-42.7497	-43.6652	-43.0548	-41.8341	-42.7497	-42.1393	-42.7497	-42.4445	-41.529	-42.1393	-41.8341		244.4	-46.6248	-46.6248	-46.3197	-46.93
	0.0445	-42.4194		0.0445	-48.2178		244.5	-42.1393	-41.529	-42.7497	-42.7497	-41.8341	-42.4445	-41.2238	-40.9186	-41.8341	-42.1393	-40.9186	-41.2238	-41.8341	-43.0548	-42.1393	-42.7497	-41.529	-42.1393	-42.4445	-41.2238	-41.8341	-43.36	-41.2238	-42.7497	-41.529	-41.8341	-42.1393	-43.6652	-40.3082	-42.4445	-41.8341	-43.0548	-42.7497	-41.2238	-40.6134	-42.1393		244.5	-46.3197	-46.93	-46.6248	-47.2352
	0.0446	-42.4194		0.0446	-47.9126		244.6	-42.7497	-41.529	-40.6134	-42.4445	-41.529	-42.7497	-42.4445	-40.9186	-42.7497	-42.7497	-43.0548	-40.6134	-41.8341	-42.1393	-42.4445	-42.4445	-42.1393	-43.0548	-43.0548	-41.8341	-41.8341	-43.9704	-40.6134	-42.4445	-40.9186	-42.4445	-43.6652	-43.36	-42.7497	-42.1393	-42.4445	-42.7497	-43.36	-41.2238	-42.1393	-42.4445		244.6	-47.2352	-46.3197	-46.6248	-47.5403
	0.0447	-42.1143		0.0447	-48.2178		244.7	-42.7497	-42.4445	-40.6134	-42.7497	-42.4445	-42.4445	-42.7497	-42.4445	-42.1393	-42.1393	-41.529	-40.3082	-42.1393	-42.1393	-41.8341	-41.529	-41.8341	-43.0548	-43.0548	-41.2238	-41.2238	-43.36	-40.6134	-42.7497	-42.1393	-42.4445	-44.5807	-42.7497	-42.1393	-42.7497	-41.8341	-42.1393	-43.36	-41.529	-42.1393	-41.8341		244.7	-47.2352	-46.6248	-46.6248	-46.93
	0.0448	-42.4194		0.0448	-48.2178		244.8	-42.1393	-43.0548	-41.2238	-42.4445	-40.0031	-42.1393	-41.529	-42.4445	-41.8341	-41.529	-41.2238	-41.8341	-42.4445	-43.0548	-41.8341	-42.4445	-42.4445	-42.7497	-42.1393	-40.0031	-42.1393	-43.0548	-40.9186	-42.7497	-41.2238	-42.4445	-42.4445	-42.4445	-40.6134	-42.7497	-42.1393	-42.7497	-42.7497	-41.2238	-42.4445	-42.1393		244.8	-46.3197	-46.3197	-46.93	-46.6248
	0.0449	-42.1143		0.0449	-48.5229		244.9	-42.7497	-41.529	-42.1393	-42.7497	-41.529	-41.8341	-42.7497	-41.8341	-41.8341	-41.2238	-42.7497	-42.1393	-41.2238	-41.8341	-42.7497	-42.1393	-42.7497	-42.4445	-42.7497	-40.9186	-42.4445	-43.0548	-40.6134	-41.529	-41.529	-42.4445	-43.36	-43.9704	-41.8341	-41.529	-41.2238	-43.0548	-42.7497	-41.8341	-41.8341	-42.4445		244.9	-46.93	-46.0145	-46.93	-46.93
	0.045	-41.8091		0.045	-49.1333		245	-42.1393	-42.1393	-41.8341	-42.1393	-40.6134	-43.0548	-42.7497	-41.8341	-41.529	-42.7497	-41.529	-41.529	-41.529	-43.0548	-42.1393	-42.4445	-42.7497	-42.7497	-43.0548	-41.2238	-41.529	-41.529	-40.6134	-43.36	-41.529	-42.7497	-43.0548	-43.36	-41.529	-42.1393	-42.1393	-42.1393	-43.36	-40.0031	-42.4445	-43.0548		245	-46.0145	-46.3197	-46.93	-46.3197
	0.0451	-42.1143		0.0451	-47.9126		245.1	-42.1393	-41.529	-40.9186	-43.9704	-41.2238	-42.1393	-42.7497	-42.7497	-42.1393	-43.36	-40.9186	-41.529	-41.8341	-42.7497	-41.529	-41.529	-42.1393	-42.4445	-43.0548	-39.6979	-42.1393	-43.0548	-40.6134	-41.8341	-41.529	-43.0548	-43.0548	-41.8341	-42.1393	-43.0548	-42.1393	-43.36	-43.6652	-40.6134	-42.7497	-43.0548		245.1	-46.93	-46.6248	-46.93	-46.6248
	0.0452	-41.5039		0.0452	-47.9126		245.2	-42.4445	-41.529	-41.2238	-42.4445	-41.8341	-42.1393	-42.1393	-42.4445	-40.9186	-42.7497	-41.8341	-41.2238	-41.8341	-41.8341	-43.36	-41.8341	-41.529	-43.36	-42.7497	-41.2238	-40.9186	-43.36	-41.2238	-43.36	-42.1393	-42.7497	-43.6652	-42.7497	-42.1393	-42.7497	-42.4445	-42.4445	-42.1393	-41.2238	-41.8341	-41.8341		245.2	-47.2352	-46.6248	-47.5403	-47.2352
	0.0453	-43.0298		0.0453	-47.9126		245.3	-42.1393	-42.1393	-42.1393	-42.4445	-40.6134	-42.4445	-42.4445	-40.3082	-41.8341	-41.2238	-41.529	-41.2238	-41.8341	-42.7497	-42.1393	-42.7497	-41.2238	-43.0548	-43.36	-41.2238	-41.8341	-42.7497	-40.6134	-42.4445	-40.9186	-44.2755	-43.6652	-44.2755	-42.1393	-42.1393	-42.1393	-43.6652	-42.1393	-40.9186	-41.8341	-42.1393		245.3	-47.2352	-46.93	-46.6248	-46.6248
	0.0454	-40.8936		0.0454	-48.8281		245.4	-42.7497	-42.4445	-41.529	-42.7497	-41.8341	-42.1393	-42.7497	-42.4445	-42.1393	-42.1393	-41.8341	-42.1393	-41.529	-42.4445	-40.9186	-42.7497	-42.1393	-42.1393	-43.0548	-41.2238	-42.1393	-43.0548	-40.9186	-42.7497	-40.6134	-42.4445	-42.7497	-43.36	-41.2238	-42.7497	-41.529	-42.7497	-42.4445	-41.529	-42.4445	-42.7497		245.4	-47.2352	-46.6248	-46.3197	-47.2352
	0.0455	-41.8091		0.0455	-47.9126		245.5	-42.1393	-42.4445	-40.3082	-42.4445	-41.2238	-41.8341	-42.4445	-41.8341	-42.4445	-42.7497	-41.8341	-40.9186	-41.529	-42.4445	-41.8341	-42.4445	-41.8341	-42.1393	-42.4445	-41.2238	-41.8341	-42.7497	-41.529	-41.8341	-41.529	-42.1393	-43.6652	-42.4445	-43.0548	-42.1393	-43.0548	-42.7497	-42.4445	-41.529	-42.1393	-42.7497		245.5	-46.93	-46.6248	-47.5403	-46.93
	0.0456	-42.7246		0.0456	-48.2178		245.6	-42.1393	-41.8341	-41.8341	-41.529	-41.2238	-42.4445	-42.4445	-42.1393	-42.1393	-42.4445	-42.4445	-41.2238	-40.6134	-42.4445	-42.7497	-41.2238	-41.529	-43.36	-43.6652	-41.8341	-41.8341	-42.7497	-41.2238	-43.0548	-41.2238	-43.0548	-43.36	-42.4445	-42.1393	-41.8341	-42.1393	-42.7497	-42.7497	-42.1393	-41.2238	-41.8341		245.6	-47.5403	-46.3197	-47.5403	-46.6248
	0.0457	-42.1143		0.0457	-48.5229		245.7	-41.8341	-42.1393	-41.529	-42.7497	-41.8341	-42.4445	-43.6652	-41.8341	-40.6134	-42.4445	-41.2238	-41.8341	-41.529	-43.36	-41.2238	-41.529	-42.4445	-43.6652	-43.36	-41.529	-40.6134	-42.7497	-41.2238	-42.4445	-40.9186	-42.4445	-43.0548	-43.6652	-42.4445	-43.6652	-41.8341	-42.1393	-43.36	-41.529	-41.529	-40.9186		245.7	-46.93	-46.6248	-46.93	-46.6248
	0.0458	-43.0298		0.0458	-48.8281		245.8	-42.4445	-41.2238	-41.8341	-42.7497	-41.529	-41.8341	-41.8341	-40.9186	-41.8341	-41.8341	-41.529	-41.8341	-42.4445	-42.4445	-42.4445	-42.1393	-42.4445	-43.0548	-42.7497	-40.3082	-42.7497	-42.7497	-40.6134	-42.4445	-42.1393	-42.4445	-44.2755	-43.0548	-42.1393	-42.1393	-42.7497	-42.7497	-42.1393	-42.4445	-41.8341	-42.4445		245.8	-46.93	-46.93	-46.93	-46.6248
	0.0459	-41.8091		0.0459	-48.2178		245.9	-42.7497	-42.1393	-41.529	-42.7497	-41.2238	-42.4445	-41.8341	-41.529	-42.4445	-41.2238	-41.8341	-42.4445	-42.1393	-43.0548	-42.7497	-42.4445	-41.529	-42.7497	-41.8341	-41.2238	-41.529	-43.36	-40.3082	-42.4445	-41.2238	-43.0548	-43.36	-43.36	-42.4445	-42.7497	-42.4445	-42.1393	-41.529	-41.529	-41.2238	-42.7497		245.9	-46.3197	-46.0145	-46.3197	-46.3197
	0.046	-42.4194		0.046	-47.9126		246	-42.4445	-43.0548	-41.2238	-42.7497	-41.529	-42.1393	-42.7497	-42.4445	-42.4445	-41.8341	-41.2238	-41.529	-41.529	-42.1393	-43.0548	-42.1393	-42.1393	-41.8341	-43.0548	-42.1393	-41.2238	-41.2238	-39.3927	-41.529	-41.2238	-42.4445	-43.6652	-42.7497	-42.7497	-43.0548	-41.8341	-42.1393	-43.36	-40.9186	-41.8341	-41.529		246	-47.2352	-46.93	-47.2352	-46.93
	0.0461	-42.7246		0.0461	-47.9126		246.1	-42.7497	-41.529	-41.529	-42.7497	-41.2238	-41.8341	-42.7497	-42.1393	-41.8341	-42.7497	-41.529	-41.2238	-41.529	-41.8341	-42.1393	-41.8341	-42.1393	-43.36	-42.7497	-41.2238	-41.529	-42.1393	-40.9186	-42.7497	-42.7497	-43.0548	-43.9704	-43.0548	-42.7497	-42.1393	-42.1393	-43.36	-43.9704	-41.8341	-42.7497	-43.0548		246.1	-46.93	-46.6248	-47.2352	-46.93
	0.0462	-42.7246		0.0462	-48.2178		246.2	-42.1393	-41.8341	-41.2238	-43.36	-40.3082	-43.36	-40.9186	-42.1393	-41.2238	-43.0548	-42.7497	-41.2238	-42.1393	-42.4445	-43.6652	-42.1393	-41.529	-43.0548	-40.9186	-40.6134	-41.529	-44.5807	-41.2238	-42.4445	-40.0031	-42.7497	-43.0548	-43.6652	-42.1393	-41.8341	-42.4445	-42.7497	-42.4445	-41.2238	-42.7497	-43.0548		246.2	-47.2352	-46.6248	-47.2352	-47.2352
	0.0463	-41.5039		0.0463	-48.5229		246.3	-42.7497	-42.4445	-42.4445	-42.7497	-41.529	-41.8341	-42.1393	-40.9186	-41.8341	-42.7497	-41.529	-41.529	-41.529	-43.0548	-43.0548	-43.6652	-42.4445	-42.1393	-41.8341	-40.6134	-41.529	-43.36	-40.6134	-43.36	-40.9186	-42.7497	-43.36	-43.36	-42.4445	-42.1393	-42.7497	-43.6652	-42.4445	-41.2238	-41.529	-42.1393		246.3	-46.93	-47.2352	-47.2352	-46.93
	0.0464	-42.7246		0.0464	-47.6074		246.4	-43.0548	-41.529	-40.9186	-41.8341	-41.2238	-42.7497	-42.1393	-42.4445	-42.1393	-42.1393	-41.8341	-42.1393	-41.2238	-42.4445	-41.8341	-42.1393	-41.8341	-41.8341	-42.4445	-41.2238	-42.1393	-43.36	-41.2238	-42.4445	-42.7497	-43.0548	-43.0548	-42.4445	-41.529	-42.4445	-42.1393	-42.1393	-43.36	-41.8341	-41.8341	-42.7497		246.4	-46.93	-46.0145	-47.2352	-47.2352
	0.0465	-43.0298		0.0465	-47.6074		246.5	-42.4445	-42.1393	-41.529	-43.0548	-41.529	-43.0548	-41.8341	-42.4445	-42.1393	-41.529	-41.8341	-41.2238	-42.1393	-42.1393	-42.4445	-41.529	-41.529	-43.36	-43.0548	-40.0031	-42.7497	-43.6652	-41.8341	-43.0548	-40.9186	-42.1393	-43.36	-43.0548	-42.4445	-41.8341	-41.8341	-43.0548	-43.0548	-41.2238	-41.529	-42.4445		246.5	-47.2352	-46.6248	-47.2352	-46.93
	0.0466	-42.1143		0.0466	-48.5229		246.6	-42.7497	-42.1393	-41.8341	-43.36	-41.529	-42.7497	-42.1393	-41.8341	-41.529	-42.4445	-43.6652	-40.9186	-42.4445	-41.529	-42.4445	-43.0548	-42.1393	-42.4445	-42.7497	-41.529	-40.9186	-43.36	-41.8341	-42.7497	-40.9186	-43.36	-43.36	-42.4445	-42.4445	-43.0548	-42.4445	-43.36	-42.1393	-41.8341	-40.9186	-42.1393		246.6	-46.93	-46.3197	-46.6248	-46.93
	0.0467	-42.1143		0.0467	-48.5229		246.7	-42.7497	-41.529	-40.9186	-42.7497	-40.6134	-41.529	-42.7497	-41.2238	-41.8341	-42.7497	-41.2238	-41.8341	-41.529	-42.1393	-42.4445	-41.529	-42.4445	-42.7497	-42.1393	-41.8341	-40.9186	-42.7497	-41.529	-41.529	-42.1393	-43.36	-43.9704	-42.7497	-43.0548	-43.0548	-42.1393	-41.8341	-43.36	-41.2238	-41.529	-41.8341		246.7	-46.93	-47.2352	-47.2352	-46.93
	0.0468	-42.1143		0.0468	-48.8281		246.8	-42.1393	-41.2238	-41.2238	-42.4445	-41.2238	-41.2238	-42.4445	-40.9186	-41.2238	-43.0548	-41.8341	-41.529	-41.529	-42.1393	-41.2238	-42.7497	-41.529	-42.7497	-44.2755	-41.2238	-42.4445	-42.1393	-40.6134	-42.7497	-41.529	-41.8341	-42.7497	-42.7497	-42.7497	-40.9186	-41.529	-43.36	-42.4445	-41.2238	-41.2238	-41.8341		246.8	-46.3197	-46.93	-47.5403	-46.6248
	0.0469	-41.5039		0.0469	-47.6074		246.9	-42.4445	-42.1393	-40.9186	-42.4445	-40.0031	-43.36	-41.8341	-41.2238	-41.8341	-41.529	-41.529	-41.8341	-41.8341	-42.4445	-42.7497	-42.4445	-41.8341	-42.1393	-43.36	-42.4445	-43.0548	-43.6652	-41.529	-42.4445	-41.2238	-42.7497	-43.0548	-42.4445	-42.4445	-43.0548	-43.0548	-41.8341	-41.8341	-41.2238	-41.529	-43.0548		246.9	-46.6248	-46.3197	-47.2352	-46.93
	0.047	-42.4194		0.047	-48.2178		247	-42.7497	-42.1393	-41.8341	-43.0548	-41.529	-41.529	-42.1393	-42.7497	-42.1393	-41.8341	-41.8341	-41.529	-41.529	-41.529	-42.4445	-42.1393	-42.1393	-43.36	-43.0548	-40.6134	-41.529	-43.0548	-40.3082	-42.7497	-41.529	-42.7497	-44.2755	-42.7497	-42.4445	-43.36	-42.1393	-42.7497	-43.6652	-41.529	-41.8341	-42.1393		247	-46.93	-46.93	-47.5403	-46.6248
	0.0471	-42.7246		0.0471	-47.9126		247.1	-42.4445	-41.8341	-41.2238	-42.4445	-40.3082	-42.7497	-42.7497	-42.4445	-41.8341	-42.1393	-41.2238	-41.529	-43.36	-42.4445	-42.4445	-42.4445	-41.2238	-43.36	-43.0548	-42.4445	-40.9186	-42.7497	-40.0031	-43.0548	-41.8341	-42.7497	-43.0548	-43.0548	-42.4445	-42.4445	-42.1393	-43.0548	-43.0548	-42.1393	-41.529	-41.8341		247.1	-46.6248	-46.93	-47.2352	-46.3197
	0.0472	-42.4194		0.0472	-48.8281		247.2	-41.8341	-42.1393	-42.4445	-42.1393	-40.6134	-41.2238	-41.529	-41.2238	-41.529	-41.8341	-40.9186	-40.9186	-41.529	-42.7497	-42.4445	-41.8341	-42.1393	-42.4445	-42.4445	-40.9186	-41.529	-43.36	-41.2238	-42.4445	-40.9186	-42.7497	-43.0548	-42.7497	-42.1393	-41.8341	-41.529	-42.7497	-42.7497	-41.8341	-40.9186	-42.1393		247.2	-47.2352	-46.3197	-46.6248	-47.2352
	0.0473	-42.7246		0.0473	-47.9126		247.3	-41.8341	-41.8341	-41.8341	-41.8341	-42.7497	-42.1393	-40.9186	-41.2238	-42.4445	-41.8341	-41.8341	-40.9186	-41.8341	-42.4445	-42.7497	-43.0548	-42.1393	-43.0548	-43.6652	-40.3082	-41.8341	-43.36	-40.6134	-42.7497	-40.9186	-42.1393	-43.9704	-43.36	-42.1393	-41.8341	-42.1393	-43.0548	-42.7497	-41.2238	-41.2238	-42.4445		247.3	-47.2352	-46.6248	-46.93	-46.93
	0.0474	-42.4194		0.0474	-47.3022		247.4	-43.0548	-42.1393	-41.2238	-42.7497	-40.9186	-42.1393	-42.4445	-42.7497	-42.1393	-43.36	-41.8341	-41.529	-42.4445	-42.1393	-43.36	-42.4445	-41.529	-42.4445	-42.7497	-41.2238	-42.1393	-42.1393	-41.8341	-41.529	-42.4445	-42.1393	-42.7497	-43.36	-41.8341	-42.4445	-42.1393	-42.4445	-42.7497	-41.2238	-42.4445	-43.0548		247.4	-47.2352	-46.6248	-46.3197	-46.6248
	0.0475	-42.1143		0.0475	-47.3022		247.5	-41.2238	-41.8341	-40.3082	-42.4445	-41.8341	-42.4445	-41.529	-43.0548	-42.1393	-42.1393	-40.9186	-41.8341	-41.529	-42.4445	-42.7497	-43.0548	-42.1393	-42.7497	-43.36	-41.8341	-41.529	-43.6652	-40.9186	-42.1393	-41.2238	-42.7497	-43.36	-41.8341	-42.1393	-42.4445	-42.1393	-43.0548	-43.0548	-40.9186	-42.1393	-42.7497		247.5	-46.3197	-46.6248	-47.2352	-46.6248
	0.0476	-42.1143		0.0476	-47.6074		247.6	-41.8341	-41.529	-41.2238	-42.1393	-40.6134	-43.36	-40.9186	-42.7497	-41.2238	-41.8341	-41.529	-41.2238	-41.529	-41.8341	-42.1393	-42.1393	-42.1393	-43.0548	-43.9704	-41.2238	-41.2238	-43.36	-41.2238	-43.36	-41.529	-42.7497	-43.9704	-43.0548	-42.1393	-41.8341	-41.2238	-44.5807	-43.0548	-40.0031	-41.529	-43.0548		247.6	-46.6248	-46.3197	-47.2352	-47.5403
	0.0477	-42.4194		0.0477	-48.2178		247.7	-42.4445	-42.4445	-42.1393	-42.1393	-41.529	-42.1393	-42.4445	-41.8341	-41.529	-42.7497	-41.529	-40.6134	-42.4445	-41.8341	-42.4445	-41.529	-41.529	-42.1393	-42.4445	-40.6134	-42.1393	-43.0548	-41.2238	-42.4445	-41.529	-42.1393	-42.7497	-43.36	-42.7497	-42.4445	-41.8341	-42.4445	-43.36	-40.9186	-41.8341	-42.7497		247.7	-46.93	-46.0145	-47.2352	-46.6248
	0.0478	-41.1987		0.0478	-48.2178		247.8	-42.4445	-42.7497	-42.4445	-42.7497	-41.8341	-42.4445	-41.529	-41.529	-42.1393	-42.7497	-40.9186	-41.8341	-41.8341	-42.1393	-42.4445	-42.1393	-42.4445	-43.6652	-42.1393	-41.2238	-42.7497	-43.6652	-40.9186	-43.36	-40.3082	-42.1393	-43.0548	-43.36	-42.7497	-42.4445	-41.8341	-42.4445	-43.6652	-40.9186	-41.529	-42.7497		247.8	-46.3197	-47.2352	-46.6248	-46.6248
	0.0479	-41.8091		0.0479	-47.3022		247.9	-41.529	-42.1393	-41.529	-43.36	-40.6134	-41.8341	-42.7497	-41.8341	-42.4445	-41.529	-41.2238	-41.529	-41.2238	-42.1393	-41.529	-41.8341	-42.7497	-43.0548	-43.6652	-42.1393	-41.529	-42.7497	-40.0031	-42.7497	-40.9186	-43.0548	-44.2755	-43.0548	-41.8341	-41.2238	-42.4445	-42.7497	-42.4445	-40.3082	-42.1393	-40.9186		247.9	-46.0145	-46.6248	-46.93	-46.93
	0.048	-42.7246		0.048	-47.6074		248	-42.1393	-42.4445	-40.3082	-42.7497	-40.9186	-43.36	-41.2238	-40.6134	-42.7497	-42.7497	-41.529	-42.1393	-42.1393	-41.529	-41.529	-42.1393	-42.4445	-43.0548	-43.0548	-40.9186	-41.529	-43.6652	-41.8341	-43.0548	-41.8341	-43.0548	-43.36	-43.36	-42.1393	-42.4445	-41.2238	-42.4445	-42.4445	-41.529	-42.1393	-42.4445		248	-47.2352	-46.0145	-46.6248	-46.3197
	0.0481	-42.1143		0.0481	-48.2178		248.1	-42.4445	-42.4445	-40.3082	-42.7497	-40.9186	-41.529	-42.7497	-42.4445	-41.8341	-41.529	-41.8341	-42.1393	-41.529	-41.8341	-42.1393	-42.7497	-42.1393	-43.0548	-42.7497	-40.3082	-42.7497	-43.0548	-41.2238	-42.4445	-42.1393	-42.4445	-42.4445	-42.7497	-43.0548	-43.0548	-40.9186	-43.0548	-42.7497	-41.529	-42.1393	-42.7497		248.1	-47.2352	-46.6248	-46.93	-46.3197
	0.0482	-42.4194		0.0482	-48.5229		248.2	-41.8341	-42.1393	-40.6134	-43.36	-40.0031	-42.7497	-42.1393	-41.8341	-40.3082	-42.1393	-42.1393	-41.8341	-41.529	-42.1393	-42.7497	-42.1393	-42.4445	-42.4445	-42.7497	-41.2238	-41.2238	-41.529	-40.3082	-42.1393	-40.9186	-42.4445	-42.7497	-43.36	-43.0548	-42.1393	-42.1393	-43.0548	-43.0548	-39.6979	-41.529	-42.1393		248.2	-46.93	-47.2352	-46.6248	-46.3197
	0.0483	-42.1143		0.0483	-48.5229		248.3	-43.0548	-41.8341	-41.8341	-43.0548	-41.8341	-42.7497	-41.8341	-41.8341	-42.7497	-42.4445	-41.529	-40.6134	-42.7497	-41.529	-41.529	-42.1393	-41.8341	-43.0548	-42.7497	-41.529	-41.529	-42.7497	-40.6134	-42.7497	-41.8341	-43.6652	-43.9704	-43.6652	-41.8341	-42.7497	-43.0548	-42.7497	-43.0548	-41.2238	-42.4445	-41.8341		248.3	-46.6248	-47.2352	-47.2352	-46.3197
	0.0484	-41.8091		0.0484	-47.9126		248.4	-42.1393	-41.8341	-42.4445	-41.8341	-41.2238	-43.36	-42.1393	-42.1393	-41.529	-42.7497	-41.529	-40.9186	-40.6134	-42.1393	-42.7497	-41.8341	-42.1393	-43.36	-42.7497	-40.9186	-41.529	-43.6652	-39.3927	-41.8341	-41.529	-43.0548	-42.7497	-43.36	-41.8341	-42.1393	-42.4445	-43.6652	-43.36	-41.529	-42.1393	-41.529		248.4	-46.0145	-46.3197	-46.93	-46.6248
	0.0485	-42.7246		0.0485	-47.9126		248.5	-41.8341	-42.4445	-41.529	-43.0548	-40.9186	-42.1393	-42.1393	-41.529	-41.2238	-42.4445	-41.529	-41.529	-41.8341	-41.2238	-42.4445	-42.4445	-42.1393	-42.1393	-43.36	-40.0031	-41.8341	-43.36	-41.529	-43.0548	-41.2238	-42.4445	-43.0548	-42.7497	-42.7497	-42.4445	-41.529	-42.4445	-42.7497	-40.9186	-41.529	-42.1393		248.5	-46.3197	-46.93	-47.2352	-46.3197
	0.0486	-42.7246		0.0486	-49.1333		248.6	-42.1393	-41.8341	-41.529	-43.0548	-41.2238	-42.1393	-42.1393	-42.7497	-42.7497	-42.4445	-42.4445	-42.1393	-43.0548	-42.7497	-42.7497	-42.1393	-42.7497	-43.0548	-42.4445	-40.9186	-42.1393	-43.0548	-41.2238	-42.4445	-41.8341	-43.9704	-42.7497	-42.7497	-41.529	-41.8341	-41.529	-42.4445	-43.0548	-41.2238	-41.8341	-42.4445		248.6	-46.3197	-46.93	-47.2352	-46.3197
	0.0487	-41.1987		0.0487	-48.2178		248.7	-43.0548	-42.4445	-40.6134	-42.1393	-41.2238	-42.4445	-41.2238	-42.1393	-41.529	-41.8341	-42.1393	-42.7497	-41.529	-42.7497	-42.1393	-42.4445	-41.8341	-43.0548	-42.7497	-41.2238	-41.8341	-42.1393	-41.529	-41.529	-42.7497	-43.0548	-42.7497	-43.0548	-41.529	-41.2238	-42.1393	-42.7497	-43.6652	-41.2238	-41.529	-42.4445		248.7	-46.3197	-46.6248	-47.2352	-46.0145
	0.0488	-41.1987		0.0488	-47.9126		248.8	-42.7497	-42.7497	-40.9186	-42.7497	-41.2238	-41.8341	-42.4445	-43.36	-41.8341	-42.1393	-41.529	-40.6134	-41.2238	-42.7497	-42.4445	-42.1393	-43.0548	-42.7497	-42.4445	-41.529	-42.4445	-43.0548	-40.3082	-43.0548	-40.9186	-42.7497	-42.7497	-43.0548	-42.7497	-41.8341	-42.4445	-42.1393	-43.0548	-40.6134	-42.7497	-42.4445		248.8	-47.2352	-46.93	-46.93	-45.7093
	0.0489	-42.7246		0.0489	-47.9126		248.9	-42.1393	-41.8341	-41.529	-43.0548	-41.529	-41.529	-42.1393	-41.529	-41.2238	-42.7497	-42.1393	-40.6134	-41.529	-41.529	-42.4445	-42.4445	-42.1393	-43.0548	-43.0548	-40.9186	-41.529	-42.7497	-41.2238	-42.1393	-41.8341	-42.7497	-43.9704	-43.9704	-41.529	-43.36	-42.4445	-43.36	-42.7497	-41.2238	-41.8341	-41.8341		248.9	-46.6248	-46.6248	-46.6248	-46.3197
	0.049	-42.1143		0.049	-48.2178		249	-41.8341	-42.4445	-41.8341	-42.4445	-41.2238	-42.7497	-42.7497	-41.2238	-42.4445	-41.8341	-41.529	-41.529	-41.529	-42.1393	-41.8341	-41.529	-43.0548	-43.0548	-42.4445	-41.2238	-41.2238	-42.4445	-40.9186	-41.8341	-41.8341	-42.4445	-43.6652	-43.36	-41.2238	-43.36	-41.8341	-43.6652	-43.36	-41.2238	-41.2238	-42.7497		249	-46.0145	-46.93	-46.6248	-46.6248
	0.0491	-42.1143		0.0491	-48.5229		249.1	-42.1393	-42.7497	-41.2238	-42.7497	-40.6134	-42.4445	-41.529	-41.8341	-42.1393	-42.4445	-41.529	-41.2238	-42.1393	-43.0548	-42.7497	-41.529	-42.4445	-42.1393	-43.36	-40.9186	-42.7497	-42.7497	-40.9186	-42.4445	-41.529	-42.7497	-42.4445	-43.36	-41.529	-42.1393	-41.2238	-42.1393	-43.36	-40.0031	-42.4445	-41.8341		249.1	-46.3197	-46.6248	-46.6248	-47.2352
	0.0492	-42.1143		0.0492	-48.5229		249.2	-41.8341	-42.7497	-41.529	-42.4445	-41.8341	-42.1393	-41.8341	-41.8341	-41.8341	-42.1393	-41.2238	-41.529	-41.2238	-41.8341	-42.4445	-42.4445	-41.2238	-42.4445	-43.0548	-42.1393	-42.4445	-43.6652	-40.3082	-42.4445	-40.9186	-41.8341	-43.0548	-42.7497	-42.7497	-41.529	-42.1393	-42.7497	-42.7497	-40.9186	-42.1393	-42.1393		249.2	-46.93	-46.3197	-47.5403	-46.0145
	0.0493	-42.1143		0.0493	-48.8281		249.3	-41.8341	-42.4445	-41.2238	-43.0548	-40.3082	-41.529	-42.1393	-43.0548	-42.1393	-41.8341	-42.1393	-40.9186	-41.529	-42.7497	-42.4445	-42.7497	-41.529	-42.7497	-43.6652	-40.9186	-41.2238	-43.0548	-40.9186	-43.0548	-40.9186	-41.529	-44.2755	-40.9186	-42.7497	-42.4445	-43.36	-43.36	-42.1393	-40.9186	-42.1393	-42.1393		249.3	-46.93	-46.3197	-46.6248	-46.0145
	0.0494	-41.1987		0.0494	-47.6074		249.4	-42.4445	-41.8341	-40.9186	-42.7497	-41.2238	-42.1393	-42.4445	-41.529	-42.1393	-41.8341	-42.1393	-42.1393	-42.1393	-41.529	-41.2238	-42.1393	-41.529	-43.36	-43.0548	-40.3082	-42.7497	-42.1393	-42.4445	-43.36	-42.1393	-42.7497	-42.4445	-43.36	-42.1393	-42.4445	-42.1393	-42.7497	-43.6652	-40.6134	-42.1393	-41.529		249.4	-46.6248	-46.93	-46.93	-45.7093
	0.0495	-42.7246		0.0495	-47.9126		249.5	-42.1393	-41.8341	-41.2238	-43.0548	-41.8341	-42.7497	-42.4445	-42.1393	-41.529	-42.7497	-42.7497	-40.9186	-41.8341	-43.36	-42.4445	-42.7497	-42.4445	-42.1393	-42.4445	-40.3082	-42.4445	-42.7497	-39.6979	-42.1393	-41.529	-42.1393	-42.7497	-43.9704	-43.0548	-41.529	-42.1393	-41.8341	-42.7497	-41.529	-42.4445	-42.4445		249.5	-46.93	-46.6248	-46.93	-46.93
	0.0496	-42.4194		0.0496	-48.2178		249.6	-41.529	-42.1393	-41.8341	-42.7497	-41.2238	-41.8341	-42.7497	-42.4445	-41.529	-41.8341	-41.2238	-40.9186	-42.4445	-41.2238	-42.7497	-42.1393	-41.8341	-42.4445	-41.8341	-41.529	-41.529	-43.0548	-41.2238	-42.4445	-40.9186	-42.7497	-43.36	-43.6652	-42.7497	-42.7497	-41.2238	-43.0548	-42.4445	-40.9186	-41.529	-42.4445		249.6	-47.2352	-47.5403	-46.93	-46.3197
	0.0497	-41.1987		0.0497	-47.9126		249.7	-42.7497	-43.0548	-41.529	-43.0548	-40.9186	-42.7497	-42.1393	-42.4445	-41.8341	-42.1393	-41.2238	-41.2238	-40.9186	-42.4445	-41.529	-41.529	-42.7497	-43.6652	-42.7497	-41.529	-41.529	-42.7497	-41.2238	-42.7497	-41.529	-43.0548	-43.36	-42.7497	-42.1393	-42.7497	-42.4445	-42.4445	-43.36	-41.529	-41.2238	-42.1393		249.7	-46.6248	-46.3197	-46.3197	-46.6248
	0.0498	-42.7246		0.0498	-47.6074		249.8	-42.4445	-42.1393	-41.529	-43.0548	-43.0548	-42.4445	-41.529	-41.8341	-42.4445	-43.0548	-41.2238	-41.529	-41.8341	-40.6134	-43.6652	-42.4445	-41.529	-42.4445	-42.4445	-40.6134	-42.7497	-42.4445	-40.0031	-42.1393	-40.6134	-42.4445	-43.6652	-43.36	-41.8341	-42.7497	-42.1393	-42.7497	-42.4445	-41.529	-42.4445	-41.529		249.8	-46.93	-46.93	-46.3197	-46.3197
	0.0499	-41.8091		0.0499	-47.3022		249.9	-41.2238	-41.8341	-41.529	-42.1393	-40.3082	-42.7497	-42.1393	-42.1393	-41.2238	-41.8341	-42.7497	-43.0548	-42.1393	-42.7497	-42.4445	-42.7497	-42.1393	-41.2238	-43.36	-41.529	-41.529	-42.7497	-41.2238	-42.7497	-41.2238	-42.7497	-43.0548	-43.0548	-42.1393	-42.7497	-42.4445	-43.36	-42.4445	-41.529	-42.1393	-41.8341		249.9	-46.0145	-47.2352	-47.2352	-46.93
	0.05	-43.0298		0.05	-47.9126		250	-41.529	-42.4445	-40.9186	-41.529	-40.9186	-42.4445	-41.529	-42.1393	-41.8341	-41.8341	-41.8341	-41.8341	-41.8341	-42.7497	-43.6652	-42.4445	-41.8341	-42.4445	-43.0548	-41.529	-41.2238	-43.36	-41.2238	-43.0548	-40.0031	-43.36	-43.36	-42.1393	-42.1393	-41.2238	-42.1393	-42.4445	-42.7497	-41.2238	-42.1393	-43.0548		250	-46.6248	-46.93	-47.2352	-46.6248
	0.0501	-41.8091		0.0501	-47.9126		250.1	-41.8341	-43.6652	-40.3082	-42.4445	-42.7497	-41.529	-42.1393	-42.1393	-42.1393	-41.8341	-41.8341	-40.3082	-42.1393	-42.4445	-41.529	-42.1393	-41.8341	-43.0548	-43.36	-41.529	-42.1393	-43.9704	-40.9186	-42.1393	-41.2238	-41.8341	-43.36	-43.9704	-41.529	-42.1393	-41.8341	-42.1393	-43.0548	-40.3082	-41.529	-42.4445		250.1	-46.3197	-46.93	-47.2352	-46.3197
	0.0502	-41.1987		0.0502	-47.6074		250.2	-41.2238	-41.529	-42.1393	-41.8341	-41.2238	-42.4445	-42.1393	-42.1393	-42.4445	-42.4445	-41.2238	-41.529	-41.529	-40.6134	-42.7497	-42.1393	-41.529	-41.8341	-43.0548	-41.529	-40.3082	-42.7497	-41.529	-43.0548	-41.529	-43.0548	-43.0548	-42.7497	-42.4445	-42.7497	-41.8341	-43.6652	-42.1393	-41.529	-41.529	-41.8341		250.2	-46.93	-46.6248	-46.3197	-46.6248
	0.0503	-41.5039		0.0503	-48.2178		250.3	-42.7497	-41.529	-40.6134	-43.0548	-41.2238	-41.2238	-41.529	-41.2238	-41.2238	-41.529	-41.8341	-42.1393	-42.7497	-41.529	-42.7497	-42.4445	-42.1393	-42.7497	-42.4445	-40.3082	-42.4445	-41.8341	-41.2238	-42.1393	-41.2238	-43.6652	-43.0548	-43.9704	-42.7497	-43.0548	-41.8341	-42.7497	-42.7497	-42.1393	-42.1393	-41.8341		250.3	-46.6248	-47.5403	-46.93	-46.3197
	0.0504	-41.8091		0.0504	-48.2178		250.4	-42.4445	-43.0548	-40.9186	-42.7497	-42.7497	-42.1393	-42.4445	-41.529	-41.8341	-41.529	-41.8341	-41.529	-41.529	-41.8341	-41.529	-43.0548	-42.1393	-42.7497	-42.7497	-40.9186	-42.4445	-43.0548	-41.529	-42.7497	-41.2238	-42.4445	-43.6652	-42.7497	-42.1393	-41.8341	-42.7497	-42.4445	-43.0548	-40.9186	-41.529	-41.8341		250.4	-46.6248	-46.93	-46.6248	-46.0145
	0.0505	-41.8091		0.0505	-47.6074		250.5	-42.4445	-41.529	-41.529	-43.0548	-40.9186	-41.8341	-41.2238	-42.4445	-41.2238	-42.4445	-41.8341	-41.529	-41.529	-41.8341	-43.9704	-42.7497	-42.1393	-42.1393	-42.4445	-41.529	-40.6134	-43.0548	-41.529	-43.0548	-40.9186	-42.7497	-42.7497	-42.4445	-43.36	-41.529	-42.1393	-43.36	-42.7497	-40.9186	-42.1393	-42.7497		250.5	-46.93	-47.2352	-47.2352	-46.3197
	0.0506	-41.8091		0.0506	-47.9126		250.6	-41.529	-42.4445	-41.529	-42.7497	-41.529	-41.8341	-43.0548	-41.8341	-42.1393	-41.8341	-40.9186	-41.8341	-41.8341	-41.529	-42.1393	-42.1393	-41.8341	-43.0548	-42.4445	-41.2238	-42.4445	-43.6652	-40.9186	-41.8341	-41.2238	-43.0548	-43.9704	-42.7497	-42.1393	-42.4445	-41.2238	-42.4445	-43.0548	-40.9186	-41.529	-42.1393		250.6	-46.3197	-47.2352	-46.6248	-46.0145
	0.0507	-41.8091		0.0507	-48.2178		250.7	-42.7497	-41.8341	-41.529	-42.7497	-40.9186	-42.7497	-41.529	-41.529	-42.4445	-41.8341	-41.2238	-41.2238	-41.529	-42.1393	-42.1393	-41.8341	-41.2238	-42.4445	-42.4445	-41.529	-41.8341	-43.0548	-41.529	-41.8341	-41.8341	-42.1393	-43.36	-42.7497	-42.7497	-42.4445	-42.1393	-41.8341	-43.36	-41.529	-42.7497	-42.4445		250.7	-46.0145	-46.93	-47.2352	-46.0145
	0.0508	-41.8091		0.0508	-48.5229		250.8	-42.1393	-41.529	-41.529	-42.7497	-41.2238	-42.7497	-41.8341	-42.7497	-42.4445	-42.7497	-41.529	-41.529	-40.6134	-42.1393	-42.4445	-42.7497	-42.1393	-43.0548	-41.8341	-41.529	-41.2238	-41.8341	-40.3082	-42.7497	-41.529	-42.7497	-43.36	-43.6652	-42.1393	-42.4445	-42.1393	-42.4445	-43.0548	-40.9186	-41.8341	-41.8341		250.8	-46.93	-46.93	-46.6248	-46.0145
	0.0509	-42.1143		0.0509	-48.5229		250.9	-42.7497	-42.4445	-40.6134	-42.4445	-41.2238	-41.529	-42.1393	-41.8341	-41.8341	-42.1393	-42.7497	-41.8341	-41.529	-41.529	-42.4445	-41.8341	-41.8341	-41.8341	-43.0548	-40.6134	-42.1393	-42.4445	-40.6134	-41.8341	-41.2238	-43.36	-43.36	-43.36	-42.4445	-42.4445	-42.1393	-42.7497	-42.7497	-41.2238	-42.1393	-41.8341		250.9	-47.2352	-47.5403	-46.93	-46.6248
	0.051	-42.1143		0.051	-47.6074		251	-42.4445	-41.529	-40.9186	-42.4445	-41.2238	-42.1393	-41.8341	-41.529	-40.6134	-41.529	-42.1393	-42.1393	-41.529	-43.0548	-42.7497	-42.1393	-43.36	-42.1393	-43.0548	-41.529	-42.1393	-43.36	-40.9186	-41.8341	-42.4445	-42.1393	-42.7497	-42.7497	-43.0548	-41.529	-42.4445	-42.4445	-42.7497	-41.2238	-42.1393	-42.1393		251	-46.93	-47.2352	-47.5403	-46.6248
	0.0511	-41.1987		0.0511	-48.5229		251.1	-42.4445	-42.7497	-41.8341	-42.1393	-41.529	-42.4445	-42.4445	-42.4445	-42.4445	-42.7497	-41.529	-40.6134	-41.8341	-41.529	-41.2238	-41.529	-40.3082	-43.6652	-43.6652	-41.2238	-41.8341	-43.9704	-41.2238	-42.1393	-42.1393	-43.0548	-43.0548	-43.0548	-42.4445	-42.4445	-42.7497	-42.4445	-42.7497	-41.529	-43.0548	-42.7497		251.1	-46.93	-46.6248	-46.6248	-46.3197
	0.0512	-42.1143		0.0512	-47.9126		251.2	-42.1393	-41.529	-40.6134	-41.2238	-40.6134	-42.1393	-42.4445	-41.8341	-42.4445	-43.0548	-42.1393	-41.529	-41.2238	-42.1393	-41.8341	-42.4445	-42.1393	-42.4445	-43.0548	-41.8341	-42.4445	-43.0548	-41.2238	-42.7497	-40.6134	-43.6652	-43.6652	-43.0548	-41.8341	-43.0548	-41.529	-43.36	-42.7497	-40.9186	-43.36	-43.0548		251.2	-46.6248	-46.93	-47.2352	-46.3197
	0.0513	-41.1987		0.0513	-48.5229		251.3	-42.1393	-41.2238	-41.529	-42.1393	-40.9186	-42.7497	-42.4445	-41.8341	-40.9186	-41.8341	-41.2238	-41.8341	-40.9186	-41.529	-42.1393	-42.1393	-42.1393	-41.8341	-41.8341	-39.6979	-42.1393	-42.1393	-40.6134	-42.7497	-40.6134	-42.7497	-43.6652	-43.0548	-42.1393	-42.7497	-41.8341	-41.529	-42.4445	-41.529	-41.8341	-42.4445		251.3	-46.3197	-46.3197	-46.93	-46.0145
	0.0514	-42.4194		0.0514	-48.2178		251.4	-43.0548	-43.36	-41.8341	-42.1393	-41.2238	-41.8341	-41.529	-41.8341	-41.529	-40.9186	-40.9186	-41.2238	-42.1393	-41.8341	-41.8341	-42.4445	-41.529	-43.0548	-43.0548	-41.2238	-42.1393	-43.0548	-41.2238	-42.4445	-41.8341	-43.0548	-43.0548	-43.36	-42.4445	-41.8341	-42.1393	-42.4445	-43.36	-41.2238	-40.9186	-41.8341		251.4	-46.3197	-46.93	-47.2352	-46.3197
	0.0515	-42.7246		0.0515	-48.5229		251.5	-42.4445	-40.9186	-40.6134	-42.1393	-40.3082	-42.4445	-42.1393	-41.8341	-42.4445	-42.1393	-42.4445	-41.2238	-41.8341	-41.529	-42.4445	-42.4445	-42.1393	-42.7497	-43.0548	-41.2238	-41.8341	-42.4445	-41.2238	-42.1393	-40.6134	-42.7497	-43.0548	-42.1393	-43.0548	-41.2238	-41.529	-43.0548	-42.4445	-41.2238	-41.8341	-41.8341		251.5	-46.6248	-46.3197	-46.93	-46.6248
	0.0516	-42.4194		0.0516	-47.9126		251.6	-42.1393	-42.4445	-40.9186	-41.8341	-41.2238	-42.4445	-42.7497	-41.2238	-42.7497	-42.4445	-41.8341	-40.9186	-40.3082	-42.7497	-42.1393	-42.4445	-42.1393	-43.0548	-43.0548	-40.9186	-41.2238	-43.36	-41.2238	-42.1393	-40.9186	-42.1393	-43.36	-41.8341	-42.4445	-42.7497	-41.8341	-42.7497	-42.4445	-41.2238	-42.1393	-41.2238		251.6	-46.6248	-47.2352	-46.3197	-46.3197
	0.0517	-42.1143		0.0517	-47.6074		251.7	-42.1393	-41.529	-40.9186	-41.8341	-40.6134	-42.4445	-41.2238	-42.4445	-41.529	-41.2238	-42.1393	-41.2238	-42.1393	-41.8341	-41.8341	-43.36	-42.1393	-42.7497	-43.36	-41.2238	-42.7497	-42.4445	-40.9186	-42.4445	-42.4445	-42.4445	-42.7497	-43.9704	-41.2238	-43.0548	-42.1393	-42.7497	-42.1393	-41.8341	-41.529	-41.8341		251.7	-46.93	-46.3197	-47.5403	-46.93
	0.0518	-41.5039		0.0518	-48.8281		251.8	-41.8341	-41.8341	-42.1393	-41.8341	-41.529	-42.4445	-41.8341	-42.7497	-42.7497	-42.4445	-41.8341	-41.2238	-42.4445	-42.1393	-42.1393	-41.8341	-41.529	-43.0548	-42.4445	-40.6134	-41.529	-43.36	-41.2238	-41.8341	-40.6134	-43.36	-42.4445	-42.7497	-43.0548	-42.7497	-41.529	-43.6652	-43.0548	-42.1393	-42.4445	-42.1393		251.8	-46.6248	-47.2352	-47.2352	-46.6248
	0.0519	-42.1143		0.0519	-47.9126		251.9	-41.8341	-42.4445	-41.529	-42.7497	-40.9186	-41.8341	-42.4445	-40.6134	-41.8341	-42.1393	-41.529	-41.8341	-41.8341	-42.7497	-42.1393	-42.1393	-43.0548	-42.4445	-42.4445	-41.2238	-41.2238	-42.7497	-40.3082	-43.0548	-40.6134	-43.36	-43.6652	-42.7497	-43.0548	-43.36	-43.36	-43.0548	-44.2755	-40.3082	-42.4445	-41.529		251.9	-46.93	-46.93	-47.2352	-46.3197
	0.052	-42.1143		0.052	-48.2178		252	-42.4445	-40.6134	-41.2238	-42.1393	-42.1393	-41.529	-41.8341	-42.1393	-41.8341	-42.4445	-41.8341	-41.2238	-41.529	-42.1393	-41.8341	-42.1393	-42.1393	-42.7497	-41.8341	-40.6134	-41.8341	-42.4445	-41.2238	-41.8341	-41.8341	-42.1393	-43.9704	-43.36	-42.7497	-40.9186	-41.529	-42.1393	-43.36	-42.1393	-41.8341	-42.4445		252	-46.3197	-46.93	-46.3197	-45.7093
	0.0521	-43.0298		0.0521	-48.5229		252.1	-42.4445	-42.1393	-40.9186	-42.1393	-42.1393	-43.36	-41.8341	-43.0548	-42.1393	-41.8341	-41.2238	-40.6134	-40.9186	-42.1393	-42.7497	-41.529	-41.8341	-42.7497	-42.4445	-41.529	-41.529	-42.7497	-40.6134	-42.7497	-40.6134	-43.9704	-43.0548	-43.36	-41.8341	-43.0548	-41.8341	-42.7497	-41.2238	-41.2238	-41.2238	-41.2238		252.1	-46.0145	-46.93	-46.6248	-46.6248
	0.0522	-41.5039		0.0522	-48.8281		252.2	-41.8341	-41.2238	-41.529	-43.6652	-40.9186	-42.1393	-42.7497	-42.4445	-41.529	-41.529	-41.8341	-42.1393	-41.529	-41.8341	-42.4445	-42.4445	-42.4445	-42.1393	-43.6652	-41.529	-41.529	-42.7497	-41.2238	-42.1393	-40.9186	-43.0548	-42.7497	-42.4445	-41.8341	-41.8341	-42.4445	-43.0548	-42.7497	-41.2238	-41.529	-42.1393		252.2	-46.0145	-46.6248	-46.6248	-46.3197
	0.0523	-41.8091		0.0523	-47.9126		252.3	-41.8341	-42.1393	-40.3082	-42.1393	-41.529	-42.1393	-41.8341	-42.1393	-42.4445	-42.1393	-41.8341	-41.529	-42.1393	-42.1393	-42.7497	-41.8341	-42.1393	-42.7497	-42.1393	-41.2238	-41.529	-43.0548	-40.9186	-42.4445	-41.8341	-42.1393	-41.529	-42.7497	-41.8341	-42.4445	-41.8341	-42.1393	-43.0548	-40.3082	-42.1393	-42.1393		252.3	-46.3197	-46.93	-46.6248	-46.6248
	0.0524	-42.1143		0.0524	-48.2178		252.4	-42.1393	-43.0548	-40.9186	-42.1393	-41.8341	-41.8341	-41.8341	-42.1393	-42.1393	-41.529	-41.8341	-41.529	-42.7497	-43.0548	-40.9186	-42.1393	-41.2238	-42.4445	-42.7497	-41.529	-42.7497	-42.4445	-40.9186	-41.529	-41.2238	-42.4445	-42.7497	-42.4445	-42.4445	-43.0548	-42.4445	-41.529	-42.7497	-41.529	-43.0548	-42.4445		252.4	-46.3197	-46.93	-47.8455	-46.0145
	0.0525	-41.5039		0.0525	-48.2178		252.5	-42.1393	-42.1393	-41.2238	-42.4445	-40.9186	-42.1393	-42.4445	-42.1393	-42.4445	-41.529	-42.1393	-40.9186	-40.6134	-43.0548	-42.1393	-40.3082	-41.529	-42.4445	-43.0548	-42.1393	-41.529	-43.0548	-40.9186	-43.6652	-42.1393	-42.4445	-43.36	-42.7497	-43.0548	-42.7497	-42.1393	-43.6652	-42.4445	-41.2238	-41.529	-42.1393		252.5	-46.6248	-46.6248	-47.2352	-46.3197
	0.0526	-42.4194		0.0526	-48.5229		252.6	-41.8341	-43.0548	-41.529	-42.1393	-40.3082	-41.8341	-42.4445	-42.1393	-42.1393	-41.8341	-40.9186	-41.529	-41.8341	-42.4445	-42.1393	-42.4445	-42.1393	-42.7497	-42.7497	-40.9186	-41.2238	-42.7497	-41.529	-42.4445	-40.0031	-42.4445	-44.2755	-43.36	-41.8341	-42.7497	-41.8341	-43.36	-42.7497	-41.529	-41.2238	-42.4445		252.6	-46.3197	-46.6248	-46.6248	-46.93
	0.0527	-41.8091		0.0527	-48.2178		252.7	-42.1393	-42.7497	-41.529	-42.4445	-41.2238	-42.7497	-41.529	-41.8341	-41.529	-42.1393	-40.9186	-40.6134	-42.7497	-41.2238	-41.8341	-42.4445	-41.8341	-43.36	-43.0548	-40.9186	-42.7497	-42.7497	-40.9186	-42.7497	-41.2238	-43.0548	-43.36	-43.6652	-41.8341	-41.2238	-41.8341	-42.7497	-42.7497	-40.0031	-42.1393	-42.1393		252.7	-45.7093	-46.93	-46.93	-46.6248
	0.0528	-42.7246		0.0528	-48.8281		252.8	-42.7497	-42.4445	-41.529	-43.36	-41.8341	-43.0548	-40.9186	-42.7497	-41.8341	-42.4445	-41.8341	-40.9186	-41.8341	-42.1393	-42.4445	-42.1393	-42.1393	-42.7497	-43.36	-41.8341	-41.8341	-43.0548	-40.9186	-41.529	-41.2238	-42.7497	-44.2755	-41.2238	-43.0548	-42.4445	-42.4445	-41.8341	-43.0548	-40.6134	-42.1393	-41.529		252.8	-46.6248	-46.6248	-46.6248	-46.93
	0.0529	-40.8936		0.0529	-48.5229		252.9	-42.1393	-42.4445	-42.1393	-41.8341	-41.2238	-41.2238	-41.529	-42.1393	-40.9186	-41.529	-40.6134	-41.529	-40.6134	-41.8341	-40.9186	-42.1393	-41.529	-41.8341	-42.4445	-40.0031	-41.8341	-43.36	-40.6134	-43.0548	-41.2238	-41.8341	-43.0548	-42.7497	-43.0548	-42.7497	-41.2238	-41.8341	-41.8341	-41.8341	-40.9186	-42.1393		252.9	-46.0145	-46.93	-46.93	-46.3197
	0.053	-43.0298		0.053	-47.6074		253	-42.7497	-41.2238	-41.2238	-42.7497	-41.2238	-42.4445	-42.4445	-41.529	-41.529	-41.529	-41.2238	-41.2238	-40.9186	-41.529	-42.1393	-42.7497	-41.8341	-43.0548	-41.8341	-41.2238	-41.2238	-43.6652	-40.6134	-42.1393	-41.8341	-42.4445	-42.4445	-43.0548	-41.8341	-42.7497	-42.1393	-43.36	-42.7497	-41.8341	-42.4445	-41.8341		253	-46.6248	-46.6248	-46.3197	-46.3197
	0.0531	-43.0298		0.0531	-48.8281		253.1	-42.1393	-41.529	-41.2238	-42.7497	-41.8341	-42.4445	-40.9186	-42.7497	-41.529	-42.7497	-42.7497	-41.2238	-42.1393	-42.7497	-43.0548	-43.0548	-42.4445	-43.36	-42.7497	-41.8341	-42.1393	-43.6652	-41.2238	-42.7497	-41.529	-43.0548	-43.36	-42.7497	-42.1393	-41.529	-42.7497	-42.4445	-42.7497	-41.2238	-42.1393	-42.1393		253.1	-46.0145	-46.93	-46.0145	-46.6248
	0.0532	-42.1143		0.0532	-49.1333		253.2	-41.8341	-42.4445	-42.1393	-42.1393	-41.2238	-42.1393	-41.8341	-41.8341	-42.1393	-41.529	-42.1393	-42.4445	-42.7497	-42.1393	-41.8341	-41.8341	-41.529	-42.1393	-43.0548	-40.3082	-41.8341	-42.1393	-41.2238	-42.4445	-40.6134	-43.6652	-43.0548	-42.7497	-41.529	-42.1393	-42.4445	-42.7497	-43.36	-41.529	-40.6134	-42.7497		253.2	-46.0145	-47.5403	-46.6248	-46.3197
	0.0533	-42.4194		0.0533	-48.5229		253.3	-42.1393	-40.6134	-41.2238	-43.0548	-41.529	-42.1393	-41.2238	-41.2238	-40.3082	-41.2238	-41.8341	-41.8341	-41.2238	-42.7497	-40.6134	-41.529	-42.4445	-42.7497	-41.529	-41.529	-41.2238	-43.36	-40.9186	-42.4445	-42.1393	-42.4445	-43.0548	-43.6652	-42.4445	-42.1393	-42.7497	-42.4445	-43.36	-40.9186	-42.1393	-42.7497		253.3	-46.3197	-47.2352	-47.2352	-46.6248
	0.0534	-41.5039		0.0534	-48.5229		253.4	-41.2238	-43.0548	-40.6134	-43.0548	-41.8341	-42.7497	-41.529	-43.0548	-41.529	-41.8341	-41.529	-41.2238	-40.6134	-41.8341	-41.8341	-41.8341	-41.529	-42.7497	-43.0548	-40.9186	-42.4445	-43.6652	-40.9186	-42.4445	-41.529	-43.6652	-43.36	-43.6652	-42.4445	-42.4445	-42.1393	-42.1393	-41.2238	-41.8341	-43.0548	-41.8341		253.4	-45.7093	-46.6248	-46.93	-46.6248
	0.0535	-42.1143		0.0535	-48.5229		253.5	-41.2238	-42.1393	-41.2238	-41.8341	-41.8341	-41.8341	-42.1393	-42.1393	-42.4445	-41.8341	-42.1393	-41.529	-42.1393	-42.7497	-42.1393	-42.4445	-41.2238	-43.0548	-43.0548	-40.9186	-42.1393	-43.36	-40.9186	-43.0548	-40.6134	-43.0548	-43.0548	-43.6652	-42.1393	-41.8341	-42.4445	-42.4445	-42.7497	-41.2238	-41.2238	-42.1393		253.5	-46.93	-46.3197	-46.93	-46.93
	0.0536	-41.5039		0.0536	-48.5229		253.6	-41.8341	-41.2238	-40.9186	-42.4445	-41.2238	-41.529	-41.8341	-42.1393	-41.8341	-41.8341	-42.1393	-42.1393	-42.1393	-43.0548	-41.2238	-41.529	-43.36	-43.0548	-42.4445	-41.529	-42.1393	-42.7497	-40.6134	-41.8341	-41.8341	-42.7497	-43.0548	-42.7497	-41.8341	-42.1393	-42.7497	-42.7497	-43.9704	-41.529	-41.529	-42.7497		253.6	-46.6248	-46.6248	-46.6248	-46.6248
	0.0537	-42.1143		0.0537	-48.8281		253.7	-41.529	-42.7497	-40.0031	-42.7497	-41.529	-42.4445	-41.529	-42.1393	-41.2238	-42.1393	-41.8341	-42.4445	-42.7497	-40.9186	-42.4445	-42.1393	-41.8341	-41.529	-42.7497	-40.9186	-42.4445	-42.7497	-41.2238	-43.0548	-41.2238	-42.4445	-42.4445	-43.0548	-41.529	-42.1393	-43.0548	-42.4445	-42.7497	-41.529	-42.1393	-40.9186		253.7	-46.0145	-47.2352	-46.3197	-46.6248
	0.0538	-43.0298		0.0538	-48.2178		253.8	-42.1393	-42.4445	-40.9186	-42.7497	-40.6134	-41.529	-42.1393	-41.2238	-42.1393	-40.9186	-41.2238	-40.3082	-41.2238	-42.1393	-42.4445	-42.7497	-41.8341	-42.4445	-42.7497	-40.9186	-40.9186	-42.7497	-40.3082	-42.7497	-40.9186	-42.4445	-43.36	-43.36	-41.8341	-42.7497	-41.8341	-42.1393	-42.1393	-40.9186	-42.1393	-41.8341		253.8	-46.6248	-46.93	-46.6248	-46.0145
	0.0539	-41.8091		0.0539	-48.8281		253.9	-42.4445	-42.4445	-41.8341	-42.1393	-41.529	-41.529	-42.7497	-42.7497	-43.0548	-42.1393	-41.529	-42.1393	-40.9186	-41.529	-41.529	-42.7497	-42.4445	-42.1393	-42.1393	-41.529	-41.8341	-42.1393	-40.6134	-42.7497	-41.8341	-42.1393	-43.9704	-42.7497	-42.1393	-42.4445	-41.529	-43.9704	-42.4445	-41.8341	-42.1393	-41.8341		253.9	-46.6248	-47.2352	-46.6248	-46.3197
	0.054	-42.7246		0.054	-48.8281		254	-42.1393	-42.4445	-41.529	-43.36	-41.8341	-42.4445	-41.2238	-42.1393	-41.529	-42.4445	-41.529	-41.529	-43.0548	-41.529	-42.7497	-41.8341	-41.8341	-42.7497	-43.36	-40.6134	-42.4445	-43.6652	-41.2238	-41.8341	-41.2238	-41.8341	-43.6652	-43.0548	-42.4445	-42.7497	-42.4445	-41.8341	-42.4445	-41.529	-42.4445	-41.529		254	-46.0145	-46.93	-46.3197	-46.6248
	0.0541	-41.5039		0.0541	-48.5229		254.1	-42.1393	-41.529	-41.2238	-43.0548	-41.8341	-41.8341	-41.8341	-41.8341	-41.2238	-43.0548	-41.2238	-41.8341	-42.1393	-42.4445	-42.1393	-42.1393	-42.1393	-43.0548	-42.7497	-40.3082	-41.2238	-43.0548	-40.9186	-43.0548	-41.529	-42.4445	-43.0548	-43.0548	-41.8341	-41.529	-42.1393	-43.0548	-42.4445	-40.6134	-42.1393	-42.4445		254.1	-46.3197	-47.5403	-46.0145	-46.6248
	0.0542	-43.0298		0.0542	-48.2178		254.2	-42.1393	-41.529	-40.0031	-41.529	-40.9186	-41.529	-42.1393	-42.4445	-41.529	-41.529	-42.4445	-40.9186	-42.1393	-41.8341	-41.8341	-42.7497	-42.4445	-42.7497	-42.1393	-40.9186	-41.8341	-42.7497	-40.0031	-41.8341	-41.8341	-43.36	-42.4445	-42.7497	-41.8341	-42.7497	-42.1393	-43.0548	-43.0548	-41.2238	-41.529	-42.1393		254.2	-46.0145	-46.3197	-46.3197	-46.3197
	0.0543	-41.8091		0.0543	-48.8281		254.3	-42.4445	-42.7497	-41.8341	-43.0548	-41.2238	-42.1393	-41.2238	-42.4445	-41.8341	-40.9186	-41.2238	-41.529	-40.9186	-42.4445	-42.1393	-42.4445	-43.36	-43.36	-42.7497	-41.529	-42.7497	-43.9704	-41.2238	-42.4445	-41.2238	-42.7497	-43.36	-42.7497	-41.529	-43.0548	-42.4445	-42.4445	-43.0548	-40.9186	-42.1393	-42.7497		254.3	-46.3197	-46.93	-46.6248	-46.6248
	0.0544	-42.1143		0.0544	-48.2178		254.4	-41.8341	-43.0548	-41.2238	-41.8341	-41.529	-42.7497	-42.7497	-42.7497	-41.8341	-42.7497	-41.529	-41.2238	-40.9186	-42.4445	-41.8341	-41.2238	-42.4445	-42.7497	-42.1393	-40.6134	-41.529	-43.9704	-41.2238	-41.8341	-41.2238	-42.1393	-43.6652	-43.6652	-42.4445	-42.1393	-40.9186	-42.4445	-41.8341	-41.529	-42.7497	-42.4445		254.4	-46.3197	-46.6248	-46.93	-46.3197
	0.0545	-42.4194		0.0545	-48.2178		254.5	-41.8341	-42.1393	-40.6134	-41.8341	-40.3082	-41.2238	-41.2238	-41.529	-41.8341	-42.7497	-42.1393	-41.8341	-41.529	-42.1393	-41.8341	-42.7497	-41.529	-43.0548	-42.1393	-41.529	-42.1393	-43.36	-40.6134	-42.7497	-41.529	-43.6652	-43.6652	-44.2755	-41.2238	-41.2238	-41.2238	-42.1393	-43.0548	-40.9186	-41.529	-41.8341		254.5	-46.3197	-46.6248	-46.93	-46.6248
	0.0546	-41.5039		0.0546	-47.9126		254.6	-42.4445	-42.4445	-41.529	-42.4445	-42.1393	-41.8341	-41.8341	-41.8341	-42.1393	-43.0548	-41.529	-41.2238	-41.8341	-43.6652	-42.4445	-43.0548	-43.0548	-43.0548	-42.7497	-41.2238	-41.529	-43.0548	-41.2238	-41.8341	-40.9186	-43.36	-42.4445	-43.36	-42.1393	-43.36	-43.0548	-43.9704	-43.9704	-41.8341	-41.2238	-41.529		254.6	-46.6248	-46.93	-46.3197	-46.93
	0.0547	-42.4194		0.0547	-48.5229		254.7	-42.1393	-42.7497	-40.9186	-42.4445	-40.6134	-42.7497	-42.4445	-42.4445	-42.4445	-41.8341	-40.6134	-41.529	-42.7497	-41.8341	-42.1393	-42.4445	-42.1393	-42.4445	-43.0548	-40.0031	-42.1393	-42.7497	-41.2238	-43.36	-40.6134	-42.7497	-43.9704	-42.7497	-42.1393	-42.4445	-42.1393	-43.0548	-42.1393	-41.2238	-43.0548	-42.1393		254.7	-45.7093	-46.3197	-46.0145	-46.6248
	0.0548	-41.5039		0.0548	-48.8281		254.8	-42.4445	-41.8341	-41.2238	-42.1393	-42.1393	-41.8341	-41.8341	-42.1393	-42.1393	-40.6134	-42.4445	-41.2238	-41.8341	-42.1393	-41.8341	-41.8341	-41.2238	-42.7497	-41.529	-41.529	-42.1393	-42.4445	-40.0031	-42.1393	-41.529	-42.7497	-43.6652	-43.6652	-41.2238	-41.529	-40.9186	-43.9704	-42.1393	-41.529	-41.529	-41.2238		254.8	-46.6248	-46.93	-46.6248	-46.93
	0.0549	-42.1143		0.0549	-47.9126		254.9	-42.4445	-42.1393	-41.2238	-43.0548	-40.3082	-42.1393	-41.8341	-40.9186	-41.8341	-42.1393	-41.2238	-42.4445	-41.8341	-41.8341	-43.0548	-41.529	-42.4445	-42.1393	-43.36	-41.529	-42.1393	-42.4445	-41.529	-42.7497	-41.529	-41.8341	-43.6652	-42.7497	-42.1393	-43.36	-42.7497	-41.529	-41.8341	-40.9186	-41.2238	-42.4445		254.9	-46.0145	-46.93	-45.7093	-46.93
	0.055	-42.7246		0.055	-48.5229		255	-41.8341	-41.529	-40.6134	-43.36	-41.529	-42.7497	-42.4445	-42.4445	-41.8341	-42.1393	-40.9186	-41.2238	-41.8341	-42.7497	-42.1393	-42.1393	-41.529	-42.7497	-43.0548	-40.6134	-42.1393	-42.4445	-40.6134	-42.4445	-40.6134	-43.0548	-43.0548	-43.0548	-41.8341	-42.1393	-41.8341	-42.4445	-42.1393	-40.3082	-41.8341	-42.7497		255	-46.0145	-47.5403	-46.0145	-46.93
	0.0551	-42.1143		0.0551	-49.1333		255.1	-42.4445	-42.1393	-41.2238	-43.0548	-40.9186	-43.0548	-42.1393	-42.4445	-41.529	-42.4445	-41.8341	-40.9186	-41.2238	-41.8341	-41.8341	-43.0548	-41.2238	-42.1393	-42.7497	-41.8341	-41.529	-42.4445	-40.3082	-41.8341	-41.529	-42.7497	-43.9704	-43.36	-42.4445	-42.7497	-42.1393	-42.4445	-42.1393	-41.2238	-40.9186	-42.1393		255.1	-46.6248	-46.3197	-46.3197	-46.93
	0.0552	-41.8091		0.0552	-48.8281		255.2	-42.7497	-42.1393	-40.9186	-43.0548	-41.2238	-42.4445	-41.2238	-42.1393	-41.2238	-41.529	-41.8341	-41.529	-40.9186	-42.4445	-42.7497	-43.0548	-42.4445	-42.1393	-42.4445	-41.2238	-41.8341	-43.0548	-40.9186	-41.8341	-41.2238	-42.1393	-43.36	-43.0548	-42.4445	-42.7497	-42.1393	-41.8341	-42.7497	-40.3082	-41.2238	-41.2238		255.2	-46.3197	-46.6248	-46.0145	-47.2352
	0.0553	-42.1143		0.0553	-48.2178		255.3	-41.529	-42.4445	-40.3082	-42.7497	-41.8341	-42.1393	-42.7497	-41.8341	-41.529	-41.529	-41.529	-41.529	-41.2238	-40.9186	-42.1393	-41.8341	-41.529	-42.4445	-43.0548	-40.3082	-41.8341	-43.36	-41.2238	-43.0548	-40.0031	-42.7497	-43.9704	-43.6652	-41.529	-42.4445	-42.4445	-42.7497	-42.1393	-41.8341	-41.8341	-40.6134		255.3	-45.7093	-46.6248	-46.3197	-46.6248
	0.0554	-42.4194		0.0554	-49.1333		255.4	-42.1393	-41.2238	-41.2238	-43.36	-42.1393	-43.0548	-42.1393	-42.1393	-41.8341	-42.4445	-41.8341	-41.2238	-41.8341	-41.8341	-42.7497	-42.1393	-41.529	-42.7497	-42.7497	-40.9186	-42.1393	-43.0548	-41.2238	-42.4445	-41.2238	-42.7497	-43.6652	-42.7497	-41.8341	-42.1393	-42.1393	-42.4445	-42.1393	-41.2238	-42.4445	-41.529		255.4	-46.6248	-46.0145	-46.3197	-47.2352
	0.0555	-42.4194		0.0555	-48.5229		255.5	-41.8341	-41.529	-41.8341	-42.4445	-41.8341	-42.1393	-42.4445	-42.1393	-42.1393	-42.1393	-42.4445	-41.529	-42.1393	-42.7497	-41.2238	-42.7497	-42.1393	-42.4445	-43.36	-41.2238	-42.1393	-42.4445	-40.6134	-42.1393	-41.529	-42.7497	-42.7497	-42.7497	-42.7497	-43.36	-41.8341	-43.6652	-42.7497	-41.2238	-40.9186	-42.4445		255.5	-46.3197	-46.93	-46.6248	-46.6248
	0.0556	-41.8091		0.0556	-48.2178		255.6	-41.2238	-41.8341	-41.2238	-41.8341	-40.3082	-42.1393	-43.0548	-42.7497	-41.2238	-42.4445	-40.9186	-40.9186	-40.0031	-41.529	-42.4445	-42.4445	-42.1393	-42.7497	-42.7497	-40.3082	-41.529	-42.4445	-40.9186	-43.0548	-41.529	-41.8341	-43.36	-42.1393	-41.529	-42.1393	-43.0548	-41.529	-42.4445	-41.8341	-42.1393	-42.4445		255.6	-46.93	-46.93	-46.0145	-46.3197
	0.0557	-41.8091		0.0557	-48.8281		255.7	-42.4445	-42.4445	-40.6134	-42.7497	-42.1393	-41.8341	-42.1393	-42.4445	-40.6134	-42.4445	-41.529	-41.529	-41.529	-41.8341	-42.4445	-41.2238	-41.8341	-43.0548	-44.2755	-40.9186	-42.4445	-44.2755	-41.529	-43.0548	-41.8341	-42.7497	-43.36	-43.36	-42.1393	-42.4445	-42.4445	-42.1393	-43.0548	-39.3927	-42.1393	-41.8341		255.7	-45.7093	-46.6248	-46.3197	-46.93
	0.0558	-42.1143		0.0558	-49.1333		255.8	-42.1393	-42.4445	-40.9186	-41.8341	-41.8341	-42.4445	-42.4445	-41.529	-41.529	-42.4445	-42.4445	-41.529	-40.9186	-42.1393	-42.1393	-41.2238	-43.0548	-42.1393	-42.7497	-41.8341	-42.1393	-42.7497	-41.2238	-43.36	-42.4445	-43.36	-42.7497	-43.0548	-42.1393	-43.0548	-42.1393	-43.36	-42.7497	-41.529	-42.4445	-42.4445		255.8	-46.0145	-46.6248	-46.0145	-46.6248
	0.0559	-40.8936		0.0559	-48.8281		255.9	-41.8341	-41.529	-41.2238	-41.8341	-40.9186	-41.529	-42.7497	-41.2238	-42.7497	-41.8341	-41.8341	-41.529	-41.529	-41.529	-42.4445	-42.1393	-43.36	-42.4445	-42.1393	-41.529	-41.8341	-43.36	-40.3082	-41.8341	-40.3082	-42.4445	-43.0548	-42.7497	-41.529	-41.529	-42.7497	-42.4445	-43.36	-40.6134	-41.8341	-43.0548		255.9	-46.6248	-46.93	-46.3197	-47.2352
	0.056	-41.8091		0.056	-48.2178		256	-42.7497	-41.2238	-41.2238	-43.36	-41.529	-42.1393	-41.8341	-42.7497	-41.529	-41.8341	-41.529	-41.2238	-42.4445	-42.1393	-42.4445	-42.4445	-41.8341	-42.4445	-43.0548	-41.2238	-42.1393	-41.8341	-41.2238	-41.8341	-41.529	-42.1393	-43.6652	-42.1393	-42.1393	-42.1393	-42.4445	-43.0548	-42.4445	-40.6134	-41.2238	-41.8341		256	-46.6248	-45.4041	-46.6248	-46.93
	0.0561	-42.4194		0.0561	-48.5229		256.1	-41.8341	-42.4445	-41.529	-42.7497	-40.9186	-41.529	-42.7497	-41.529	-41.8341	-41.529	-40.9186	-40.9186	-42.4445	-42.4445	-42.7497	-41.529	-42.4445	-42.4445	-43.36	-41.2238	-41.8341	-43.0548	-40.6134	-42.7497	-41.529	-41.529	-43.36	-43.36	-42.4445	-43.0548	-41.8341	-41.8341	-41.8341	-41.529	-42.1393	-41.529		256.1	-46.3197	-46.3197	-46.6248	-46.6248
	0.0562	-41.1987		0.0562	-48.5229		256.2	-41.529	-41.8341	-40.9186	-42.1393	-40.9186	-42.4445	-41.8341	-42.1393	-41.529	-42.4445	-41.529	-41.529	-41.529	-41.2238	-41.8341	-40.9186	-41.8341	-42.1393	-42.1393	-41.529	-41.529	-42.7497	-39.3927	-42.4445	-41.8341	-42.1393	-43.36	-42.4445	-41.529	-42.4445	-41.2238	-42.4445	-43.6652	-40.3082	-41.529	-42.1393		256.2	-46.0145	-46.3197	-46.0145	-46.6248
	0.0563	-42.1143		0.0563	-49.4385		256.3	-42.7497	-41.2238	-40.0031	-41.8341	-40.0031	-42.7497	-42.1393	-41.8341	-41.8341	-42.4445	-40.3082	-42.1393	-40.6134	-42.1393	-43.0548	-41.529	-41.8341	-42.7497	-42.7497	-40.9186	-43.0548	-42.4445	-40.9186	-42.7497	-41.529	-42.7497	-43.36	-43.36	-42.1393	-41.8341	-42.7497	-42.4445	-42.4445	-40.9186	-40.3082	-42.4445		256.3	-46.6248	-46.6248	-46.6248	-47.5403
	0.0564	-42.1143		0.0564	-48.2178		256.4	-41.8341	-42.1393	-41.2238	-42.7497	-41.8341	-42.7497	-42.1393	-41.8341	-42.4445	-41.529	-41.8341	-41.529	-41.529	-41.8341	-42.4445	-42.1393	-41.529	-42.4445	-43.0548	-40.3082	-42.1393	-43.0548	-41.2238	-42.4445	-41.8341	-43.0548	-43.0548	-43.0548	-43.0548	-42.4445	-43.0548	-42.1393	-41.8341	-40.9186	-42.4445	-41.2238		256.4	-46.0145	-46.93	-47.2352	-47.2352
	0.0565	-41.8091		0.0565	-48.2178		256.5	-42.1393	-41.8341	-40.3082	-42.7497	-40.9186	-42.7497	-41.529	-41.8341	-41.529	-41.529	-42.1393	-41.2238	-41.529	-41.529	-41.8341	-43.0548	-42.1393	-40.9186	-43.0548	-41.2238	-40.9186	-42.4445	-42.1393	-42.7497	-42.1393	-41.529	-43.6652	-43.36	-42.1393	-42.4445	-41.2238	-42.1393	-42.7497	-41.2238	-42.1393	-41.8341		256.5	-46.3197	-46.3197	-47.2352	-46.3197
	0.0566	-41.5039		0.0566	-48.5229		256.6	-42.4445	-41.2238	-41.529	-42.1393	-40.6134	-40.6134	-41.2238	-41.529	-41.2238	-42.1393	-41.8341	-41.8341	-41.529	-42.4445	-42.4445	-41.529	-42.4445	-42.4445	-42.7497	-41.8341	-40.9186	-41.8341	-40.3082	-41.8341	-41.2238	-41.529	-43.6652	-43.0548	-42.1393	-40.9186	-41.529	-41.8341	-42.7497	-42.1393	-42.4445	-43.0548		256.6	-46.3197	-46.3197	-46.3197	-46.6248
	0.0567	-42.1143		0.0567	-49.1333		256.7	-42.1393	-42.4445	-40.6134	-41.2238	-42.4445	-42.7497	-42.1393	-42.1393	-41.529	-42.4445	-41.2238	-41.8341	-42.1393	-42.1393	-42.1393	-40.3082	-42.1393	-42.4445	-42.7497	-40.0031	-42.1393	-43.0548	-40.6134	-43.0548	-41.529	-42.7497	-43.36	-43.36	-41.529	-42.1393	-41.529	-42.4445	-42.1393	-41.529	-41.8341	-42.7497		256.7	-46.0145	-46.0145	-46.6248	-46.6248
	0.0568	-42.4194		0.0568	-48.5229		256.8	-40.3082	-41.8341	-40.6134	-42.1393	-40.9186	-42.4445	-42.1393	-42.4445	-42.1393	-42.4445	-42.1393	-41.8341	-41.529	-41.8341	-41.529	-42.4445	-41.8341	-42.1393	-43.6652	-41.8341	-42.4445	-43.0548	-41.529	-43.36	-41.8341	-43.0548	-41.8341	-43.0548	-41.8341	-42.4445	-42.7497	-43.0548	-42.7497	-40.9186	-40.9186	-41.2238		256.8	-46.3197	-47.2352	-46.6248	-47.2352
	0.0569	-42.4194		0.0569	-48.5229		256.9	-42.7497	-41.2238	-41.8341	-42.4445	-41.529	-42.4445	-42.7497	-41.8341	-42.7497	-41.529	-42.1393	-42.4445	-41.8341	-42.7497	-42.4445	-42.1393	-42.1393	-42.1393	-42.4445	-40.9186	-42.4445	-43.0548	-40.9186	-41.8341	-41.2238	-42.7497	-42.7497	-42.1393	-42.1393	-41.529	-41.529	-42.1393	-42.4445	-41.8341	-42.1393	-42.4445		256.9	-46.6248	-46.6248	-46.93	-46.3197
	0.057	-41.8091		0.057	-49.1333		257	-43.0548	-42.7497	-40.9186	-42.7497	-40.9186	-41.8341	-42.1393	-41.2238	-41.8341	-41.8341	-41.529	-40.6134	-41.529	-41.8341	-42.4445	-42.7497	-42.7497	-42.7497	-41.529	-41.529	-41.529	-42.1393	-40.6134	-43.36	-40.9186	-41.529	-43.6652	-43.0548	-41.529	-42.7497	-41.2238	-42.7497	-41.8341	-40.3082	-42.1393	-42.1393		257	-46.6248	-46.0145	-46.0145	-47.2352
	0.0571	-42.1143		0.0571	-48.2178		257.1	-41.2238	-42.4445	-40.9186	-41.8341	-41.8341	-42.1393	-41.8341	-42.1393	-41.529	-42.7497	-40.9186	-40.0031	-41.529	-40.6134	-42.7497	-41.8341	-41.8341	-42.4445	-42.7497	-40.9186	-40.9186	-43.0548	-40.9186	-43.36	-41.8341	-42.1393	-43.0548	-43.0548	-42.4445	-42.7497	-42.7497	-42.7497	-43.36	-41.2238	-40.6134	-42.1393		257.1	-46.6248	-46.6248	-46.0145	-46.6248
	0.0572	-43.0298		0.0572	-48.8281		257.2	-42.4445	-42.7497	-41.529	-42.7497	-41.8341	-42.4445	-42.1393	-42.1393	-42.1393	-41.8341	-41.529	-40.6134	-41.529	-42.1393	-41.8341	-41.8341	-42.1393	-43.36	-43.36	-40.9186	-42.1393	-42.4445	-41.529	-42.7497	-41.529	-42.4445	-43.36	-42.7497	-41.8341	-43.0548	-42.4445	-42.4445	-42.7497	-41.2238	-41.529	-41.8341		257.2	-46.0145	-46.0145	-46.0145	-47.5403
	0.0573	-42.1143		0.0573	-48.5229		257.3	-42.7497	-41.8341	-40.9186	-42.1393	-40.3082	-42.1393	-41.8341	-41.529	-41.8341	-41.8341	-41.529	-42.1393	-41.8341	-42.1393	-41.8341	-42.1393	-42.7497	-41.8341	-43.0548	-41.529	-42.7497	-41.8341	-41.2238	-42.4445	-40.3082	-42.4445	-43.36	-43.36	-41.8341	-41.8341	-42.1393	-43.0548	-42.7497	-39.3927	-42.1393	-42.7497		257.3	-46.93	-46.0145	-46.6248	-46.6248
	0.0574	-41.8091		0.0574	-48.5229		257.4	-42.1393	-41.529	-41.8341	-43.0548	-41.529	-42.7497	-42.7497	-41.529	-41.529	-42.4445	-40.6134	-41.8341	-40.9186	-41.529	-42.1393	-41.529	-41.529	-41.529	-42.4445	-40.9186	-41.8341	-43.36	-40.9186	-42.1393	-40.3082	-42.4445	-43.6652	-42.4445	-42.4445	-42.7497	-42.1393	-42.1393	-42.4445	-40.9186	-42.4445	-42.4445		257.4	-46.6248	-46.6248	-46.0145	-46.3197
	0.0575	-42.1143		0.0575	-49.1333		257.5	-41.8341	-42.1393	-40.9186	-41.529	-41.529	-42.4445	-41.8341	-41.8341	-41.529	-42.4445	-41.2238	-40.6134	-41.529	-42.1393	-42.4445	-42.1393	-41.2238	-42.7497	-42.7497	-40.3082	-41.529	-43.36	-40.3082	-42.4445	-41.8341	-42.1393	-43.0548	-42.1393	-42.1393	-43.36	-41.2238	-42.7497	-42.7497	-41.2238	-42.1393	-40.3082		257.5	-46.0145	-46.3197	-46.93	-46.93
	0.0576	-42.7246		0.0576	-48.8281		257.6	-42.7497	-41.8341	-41.2238	-42.1393	-40.3082	-42.7497	-42.1393	-42.4445	-41.529	-41.8341	-41.8341	-40.3082	-41.2238	-42.4445	-40.9186	-42.1393	-42.4445	-42.1393	-43.9704	-41.2238	-41.529	-42.4445	-40.3082	-41.8341	-41.529	-42.1393	-43.36	-42.7497	-41.2238	-41.8341	-42.4445	-43.0548	-42.4445	-40.3082	-41.2238	-42.1393		257.6	-46.93	-46.0145	-46.0145	-46.6248
	0.0577	-40.8936		0.0577	-48.2178		257.7	-42.4445	-41.8341	-40.9186	-42.4445	-42.7497	-42.1393	-41.8341	-42.7497	-40.6134	-43.0548	-41.8341	-40.9186	-41.2238	-42.7497	-42.4445	-42.1393	-41.529	-42.4445	-42.7497	-41.2238	-41.529	-42.4445	-40.0031	-42.4445	-40.9186	-42.7497	-43.6652	-43.36	-42.1393	-41.529	-41.8341	-42.7497	-42.1393	-40.6134	-42.4445	-42.4445		257.7	-46.93	-46.93	-46.6248	-47.5403
	0.0578	-42.1143		0.0578	-48.2178		257.8	-42.1393	-42.4445	-40.9186	-42.4445	-41.529	-43.0548	-41.2238	-41.8341	-42.1393	-41.529	-41.8341	-41.2238	-41.529	-41.8341	-41.529	-42.4445	-41.529	-43.36	-42.4445	-40.9186	-41.2238	-43.0548	-39.6979	-42.1393	-41.2238	-43.36	-42.7497	-43.36	-43.0548	-42.7497	-41.8341	-42.7497	-42.1393	-40.9186	-42.1393	-42.7497		257.8	-46.0145	-46.3197	-46.93	-47.2352
	0.0579	-42.1143		0.0579	-49.4385		257.9	-42.1393	-42.4445	-40.9186	-41.8341	-41.2238	-41.529	-42.4445	-41.2238	-42.1393	-41.8341	-40.3082	-41.8341	-42.1393	-42.7497	-42.1393	-41.529	-42.1393	-42.1393	-41.8341	-41.529	-41.2238	-42.4445	-40.6134	-42.4445	-42.7497	-42.4445	-43.0548	-42.7497	-41.529	-42.7497	-41.529	-41.8341	-43.36	-41.529	-42.4445	-41.529		257.9	-46.6248	-46.3197	-46.3197	-46.93
	0.058	-41.5039		0.058	-48.8281		258	-42.7497	-41.8341	-41.2238	-41.8341	-42.1393	-42.1393	-41.2238	-41.8341	-42.4445	-42.4445	-41.8341	-41.2238	-42.1393	-42.7497	-42.4445	-41.529	-42.4445	-42.4445	-43.9704	-40.9186	-41.529	-41.8341	-41.529	-42.7497	-41.2238	-42.4445	-42.7497	-42.7497	-41.8341	-41.8341	-42.7497	-43.0548	-42.4445	-40.9186	-41.529	-40.9186		258	-46.0145	-46.6248	-46.0145	-46.93
	0.0581	-42.1143		0.0581	-48.5229		258.1	-42.1393	-41.8341	-41.8341	-42.4445	-40.9186	-42.1393	-42.1393	-42.1393	-41.8341	-42.4445	-43.6652	-41.529	-41.2238	-41.529	-41.8341	-42.1393	-41.529	-42.1393	-43.6652	-41.529	-41.2238	-42.4445	-41.8341	-43.0548	-40.6134	-43.6652	-42.4445	-43.0548	-43.0548	-42.4445	-41.529	-43.0548	-42.7497	-40.9186	-41.529	-42.1393		258.1	-46.0145	-46.6248	-46.93	-47.5403
	0.0582	-41.8091		0.0582	-48.8281		258.2	-42.1393	-42.1393	-41.529	-41.8341	-41.2238	-42.4445	-42.7497	-41.8341	-42.1393	-42.1393	-40.3082	-40.6134	-41.8341	-42.1393	-41.8341	-43.0548	-42.4445	-42.7497	-42.4445	-41.2238	-41.2238	-43.0548	-40.9186	-42.4445	-42.1393	-43.36	-41.8341	-43.6652	-42.1393	-42.7497	-42.4445	-41.529	-42.7497	-40.3082	-41.529	-42.1393		258.2	-46.6248	-46.93	-46.93	-46.93
	0.0583	-41.5039		0.0583	-49.1333		258.3	-41.8341	-41.8341	-40.9186	-41.2238	-40.6134	-42.7497	-41.8341	-42.4445	-41.529	-42.4445	-41.2238	-40.6134	-41.529	-42.7497	-42.4445	-41.529	-41.8341	-42.4445	-42.1393	-40.9186	-41.8341	-43.0548	-40.3082	-42.1393	-41.8341	-41.529	-43.0548	-42.7497	-42.1393	-42.7497	-41.8341	-42.7497	-42.7497	-41.529	-42.4445	-41.529		258.3	-46.6248	-46.6248	-46.0145	-46.93
	0.0584	-41.8091		0.0584	-49.4385		258.4	-41.529	-41.529	-40.9186	-42.4445	-41.529	-42.7497	-41.529	-42.7497	-41.2238	-41.8341	-41.8341	-41.8341	-41.8341	-42.4445	-42.1393	-42.4445	-42.1393	-42.4445	-43.0548	-42.1393	-41.529	-43.0548	-40.9186	-43.36	-41.529	-42.1393	-43.6652	-42.4445	-42.4445	-41.529	-42.4445	-43.0548	-42.7497	-41.529	-41.8341	-42.1393		258.4	-46.6248	-46.3197	-46.6248	-47.2352
	0.0585	-41.8091		0.0585	-48.8281		258.5	-40.9186	-42.1393	-40.9186	-42.4445	-41.529	-42.7497	-40.6134	-41.2238	-42.1393	-42.1393	-41.8341	-41.529	-41.529	-41.8341	-42.1393	-42.4445	-42.4445	-42.7497	-42.7497	-42.1393	-40.9186	-42.1393	-41.529	-43.0548	-41.2238	-42.7497	-44.5807	-42.4445	-42.7497	-42.1393	-42.1393	-41.8341	-43.0548	-40.6134	-41.2238	-42.1393		258.5	-46.0145	-46.93	-47.2352	-47.5403
	0.0586	-40.2832		0.0586	-48.8281		258.6	-42.7497	-42.1393	-41.2238	-41.2238	-40.9186	-42.4445	-42.1393	-41.529	-42.4445	-42.1393	-40.9186	-41.2238	-41.2238	-41.529	-41.2238	-41.8341	-42.4445	-42.7497	-42.4445	-40.9186	-42.7497	-42.7497	-40.6134	-41.8341	-41.8341	-42.4445	-42.1393	-43.0548	-41.8341	-42.4445	-42.4445	-43.0548	-43.6652	-41.529	-41.2238	-42.7497		258.6	-45.7093	-46.93	-46.6248	-46.93
	0.0587	-42.7246		0.0587	-48.8281		258.7	-42.4445	-42.1393	-41.2238	-42.7497	-41.2238	-43.0548	-41.529	-42.1393	-42.1393	-42.1393	-40.9186	-41.529	-42.1393	-41.8341	-43.36	-43.0548	-42.1393	-43.0548	-42.1393	-40.0031	-41.2238	-43.36	-40.9186	-42.7497	-42.4445	-42.1393	-42.4445	-43.0548	-41.8341	-41.529	-42.4445	-42.4445	-42.7497	-40.3082	-41.529	-41.8341		258.7	-46.0145	-46.3197	-46.93	-46.93
	0.0588	-42.1143		0.0588	-48.8281		258.8	-42.4445	-40.9186	-41.529	-42.7497	-41.2238	-42.4445	-42.7497	-42.4445	-41.2238	-41.529	-41.8341	-41.2238	-42.4445	-41.529	-41.8341	-42.4445	-42.1393	-42.4445	-42.1393	-40.6134	-41.529	-42.1393	-40.9186	-42.4445	-40.9186	-43.0548	-43.6652	-42.7497	-42.7497	-41.2238	-41.2238	-41.529	-43.0548	-40.3082	-41.529	-41.2238		258.8	-46.3197	-46.6248	-46.3197	-47.2352
	0.0589	-41.8091		0.0589	-48.2178		258.9	-41.529	-42.1393	-40.6134	-41.529	-40.3082	-42.4445	-41.8341	-42.4445	-40.3082	-42.7497	-41.8341	-40.9186	-41.2238	-42.1393	-42.7497	-42.1393	-41.8341	-42.7497	-42.4445	-41.2238	-41.8341	-43.0548	-40.6134	-41.8341	-41.529	-42.1393	-43.36	-43.36	-41.529	-42.1393	-42.1393	-42.7497	-43.6652	-41.8341	-41.8341	-41.8341		258.9	-46.6248	-46.0145	-46.6248	-46.93
	0.059	-41.8091		0.059	-48.2178		259	-42.1393	-42.7497	-40.0031	-42.7497	-42.1393	-42.4445	-42.1393	-42.4445	-42.1393	-42.7497	-42.1393	-40.6134	-41.529	-41.8341	-41.529	-42.1393	-40.9186	-43.9704	-43.0548	-42.1393	-42.1393	-43.9704	-40.9186	-43.0548	-41.529	-43.0548	-42.7497	-43.9704	-40.6134	-43.36	-42.1393	-42.7497	-43.0548	-40.3082	-41.8341	-42.1393		259	-46.6248	-46.93	-46.3197	-47.8455
	0.0591	-42.1143		0.0591	-48.5229		259.1	-41.8341	-42.1393	-40.9186	-42.1393	-41.529	-41.529	-41.8341	-41.2238	-41.8341	-42.1393	-41.529	-41.8341	-41.529	-41.529	-42.7497	-41.529	-42.1393	-42.7497	-43.36	-40.6134	-42.1393	-43.6652	-39.6979	-42.1393	-41.8341	-42.4445	-42.7497	-42.7497	-42.1393	-42.4445	-42.1393	-42.4445	-42.1393	-40.6134	-41.529	-42.1393		259.1	-46.0145	-46.93	-46.3197	-47.2352
	0.0592	-41.8091		0.0592	-48.2178		259.2	-41.2238	-41.2238	-41.529	-41.529	-40.6134	-42.1393	-42.1393	-42.1393	-41.529	-42.4445	-40.9186	-41.8341	-40.6134	-42.7497	-41.8341	-41.8341	-41.2238	-42.1393	-42.1393	-40.6134	-41.8341	-42.7497	-40.9186	-42.1393	-42.4445	-42.1393	-43.36	-42.1393	-42.7497	-41.8341	-40.9186	-42.1393	-43.6652	-41.8341	-42.4445	-42.4445		259.2	-46.6248	-46.3197	-46.93	-47.2352
	0.0593	-41.8091		0.0593	-48.5229		259.3	-41.529	-41.529	-41.529	-42.7497	-42.1393	-41.8341	-42.4445	-42.4445	-41.8341	-42.1393	-40.9186	-41.8341	-42.1393	-42.1393	-42.1393	-41.2238	-41.529	-42.1393	-42.4445	-40.3082	-42.1393	-42.7497	-40.9186	-43.0548	-40.9186	-42.7497	-43.36	-43.0548	-40.6134	-41.8341	-41.529	-42.4445	-41.8341	-42.1393	-42.7497	-41.529		259.3	-46.3197	-46.6248	-46.6248	-47.2352
	0.0594	-41.8091		0.0594	-48.2178		259.4	-41.8341	-42.7497	-41.529	-42.1393	-40.6134	-41.8341	-41.8341	-41.529	-41.8341	-41.8341	-41.2238	-40.6134	-42.7497	-42.7497	-43.6652	-42.4445	-41.8341	-42.1393	-42.7497	-41.529	-41.8341	-43.0548	-40.6134	-42.4445	-41.2238	-42.7497	-42.7497	-43.6652	-41.8341	-42.1393	-42.7497	-42.7497	-42.4445	-40.3082	-41.8341	-41.8341		259.4	-45.7093	-45.7093	-46.3197	-47.8455
	0.0595	-42.4194		0.0595	-48.5229		259.5	-41.8341	-42.7497	-41.529	-42.1393	-40.9186	-42.4445	-42.1393	-40.9186	-41.529	-42.7497	-40.9186	-41.2238	-40.9186	-41.529	-42.1393	-40.3082	-42.1393	-42.1393	-42.7497	-40.6134	-42.1393	-43.6652	-41.8341	-42.1393	-42.1393	-42.1393	-42.4445	-43.0548	-42.4445	-42.7497	-42.4445	-43.0548	-43.6652	-40.9186	-41.2238	-43.0548		259.5	-46.3197	-46.6248	-46.0145	-47.5403
	0.0596	-41.5039		0.0596	-48.2178		259.6	-41.8341	-42.1393	-41.2238	-42.1393	-41.529	-42.4445	-41.529	-42.1393	-40.3082	-41.529	-41.8341	-41.8341	-41.529	-42.7497	-42.1393	-40.6134	-42.7497	-42.7497	-42.7497	-39.6979	-42.7497	-43.0548	-40.9186	-42.4445	-42.1393	-42.7497	-43.0548	-42.7497	-43.0548	-42.7497	-42.4445	-42.7497	-42.7497	-40.9186	-40.6134	-42.4445		259.6	-46.0145	-46.0145	-46.93	-46.93
	0.0597	-42.1143		0.0597	-48.2178		259.7	-42.4445	-42.7497	-40.0031	-43.0548	-41.529	-42.7497	-42.4445	-42.1393	-41.2238	-42.4445	-41.529	-40.6134	-41.8341	-41.2238	-41.8341	-41.8341	-40.9186	-42.1393	-42.7497	-41.529	-42.1393	-42.4445	-40.9186	-42.1393	-41.8341	-41.2238	-42.7497	-43.0548	-42.1393	-42.4445	-42.4445	-41.8341	-40.9186	-39.6979	-42.1393	-41.8341		259.7	-45.7093	-46.3197	-46.93	-47.2352
	0.0598	-42.4194		0.0598	-48.8281		259.8	-42.1393	-41.2238	-40.9186	-42.7497	-41.2238	-42.7497	-41.2238	-40.6134	-41.8341	-42.4445	-41.529	-41.529	-41.2238	-42.1393	-42.4445	-43.0548	-42.1393	-41.529	-42.7497	-41.8341	-41.529	-42.7497	-40.9186	-42.7497	-41.8341	-42.4445	-43.6652	-42.7497	-41.529	-42.7497	-41.2238	-42.1393	-43.36	-41.2238	-42.4445	-41.2238		259.8	-46.6248	-46.3197	-46.0145	-46.93
	0.0599	-42.4194		0.0599	-48.2178		259.9	-40.6134	-42.4445	-40.9186	-41.8341	-41.2238	-42.1393	-41.8341	-41.2238	-41.529	-42.1393	-41.2238	-41.8341	-41.2238	-41.529	-41.8341	-42.1393	-41.8341	-43.0548	-41.529	-40.3082	-40.9186	-43.36	-41.529	-42.4445	-41.8341	-42.1393	-42.4445	-41.8341	-42.7497	-42.7497	-41.8341	-42.7497	-43.0548	-41.2238	-41.8341	-41.8341		259.9	-46.0145	-46.6248	-46.93	-46.93
	0.06	-41.1987		0.06	-47.9126		260	-42.1393	-42.1393	-40.9186	-43.0548	-42.7497	-42.4445	-41.8341	-43.0548	-42.1393	-42.4445	-40.6134	-41.529	-40.9186	-41.2238	-42.1393	-41.8341	-42.1393	-43.0548	-42.4445	-41.2238	-41.8341	-42.4445	-39.0875	-42.7497	-42.1393	-41.8341	-43.36	-42.4445	-43.0548	-42.4445	-42.7497	-41.8341	-41.8341	-39.6979	-41.529	-43.0548		260	-46.3197	-46.6248	-46.6248	-46.6248
	0.0601	-42.4194		0.0601	-48.8281		260.1	-41.529	-41.2238	-41.2238	-41.8341	-40.6134	-41.8341	-42.1393	-41.529	-41.529	-42.1393	-40.9186	-40.9186	-41.529	-40.9186	-43.0548	-42.1393	-41.8341	-41.8341	-42.7497	-40.9186	-41.529	-41.8341	-41.8341	-43.0548	-41.2238	-42.7497	-44.2755	-43.36	-41.2238	-41.529	-43.0548	-42.7497	-42.7497	-41.2238	-41.2238	-42.7497		260.1	-46.3197	-46.93	-46.3197	-47.2352
	0.0602	-42.4194		0.0602	-48.2178		260.2	-42.1393	-42.1393	-42.4445	-42.7497	-41.8341	-41.8341	-42.1393	-41.8341	-41.529	-42.1393	-41.529	-42.1393	-40.3082	-42.7497	-41.529	-41.8341	-43.6652	-42.1393	-42.4445	-39.6979	-41.529	-43.0548	-40.9186	-41.8341	-40.9186	-42.1393	-42.7497	-43.36	-42.1393	-41.529	-42.1393	-42.7497	-43.0548	-41.529	-41.529	-41.8341		260.2	-46.6248	-46.0145	-46.3197	-46.93
	0.0603	-42.1143		0.0603	-49.7437		260.3	-42.4445	-42.1393	-40.6134	-42.1393	-41.2238	-41.8341	-41.529	-41.529	-40.6134	-41.529	-41.8341	-41.529	-41.529	-41.2238	-42.1393	-42.4445	-41.529	-43.36	-42.7497	-40.9186	-42.1393	-43.0548	-39.6979	-42.1393	-42.1393	-42.1393	-41.2238	-43.36	-42.1393	-42.4445	-41.8341	-41.529	-43.0548	-41.2238	-42.7497	-41.529		260.3	-46.0145	-46.3197	-46.6248	-47.8455
	0.0604	-41.8091		0.0604	-49.4385		260.4	-41.8341	-41.2238	-41.2238	-42.4445	-40.9186	-42.4445	-42.1393	-40.3082	-41.529	-42.4445	-41.8341	-40.6134	-41.529	-42.1393	-41.8341	-41.8341	-41.8341	-42.4445	-42.4445	-41.2238	-41.2238	-43.36	-41.529	-43.6652	-41.529	-43.36	-43.0548	-43.36	-41.2238	-42.4445	-42.1393	-43.0548	-42.7497	-40.9186	-42.1393	-42.4445		260.4	-46.3197	-47.2352	-46.6248	-47.8455
	0.0605	-41.1987		0.0605	-48.2178		260.5	-42.4445	-42.1393	-41.529	-42.4445	-41.2238	-42.7497	-42.4445	-41.8341	-41.8341	-42.1393	-41.2238	-40.6134	-41.8341	-42.1393	-42.1393	-42.7497	-41.529	-43.0548	-43.6652	-40.3082	-41.2238	-42.4445	-41.529	-43.0548	-41.529	-42.7497	-43.9704	-43.0548	-41.529	-42.7497	-42.4445	-43.0548	-43.36	-41.2238	-41.529	-42.1393		260.5	-46.3197	-46.6248	-46.3197	-47.2352
	0.0606	-42.7246		0.0606	-48.2178		260.6	-41.8341	-41.8341	-40.6134	-41.8341	-42.1393	-41.529	-40.9186	-41.8341	-41.8341	-41.529	-40.9186	-41.8341	-41.529	-42.1393	-42.4445	-41.2238	-42.7497	-42.7497	-42.7497	-41.8341	-41.8341	-41.8341	-41.2238	-42.4445	-40.9186	-42.4445	-43.0548	-42.7497	-42.4445	-41.2238	-41.8341	-43.36	-42.7497	-41.2238	-41.529	-42.4445		260.6	-46.93	-46.0145	-46.3197	-47.8455
	0.0607	-41.8091		0.0607	-48.2178		260.7	-42.7497	-42.1393	-40.9186	-42.4445	-40.9186	-41.8341	-42.4445	-41.8341	-41.8341	-42.1393	-40.9186	-40.6134	-41.529	-41.8341	-41.529	-41.8341	-41.2238	-43.36	-42.7497	-40.9186	-42.4445	-43.0548	-40.9186	-43.0548	-40.6134	-43.0548	-43.0548	-43.36	-43.0548	-42.4445	-42.4445	-42.4445	-42.4445	-40.6134	-41.529	-41.8341		260.7	-46.3197	-46.6248	-46.6248	-46.93
	0.0608	-41.5039		0.0608	-49.1333		260.8	-41.8341	-42.4445	-41.529	-42.1393	-40.6134	-42.4445	-41.2238	-41.529	-42.7497	-42.7497	-41.529	-40.3082	-41.8341	-41.8341	-43.6652	-42.4445	-42.1393	-42.1393	-41.8341	-41.529	-41.2238	-43.0548	-41.2238	-42.7497	-41.529	-42.4445	-43.6652	-43.0548	-41.8341	-42.7497	-43.0548	-43.6652	-42.1393	-40.9186	-41.529	-41.529		260.8	-46.3197	-46.6248	-46.0145	-48.1507
	0.0609	-43.0298		0.0609	-48.2178		260.9	-42.1393	-41.2238	-40.9186	-41.2238	-42.1393	-42.1393	-41.8341	-42.4445	-42.4445	-42.4445	-41.529	-41.8341	-40.9186	-42.4445	-42.1393	-41.529	-41.529	-42.4445	-43.0548	-41.2238	-42.7497	-44.8859	-41.2238	-42.1393	-41.2238	-41.8341	-43.0548	-42.4445	-41.529	-42.7497	-41.8341	-43.36	-43.36	-41.2238	-41.529	-42.4445		260.9	-46.3197	-46.3197	-46.93	-47.5403
	0.061	-40.8936		0.061	-48.2178		261	-40.9186	-42.1393	-41.2238	-42.7497	-41.2238	-42.4445	-42.1393	-41.8341	-41.529	-41.8341	-42.1393	-40.6134	-40.6134	-41.8341	-43.0548	-41.8341	-42.4445	-42.7497	-43.0548	-40.6134	-42.7497	-42.7497	-40.0031	-43.36	-41.8341	-43.36	-43.6652	-43.36	-42.4445	-42.1393	-42.1393	-42.4445	-42.1393	-40.9186	-42.4445	-41.529		261	-46.0145	-45.7093	-46.3197	-48.1507
	0.0611	-42.1143		0.0611	-48.2178		261.1	-42.4445	-41.529	-40.6134	-42.1393	-40.9186	-41.8341	-41.529	-42.1393	-41.8341	-42.1393	-41.8341	-41.2238	-41.8341	-42.1393	-42.4445	-43.0548	-40.9186	-42.1393	-43.6652	-41.529	-41.529	-42.4445	-41.2238	-41.529	-41.529	-42.1393	-44.8859	-43.0548	-42.7497	-40.6134	-42.7497	-42.4445	-42.1393	-40.3082	-42.7497	-42.1393		261.1	-45.7093	-46.93	-46.93	-46.93
	0.0612	-41.8091		0.0612	-48.5229		261.2	-41.529	-42.1393	-40.9186	-41.8341	-41.529	-42.1393	-42.4445	-41.8341	-41.8341	-42.4445	-42.1393	-42.1393	-42.1393	-40.9186	-42.4445	-41.8341	-42.1393	-41.529	-43.0548	-40.3082	-41.529	-43.36	-40.0031	-43.0548	-40.9186	-41.8341	-43.6652	-42.4445	-42.1393	-42.4445	-42.4445	-43.0548	-42.4445	-41.529	-41.529	-42.1393		261.2	-46.3197	-46.0145	-46.93	-47.2352
	0.0613	-42.7246		0.0613	-48.5229		261.3	-41.529	-43.0548	-40.6134	-43.36	-42.1393	-42.1393	-40.9186	-41.529	-40.9186	-42.1393	-41.2238	-40.9186	-42.1393	-42.1393	-42.7497	-41.2238	-42.1393	-43.0548	-42.7497	-40.6134	-41.8341	-43.36	-40.9186	-42.4445	-41.529	-43.36	-42.4445	-43.0548	-41.2238	-42.4445	-42.1393	-42.7497	-42.7497	-40.9186	-41.8341	-42.1393		261.3	-46.93	-45.7093	-46.6248	-46.93
	0.0614	-42.7246		0.0614	-48.5229		261.4	-41.8341	-41.529	-40.9186	-41.529	-41.2238	-41.2238	-41.8341	-41.2238	-41.529	-41.2238	-41.529	-40.3082	-41.2238	-42.1393	-40.9186	-43.6652	-42.1393	-43.0548	-42.7497	-40.9186	-41.529	-43.0548	-41.529	-42.7497	-41.8341	-42.7497	-43.0548	-43.9704	-42.1393	-42.4445	-42.7497	-42.7497	-42.4445	-40.9186	-42.4445	-41.8341		261.4	-46.3197	-46.3197	-46.93	-46.6248
	0.0615	-40.5884		0.0615	-48.5229		261.5	-42.1393	-42.4445	-41.8341	-42.7497	-40.9186	-41.8341	-42.4445	-41.8341	-42.1393	-42.4445	-41.2238	-41.8341	-40.6134	-41.529	-42.1393	-42.1393	-42.1393	-42.7497	-42.1393	-40.0031	-41.529	-42.7497	-40.9186	-42.7497	-41.8341	-42.1393	-42.7497	-41.8341	-42.1393	-42.7497	-42.4445	-42.7497	-42.7497	-41.529	-41.529	-42.1393		261.5	-46.6248	-45.7093	-46.3197	-46.3197
	0.0616	-42.4194		0.0616	-48.8281		261.6	-43.0548	-41.2238	-41.2238	-42.7497	-41.8341	-41.8341	-41.529	-41.529	-41.8341	-42.4445	-41.2238	-41.529	-43.36	-41.529	-42.1393	-42.4445	-40.9186	-42.7497	-43.0548	-40.9186	-41.529	-43.0548	-40.9186	-43.36	-41.2238	-43.0548	-43.6652	-42.7497	-41.529	-42.1393	-41.8341	-42.4445	-42.1393	-41.529	-42.1393	-42.4445		261.6	-46.6248	-46.0145	-47.2352	-47.5403
	0.0617	-42.1143		0.0617	-48.2178		261.7	-41.2238	-41.529	-40.9186	-42.4445	-41.2238	-41.2238	-41.8341	-41.529	-41.8341	-41.2238	-40.9186	-40.0031	-41.2238	-42.1393	-41.529	-41.8341	-41.529	-42.1393	-44.2755	-41.529	-41.529	-43.0548	-41.2238	-43.36	-41.2238	-42.4445	-43.0548	-43.9704	-40.9186	-41.8341	-42.4445	-42.4445	-43.36	-41.2238	-42.1393	-42.1393		261.7	-46.3197	-45.4041	-47.2352	-47.8455
	0.0618	-41.8091		0.0618	-48.8281		261.8	-42.1393	-41.8341	-41.2238	-42.7497	-40.6134	-42.4445	-41.529	-42.4445	-41.8341	-42.4445	-41.529	-40.9186	-40.6134	-42.4445	-42.4445	-41.529	-41.529	-43.36	-43.9704	-40.3082	-41.529	-42.4445	-40.9186	-42.7497	-42.1393	-42.1393	-41.8341	-42.4445	-41.8341	-41.8341	-40.6134	-43.0548	-43.0548	-40.6134	-42.4445	-42.7497		261.8	-46.3197	-46.3197	-46.93	-46.93
	0.0619	-41.5039		0.0619	-48.5229		261.9	-42.4445	-41.529	-41.2238	-42.4445	-41.529	-42.7497	-42.1393	-41.8341	-41.8341	-42.4445	-41.8341	-40.3082	-42.1393	-40.9186	-41.2238	-41.529	-42.4445	-42.4445	-42.7497	-41.529	-42.1393	-43.0548	-41.2238	-43.0548	-40.6134	-43.36	-42.4445	-43.36	-42.7497	-42.7497	-42.4445	-43.0548	-42.1393	-40.0031	-41.529	-42.4445		261.9	-46.93	-46.6248	-46.3197	-46.93
	0.062	-42.4194		0.062	-48.2178		262	-41.529	-43.36	-40.9186	-42.7497	-41.529	-41.529	-42.7497	-41.8341	-41.8341	-43.0548	-41.8341	-40.3082	-41.529	-41.529	-42.7497	-42.4445	-41.529	-42.4445	-42.1393	-40.9186	-42.4445	-42.7497	-40.6134	-43.0548	-40.6134	-41.8341	-43.36	-42.1393	-42.4445	-42.7497	-43.0548	-42.1393	-43.0548	-40.6134	-41.529	-42.4445		262	-46.3197	-46.0145	-46.3197	-46.93
	0.0621	-41.8091		0.0621	-49.1333		262.1	-42.1393	-41.529	-40.3082	-42.4445	-40.6134	-42.4445	-41.8341	-41.529	-41.529	-41.2238	-41.8341	-40.9186	-41.8341	-41.8341	-42.1393	-43.36	-42.1393	-43.0548	-42.7497	-41.529	-40.3082	-43.36	-40.6134	-42.1393	-41.8341	-42.1393	-43.6652	-42.4445	-41.2238	-42.7497	-40.9186	-42.7497	-42.7497	-41.8341	-41.2238	-40.9186		262.1	-46.93	-46.6248	-47.2352	-47.2352
	0.0622	-41.1987		0.0622	-48.5229		262.2	-41.2238	-41.529	-41.2238	-41.8341	-41.2238	-41.529	-42.4445	-41.529	-41.529	-40.9186	-40.9186	-41.8341	-41.8341	-42.1393	-41.8341	-40.6134	-41.529	-43.36	-41.8341	-40.9186	-41.529	-42.7497	-40.9186	-42.1393	-41.2238	-43.0548	-43.36	-42.7497	-41.529	-42.1393	-42.4445	-43.0548	-42.4445	-40.3082	-40.9186	-41.2238		262.2	-46.3197	-46.93	-46.93	-47.2352
	0.0623	-42.4194		0.0623	-47.6074		262.3	-42.1393	-42.1393	-41.529	-41.8341	-41.8341	-41.529	-41.529	-41.529	-42.1393	-42.1393	-40.9186	-39.6979	-40.6134	-41.529	-42.7497	-42.1393	-41.529	-43.36	-43.0548	-40.9186	-42.1393	-42.4445	-40.0031	-43.0548	-41.2238	-42.4445	-42.4445	-43.0548	-42.7497	-41.8341	-42.4445	-42.4445	-42.4445	-40.3082	-41.529	-41.8341		262.3	-47.2352	-46.6248	-46.0145	-47.2352
	0.0624	-42.1143		0.0624	-48.5229		262.4	-40.9186	-41.2238	-41.529	-43.0548	-40.9186	-42.7497	-42.1393	-42.7497	-41.529	-42.4445	-42.4445	-41.2238	-42.1393	-41.529	-42.4445	-43.0548	-42.4445	-42.4445	-43.6652	-41.2238	-41.529	-43.0548	-40.9186	-42.4445	-41.2238	-41.529	-43.0548	-43.36	-43.0548	-43.0548	-41.2238	-41.8341	-43.36	-41.8341	-41.8341	-43.0548		262.4	-46.6248	-46.0145	-46.3197	-46.93
	0.0625	-42.1143		0.0625	-48.2178		262.5	-41.8341	-41.529	-41.2238	-42.4445	-41.2238	-43.0548	-43.0548	-41.8341	-43.0548	-41.2238	-41.2238	-41.8341	-41.529	-42.7497	-42.1393	-42.1393	-42.1393	-42.4445	-42.7497	-41.2238	-41.2238	-43.36	-41.8341	-41.8341	-41.529	-41.529	-42.4445	-42.7497	-41.8341	-43.0548	-42.4445	-42.4445	-43.0548	-41.529	-41.2238	-42.4445		262.5	-47.2352	-46.3197	-46.6248	-47.2352
	0.0626	-40.5884		0.0626	-48.2178		262.6	-42.4445	-41.8341	-41.2238	-41.8341	-41.529	-41.2238	-41.529	-40.0031	-41.2238	-41.8341	-40.6134	-42.1393	-41.8341	-40.3082	-42.7497	-42.4445	-42.1393	-43.0548	-42.7497	-40.6134	-41.8341	-43.9704	-39.6979	-42.7497	-41.8341	-43.0548	-43.9704	-42.7497	-42.1393	-42.7497	-42.1393	-43.0548	-42.4445	-40.9186	-42.4445	-41.529		262.6	-46.6248	-46.6248	-46.6248	-46.93
	0.0627	-42.7246		0.0627	-48.5229		262.7	-41.529	-41.2238	-41.8341	-42.7497	-41.2238	-42.1393	-42.4445	-41.8341	-41.2238	-42.4445	-41.529	-41.8341	-41.8341	-41.8341	-40.9186	-42.4445	-42.1393	-42.4445	-42.7497	-42.1393	-42.7497	-42.7497	-40.9186	-42.1393	-41.2238	-40.9186	-43.6652	-43.6652	-41.2238	-41.529	-41.529	-42.7497	-42.1393	-40.6134	-42.1393	-41.8341		262.7	-46.3197	-46.0145	-47.2352	-47.2352
	0.0628	-41.8091		0.0628	-48.8281		262.8	-42.7497	-42.1393	-41.8341	-42.1393	-40.6134	-41.529	-42.7497	-42.4445	-42.1393	-42.1393	-41.8341	-41.2238	-42.1393	-41.2238	-42.7497	-42.7497	-42.1393	-42.1393	-43.6652	-40.0031	-41.2238	-42.4445	-41.2238	-42.1393	-41.2238	-42.7497	-43.0548	-42.4445	-42.1393	-41.2238	-42.4445	-41.8341	-43.0548	-41.2238	-42.4445	-42.1393		262.8	-46.6248	-46.3197	-46.0145	-46.93
	0.0629	-41.1987		0.0629	-47.9126		262.9	-42.1393	-41.2238	-40.9186	-42.4445	-40.9186	-41.8341	-41.529	-41.8341	-41.529	-41.529	-40.9186	-41.529	-42.4445	-40.6134	-42.1393	-41.8341	-41.8341	-42.4445	-42.4445	-41.2238	-41.529	-43.36	-40.3082	-41.529	-41.8341	-42.4445	-42.7497	-42.4445	-42.1393	-42.4445	-41.529	-42.7497	-42.7497	-41.2238	-42.1393	-41.529		262.9	-46.6248	-46.93	-46.6248	-47.2352
	0.063	-42.4194		0.063	-48.2178		263	-42.4445	-42.1393	-42.1393	-43.6652	-41.8341	-42.4445	-42.1393	-42.1393	-41.2238	-42.1393	-41.529	-41.2238	-41.2238	-43.0548	-41.2238	-41.8341	-40.6134	-42.4445	-42.4445	-42.7497	-42.1393	-43.0548	-40.9186	-43.6652	-41.529	-42.7497	-42.4445	-43.36	-42.1393	-42.4445	-41.8341	-43.0548	-42.4445	-40.6134	-41.8341	-42.1393		263	-46.6248	-46.3197	-46.93	-47.2352
	0.0631	-41.5039		0.0631	-48.5229		263.1	-42.1393	-42.1393	-40.9186	-42.1393	-40.6134	-42.1393	-42.1393	-41.529	-40.9186	-41.529	-41.8341	-40.9186	-40.3082	-41.529	-42.7497	-42.7497	-41.8341	-43.6652	-43.36	-39.6979	-41.2238	-42.7497	-41.2238	-42.1393	-41.529	-42.1393	-43.6652	-42.4445	-42.1393	-42.4445	-41.8341	-42.4445	-43.0548	-40.9186	-41.8341	-43.0548		263.1	-46.6248	-46.93	-46.6248	-47.2352
	0.0632	-42.7246		0.0632	-47.9126		263.2	-42.1393	-41.529	-41.2238	-42.4445	-41.2238	-41.2238	-41.529	-41.8341	-42.1393	-42.7497	-42.4445	-40.3082	-41.529	-42.1393	-41.8341	-41.529	-41.2238	-42.7497	-43.0548	-41.2238	-41.529	-43.9704	-40.0031	-42.1393	-41.2238	-43.0548	-42.1393	-41.8341	-41.2238	-42.1393	-42.1393	-42.7497	-42.1393	-41.2238	-41.2238	-41.529		263.2	-46.3197	-46.3197	-46.3197	-46.6248
	0.0633	-40.5884		0.0633	-48.5229		263.3	-41.8341	-43.0548	-41.529	-42.1393	-41.8341	-43.0548	-41.8341	-41.529	-41.2238	-42.4445	-40.9186	-41.2238	-41.8341	-42.1393	-41.8341	-41.8341	-41.529	-42.7497	-42.1393	-40.9186	-42.1393	-43.36	-40.9186	-42.4445	-40.6134	-42.4445	-43.36	-42.7497	-42.7497	-42.1393	-41.529	-42.4445	-42.4445	-40.3082	-41.8341	-42.4445		263.3	-46.0145	-46.3197	-46.6248	-46.93
	0.0634	-42.7246		0.0634	-49.1333		263.4	-41.2238	-42.1393	-42.1393	-42.7497	-40.9186	-42.4445	-42.4445	-41.2238	-42.1393	-40.9186	-42.4445	-40.9186	-42.1393	-42.4445	-42.4445	-42.4445	-43.36	-42.4445	-41.8341	-40.6134	-41.8341	-42.7497	-40.3082	-42.7497	-41.2238	-41.8341	-45.1911	-42.7497	-42.4445	-42.1393	-42.1393	-43.0548	-42.7497	-42.1393	-42.4445	-42.1393		263.4	-46.93	-46.3197	-47.2352	-47.5403
	0.0635	-41.8091		0.0635	-48.2178		263.5	-42.1393	-41.2238	-40.3082	-42.7497	-41.2238	-41.529	-41.2238	-41.529	-42.1393	-41.529	-41.8341	-41.8341	-40.9186	-42.4445	-41.8341	-42.1393	-42.1393	-43.0548	-43.0548	-41.2238	-42.1393	-41.8341	-40.6134	-41.529	-41.529	-42.4445	-43.0548	-42.1393	-42.4445	-41.8341	-42.1393	-42.7497	-42.4445	-41.8341	-41.2238	-41.8341		263.5	-47.2352	-47.2352	-46.93	-47.2352
	0.0636	-41.5039		0.0636	-47.9126		263.6	-42.7497	-42.4445	-40.9186	-43.6652	-42.1393	-42.4445	-41.8341	-42.1393	-41.529	-42.1393	-41.8341	-41.529	-40.9186	-40.6134	-41.2238	-42.1393	-42.4445	-43.0548	-41.8341	-41.2238	-41.2238	-43.0548	-40.6134	-42.1393	-40.9186	-43.36	-43.36	-43.0548	-42.1393	-41.8341	-41.529	-42.7497	-42.1393	-41.2238	-42.4445	-41.529		263.6	-46.93	-46.0145	-46.0145	-46.6248
	0.0637	-42.4194		0.0637	-48.8281		263.7	-41.2238	-40.9186	-41.529	-42.4445	-40.6134	-42.4445	-42.1393	-41.529	-41.529	-42.1393	-42.4445	-41.8341	-40.9186	-41.8341	-42.1393	-42.4445	-41.529	-41.8341	-43.0548	-40.9186	-41.529	-42.7497	-40.0031	-42.7497	-42.7497	-43.36	-41.529	-43.36	-41.2238	-43.0548	-41.529	-43.0548	-42.7497	-40.6134	-42.7497	-42.4445		263.7	-46.3197	-46.3197	-46.3197	-46.3197
	0.0638	-41.5039		0.0638	-48.2178		263.8	-42.4445	-41.529	-41.8341	-42.4445	-40.6134	-42.1393	-42.4445	-42.4445	-41.529	-41.529	-41.8341	-41.8341	-42.1393	-42.1393	-41.529	-43.0548	-43.0548	-42.1393	-42.1393	-40.3082	-42.1393	-42.4445	-40.3082	-42.4445	-41.2238	-42.1393	-43.0548	-42.7497	-42.1393	-42.4445	-42.4445	-43.0548	-42.4445	-40.9186	-41.2238	-41.8341		263.8	-46.3197	-46.93	-47.2352	-46.3197
	0.0639	-41.8091		0.0639	-48.2178		263.9	-42.1393	-42.1393	-40.9186	-43.0548	-42.4445	-41.8341	-42.7497	-42.4445	-42.4445	-41.529	-41.529	-41.2238	-42.1393	-41.529	-41.2238	-43.36	-42.4445	-42.7497	-42.1393	-41.2238	-42.4445	-43.9704	-40.9186	-42.1393	-41.2238	-43.36	-43.0548	-43.0548	-42.7497	-42.1393	-41.529	-43.0548	-41.8341	-40.9186	-41.529	-41.8341		263.9	-46.3197	-47.5403	-46.0145	-46.6248
	0.064	-42.4194		0.064	-47.9126		264	-41.8341	-41.2238	-41.529	-42.7497	-41.2238	-42.7497	-42.4445	-41.2238	-40.9186	-42.4445	-41.2238	-41.2238	-41.2238	-41.529	-42.1393	-41.529	-41.2238	-43.0548	-43.6652	-40.6134	-41.529	-43.6652	-40.9186	-42.7497	-41.2238	-42.7497	-43.36	-43.36	-42.1393	-42.1393	-42.1393	-41.529	-42.7497	-41.529	-42.1393	-41.8341		264	-47.2352	-47.2352	-46.3197	-46.6248
	0.0641	-42.4194		0.0641	-48.2178		264.1	-41.8341	-41.8341	-42.4445	-42.4445	-41.529	-42.7497	-41.2238	-41.529	-40.9186	-42.1393	-41.8341	-40.6134	-40.6134	-41.2238	-41.529	-41.529	-41.529	-43.36	-43.0548	-41.2238	-41.8341	-42.4445	-40.9186	-42.4445	-41.8341	-41.529	-43.36	-43.36	-42.1393	-42.7497	-42.1393	-42.4445	-42.4445	-40.6134	-41.2238	-42.7497		264.1	-46.93	-47.2352	-47.2352	-47.2352
	0.0642	-41.8091		0.0642	-48.5229		264.2	-41.529	-41.529	-41.2238	-42.4445	-40.6134	-41.529	-42.4445	-41.8341	-41.529	-41.8341	-42.1393	-40.9186	-41.8341	-40.3082	-41.8341	-41.529	-42.1393	-42.4445	-41.8341	-40.6134	-41.8341	-42.7497	-40.6134	-41.8341	-41.529	-42.1393	-43.36	-42.7497	-41.8341	-42.4445	-41.2238	-42.4445	-41.529	-40.3082	-41.529	-42.1393		264.2	-46.93	-47.2352	-46.93	-46.93
	0.0643	-41.1987		0.0643	-47.9126		264.3	-42.1393	-42.1393	-40.0031	-43.36	-42.1393	-42.7497	-42.1393	-43.0548	-41.2238	-41.529	-40.9186	-41.8341	-41.529	-42.4445	-42.1393	-42.7497	-41.8341	-41.2238	-42.4445	-40.9186	-42.4445	-42.4445	-41.2238	-42.4445	-41.8341	-42.7497	-42.4445	-41.8341	-42.1393	-41.8341	-42.7497	-42.1393	-42.1393	-40.9186	-42.1393	-42.7497		264.3	-46.6248	-46.3197	-46.93	-46.93
	0.0644	-41.8091		0.0644	-48.2178		264.4	-42.4445	-42.1393	-40.9186	-42.1393	-40.6134	-43.0548	-40.6134	-41.2238	-41.529	-42.1393	-42.4445	-41.529	-41.8341	-41.529	-41.529	-41.8341	-42.4445	-43.0548	-42.7497	-40.6134	-41.2238	-42.1393	-39.0875	-41.8341	-41.529	-43.0548	-43.6652	-42.7497	-40.9186	-43.36	-41.529	-42.7497	-43.36	-41.8341	-41.8341	-41.8341		264.4	-46.6248	-46.6248	-46.6248	-46.93
	0.0645	-42.1143		0.0645	-48.2178		264.5	-42.1393	-41.529	-41.529	-41.2238	-41.2238	-41.8341	-42.7497	-40.9186	-41.529	-42.1393	-41.2238	-41.529	-40.6134	-41.529	-41.2238	-41.8341	-41.529	-42.7497	-41.8341	-41.2238	-41.2238	-42.4445	-40.6134	-41.8341	-42.1393	-42.7497	-43.36	-43.36	-41.529	-42.1393	-42.1393	-42.4445	-43.0548	-41.2238	-41.529	-42.1393		264.5	-46.3197	-46.6248	-46.93	-46.93
	0.0646	-41.5039		0.0646	-48.2178		264.6	-41.8341	-41.8341	-40.6134	-43.0548	-40.6134	-41.8341	-42.1393	-42.1393	-41.529	-42.4445	-40.3082	-40.3082	-41.2238	-41.529	-42.7497	-41.8341	-42.7497	-43.36	-43.0548	-39.6979	-40.9186	-43.6652	-41.8341	-41.2238	-40.6134	-42.7497	-42.4445	-41.8341	-42.7497	-42.1393	-41.8341	-43.0548	-42.4445	-40.9186	-41.8341	-41.8341		264.6	-46.6248	-46.3197	-46.6248	-46.3197
	0.0647	-43.0298		0.0647	-47.9126		264.7	-41.2238	-41.8341	-40.9186	-41.8341	-41.529	-42.4445	-41.2238	-41.2238	-42.7497	-42.1393	-41.8341	-40.6134	-40.9186	-41.8341	-41.8341	-43.36	-42.1393	-42.4445	-43.0548	-41.2238	-42.1393	-43.0548	-40.6134	-41.8341	-41.2238	-42.7497	-43.0548	-42.7497	-41.529	-42.7497	-42.4445	-42.1393	-41.8341	-40.6134	-42.1393	-41.529		264.7	-46.0145	-46.3197	-46.93	-46.93
	0.0648	-41.5039		0.0648	-48.8281		264.8	-42.7497	-41.529	-41.2238	-40.9186	-40.9186	-42.1393	-42.1393	-42.1393	-41.8341	-41.529	-41.8341	-42.1393	-41.2238	-42.4445	-40.9186	-42.4445	-42.1393	-41.8341	-42.1393	-41.2238	-42.1393	-42.7497	-40.9186	-41.8341	-41.8341	-42.1393	-43.36	-42.7497	-40.9186	-41.8341	-41.8341	-43.36	-42.7497	-41.529	-42.1393	-42.4445		264.8	-47.5403	-46.6248	-47.2352	-46.6248
	0.0649	-41.5039		0.0649	-47.6074		264.9	-42.4445	-40.9186	-41.8341	-42.1393	-40.9186	-41.529	-41.8341	-41.2238	-41.529	-41.529	-41.529	-40.9186	-41.8341	-42.1393	-42.4445	-40.6134	-42.1393	-43.0548	-43.0548	-41.2238	-41.529	-43.9704	-41.2238	-43.0548	-42.1393	-42.1393	-42.7497	-43.6652	-41.8341	-41.8341	-42.1393	-41.529	-43.0548	-40.9186	-42.1393	-42.1393		264.9	-45.4041	-46.6248	-47.2352	-47.2352
	0.065	-42.1143		0.065	-47.9126		265	-40.3082	-42.1393	-40.9186	-41.8341	-41.2238	-42.4445	-41.529	-41.529	-42.1393	-41.529	-40.9186	-39.6979	-42.1393	-42.1393	-41.8341	-41.8341	-41.529	-42.4445	-43.36	-40.9186	-41.2238	-42.7497	-40.9186	-42.1393	-40.9186	-42.4445	-42.7497	-42.7497	-42.1393	-43.0548	-42.1393	-43.0548	-43.0548	-40.6134	-42.1393	-41.8341		265	-46.6248	-46.93	-47.2352	-46.6248
	0.0651	-42.4194		0.0651	-47.9126		265.1	-41.529	-41.2238	-40.9186	-42.1393	-40.6134	-42.1393	-42.1393	-42.4445	-42.7497	-41.8341	-41.8341	-40.9186	-41.8341	-41.529	-40.9186	-42.7497	-42.4445	-43.36	-43.36	-40.9186	-42.1393	-43.0548	-40.6134	-42.4445	-41.2238	-43.0548	-44.2755	-42.4445	-41.529	-42.4445	-42.7497	-43.36	-43.0548	-41.529	-42.1393	-42.7497		265.1	-47.2352	-46.0145	-46.0145	-46.6248
	0.0652	-41.8091		0.0652	-47.9126		265.2	-42.7497	-40.9186	-41.8341	-42.7497	-41.529	-42.7497	-42.4445	-42.4445	-41.8341	-42.1393	-42.4445	-41.8341	-41.2238	-41.8341	-42.4445	-42.1393	-41.8341	-42.7497	-42.4445	-40.9186	-42.7497	-43.36	-40.9186	-42.1393	-41.529	-42.7497	-43.0548	-43.0548	-42.4445	-41.529	-42.7497	-43.36	-42.1393	-40.6134	-41.8341	-41.8341		265.2	-47.5403	-46.6248	-47.2352	-46.6248
	0.0653	-42.4194		0.0653	-48.2178		265.3	-41.2238	-42.4445	-41.529	-43.9704	-40.3082	-43.0548	-42.1393	-41.2238	-41.529	-42.7497	-41.529	-41.529	-41.2238	-42.4445	-42.7497	-42.1393	-40.6134	-43.0548	-43.36	-41.8341	-42.1393	-42.7497	-41.529	-43.0548	-41.529	-42.7497	-42.7497	-43.6652	-41.8341	-42.4445	-41.529	-43.6652	-43.0548	-41.2238	-41.8341	-42.1393		265.3	-46.93	-46.93	-46.3197	-47.2352
	0.0654	-42.1143		0.0654	-48.8281		265.4	-41.529	-41.2238	-41.529	-42.7497	-41.529	-42.4445	-41.529	-42.1393	-41.2238	-41.529	-40.9186	-40.9186	-41.2238	-42.1393	-40.9186	-41.529	-41.529	-43.0548	-43.0548	-40.9186	-41.529	-43.0548	-41.529	-41.529	-41.2238	-42.1393	-43.9704	-43.0548	-41.8341	-41.8341	-42.7497	-41.8341	-43.6652	-40.9186	-42.1393	-42.1393		265.4	-46.93	-46.6248	-46.6248	-46.6248
	0.0655	-41.5039		0.0655	-47.6074		265.5	-41.2238	-41.2238	-40.3082	-42.7497	-40.9186	-41.529	-41.8341	-42.1393	-42.1393	-42.1393	-41.529	-40.0031	-41.2238	-41.529	-42.1393	-42.1393	-41.8341	-41.8341	-42.7497	-40.9186	-42.1393	-43.0548	-40.6134	-42.1393	-42.1393	-42.4445	-42.4445	-42.7497	-42.4445	-41.529	-42.7497	-42.7497	-43.6652	-40.3082	-41.2238	-42.4445		265.5	-46.6248	-46.3197	-46.6248	-46.3197
	0.0656	-41.8091		0.0656	-48.2178		265.6	-40.6134	-42.1393	-40.9186	-42.1393	-41.529	-42.1393	-42.1393	-43.0548	-41.8341	-42.4445	-41.529	-41.529	-42.4445	-42.1393	-43.0548	-42.7497	-40.9186	-43.36	-42.4445	-40.6134	-42.4445	-43.9704	-40.9186	-42.4445	-41.2238	-42.1393	-42.7497	-42.7497	-41.8341	-42.4445	-41.2238	-41.8341	-42.7497	-40.3082	-41.529	-41.8341		265.6	-46.3197	-47.2352	-46.6248	-46.93
	0.0657	-42.1143		0.0657	-48.2178		265.7	-42.4445	-41.8341	-40.9186	-42.7497	-41.2238	-42.1393	-41.529	-41.2238	-40.3082	-42.7497	-41.8341	-41.529	-40.9186	-42.7497	-42.4445	-42.4445	-42.1393	-43.0548	-43.0548	-40.6134	-41.8341	-42.1393	-40.6134	-41.8341	-41.529	-41.8341	-43.9704	-43.0548	-41.8341	-42.1393	-42.4445	-42.7497	-41.2238	-40.9186	-41.529	-40.9186		265.7	-46.93	-47.2352	-47.2352	-46.6248
	0.0658	-41.8091		0.0658	-47.6074		265.8	-42.4445	-41.529	-41.529	-41.529	-41.2238	-42.7497	-42.4445	-41.529	-41.529	-41.529	-41.2238	-42.1393	-41.2238	-41.529	-41.8341	-42.1393	-42.7497	-42.4445	-42.4445	-41.2238	-41.529	-42.1393	-40.3082	-43.0548	-42.1393	-42.4445	-42.4445	-42.7497	-42.1393	-41.2238	-42.4445	-42.7497	-42.1393	-40.6134	-41.8341	-42.4445		265.8	-46.3197	-47.2352	-46.3197	-46.3197
	0.0659	-41.5039		0.0659	-48.2178		265.9	-41.2238	-42.1393	-41.529	-41.2238	-41.2238	-42.1393	-42.4445	-41.529	-41.8341	-41.2238	-40.9186	-40.9186	-41.8341	-41.8341	-41.8341	-41.529	-40.9186	-43.0548	-42.4445	-40.3082	-40.9186	-43.0548	-41.2238	-42.4445	-40.6134	-42.4445	-42.1393	-41.529	-42.4445	-42.1393	-42.7497	-42.7497	-43.36	-40.6134	-39.6979	-42.1393		265.9	-46.3197	-46.6248	-46.6248	-46.6248
	0.066	-42.4194		0.066	-48.5229		266	-41.8341	-42.1393	-40.9186	-42.4445	-40.3082	-41.529	-41.8341	-41.2238	-42.1393	-41.8341	-42.4445	-40.9186	-41.2238	-41.8341	-42.1393	-42.1393	-42.1393	-42.7497	-43.36	-40.9186	-41.529	-43.0548	-40.9186	-43.0548	-40.6134	-43.9704	-42.7497	-42.4445	-42.4445	-41.8341	-41.2238	-43.0548	-43.6652	-40.9186	-42.1393	-41.8341		266	-46.6248	-46.6248	-46.3197	-46.3197
	0.0661	-41.8091		0.0661	-47.9126		266.1	-41.8341	-40.9186	-41.2238	-41.2238	-41.529	-42.4445	-42.4445	-41.8341	-41.8341	-41.529	-41.2238	-41.8341	-41.529	-41.8341	-41.2238	-42.1393	-42.7497	-43.0548	-42.7497	-41.2238	-41.529	-42.4445	-40.0031	-41.529	-42.1393	-42.4445	-42.7497	-42.7497	-41.529	-41.8341	-41.529	-41.8341	-43.36	-41.8341	-41.8341	-42.1393		266.1	-47.2352	-47.2352	-46.93	-46.6248
	0.0662	-41.8091		0.0662	-48.8281		266.2	-41.8341	-42.4445	-41.2238	-41.2238	-40.6134	-41.8341	-41.529	-41.8341	-40.9186	-41.8341	-41.2238	-41.529	-41.8341	-41.529	-41.8341	-41.8341	-41.8341	-42.4445	-40.9186	-41.2238	-42.4445	-43.0548	-40.6134	-42.4445	-41.2238	-41.529	-42.4445	-43.36	-42.7497	-41.8341	-42.7497	-42.7497	-41.8341	-40.3082	-41.8341	-42.1393		266.2	-46.6248	-47.2352	-46.93	-47.2352
	0.0663	-42.4194		0.0663	-48.2178		266.3	-41.529	-42.1393	-41.529	-42.4445	-40.6134	-43.36	-41.8341	-41.2238	-41.2238	-42.4445	-41.2238	-41.2238	-42.4445	-42.1393	-43.36	-42.1393	-42.1393	-43.0548	-43.36	-40.3082	-40.9186	-43.9704	-41.529	-42.7497	-40.6134	-42.7497	-43.0548	-42.1393	-42.4445	-42.1393	-41.2238	-43.0548	-42.4445	-41.2238	-40.9186	-42.1393		266.3	-47.2352	-46.93	-46.93	-46.0145
	0.0664	-41.5039		0.0664	-48.2178		266.4	-41.2238	-41.8341	-41.2238	-42.4445	-41.2238	-41.2238	-40.3082	-41.8341	-42.1393	-41.8341	-42.1393	-40.9186	-40.9186	-41.2238	-41.8341	-41.8341	-41.2238	-43.36	-42.7497	-41.2238	-41.529	-42.4445	-41.529	-42.1393	-41.529	-42.1393	-42.7497	-42.1393	-41.529	-41.2238	-41.529	-41.8341	-43.0548	-41.529	-41.2238	-41.529		266.4	-46.93	-46.3197	-46.6248	-46.6248
	0.0665	-41.5039		0.0665	-47.9126		266.5	-41.2238	-42.1393	-40.9186	-42.1393	-40.3082	-42.1393	-41.8341	-41.8341	-42.4445	-41.2238	-42.1393	-40.9186	-40.6134	-42.7497	-41.8341	-42.4445	-41.529	-42.4445	-43.0548	-41.529	-41.8341	-42.7497	-40.6134	-42.4445	-41.2238	-42.1393	-42.1393	-43.36	-42.1393	-42.4445	-41.529	-43.36	-41.8341	-40.6134	-42.1393	-41.8341		266.5	-46.3197	-46.6248	-46.3197	-45.7093
	0.0666	-42.7246		0.0666	-48.2178		266.6	-41.8341	-42.7497	-41.2238	-41.8341	-41.2238	-42.4445	-42.1393	-42.4445	-41.529	-41.529	-41.8341	-41.2238	-42.1393	-42.1393	-42.4445	-42.1393	-42.7497	-42.7497	-42.1393	-41.8341	-41.8341	-43.0548	-40.3082	-42.7497	-40.0031	-41.8341	-42.7497	-42.7497	-42.7497	-42.1393	-42.1393	-43.36	-42.4445	-41.529	-41.529	-42.7497		266.6	-47.2352	-46.6248	-46.3197	-46.6248
	0.0667	-41.8091		0.0667	-47.9126		266.7	-42.1393	-41.8341	-41.2238	-41.529	-41.2238	-42.1393	-42.7497	-41.2238	-41.529	-41.8341	-41.529	-41.529	-40.6134	-41.2238	-42.4445	-42.1393	-41.2238	-43.0548	-42.4445	-41.529	-41.529	-43.0548	-42.1393	-42.1393	-40.9186	-41.529	-43.36	-43.0548	-40.9186	-41.529	-42.7497	-42.1393	-43.0548	-42.1393	-40.3082	-43.36		266.7	-46.3197	-47.2352	-46.93	-46.93
	0.0668	-41.8091		0.0668	-48.2178		266.8	-41.2238	-40.9186	-41.529	-42.7497	-41.529	-42.1393	-42.4445	-41.2238	-41.8341	-42.7497	-41.529	-40.9186	-41.529	-42.4445	-40.6134	-41.8341	-41.529	-42.4445	-43.6652	-41.2238	-41.529	-43.0548	-40.3082	-41.2238	-41.8341	-42.4445	-42.4445	-42.1393	-42.4445	-42.1393	-41.8341	-42.4445	-42.4445	-40.6134	-41.2238	-41.529		266.8	-46.3197	-46.3197	-47.2352	-46.6248
	0.0669	-42.7246		0.0669	-47.9126		266.9	-42.1393	-42.1393	-40.9186	-42.1393	-41.2238	-42.1393	-41.8341	-41.529	-42.1393	-42.4445	-41.529	-41.8341	-41.2238	-42.1393	-41.8341	-42.1393	-42.4445	-43.0548	-42.7497	-41.8341	-42.1393	-43.6652	-40.6134	-42.4445	-41.8341	-42.7497	-43.0548	-42.7497	-41.8341	-43.0548	-41.8341	-42.7497	-42.7497	-40.9186	-42.1393	-42.4445		266.9	-47.2352	-47.2352	-46.0145	-47.5403
	0.067	-42.1143		0.067	-48.5229		267	-42.1393	-43.36	-41.529	-41.529	-40.0031	-42.1393	-42.7497	-41.8341	-41.8341	-40.9186	-41.2238	-40.9186	-41.8341	-40.3082	-42.4445	-43.0548	-41.2238	-42.4445	-42.4445	-40.9186	-40.9186	-42.7497	-40.9186	-42.7497	-41.529	-42.7497	-43.9704	-42.7497	-40.9186	-42.4445	-42.7497	-43.36	-42.1393	-40.9186	-41.8341	-41.8341		267	-47.2352	-46.6248	-46.3197	-46.93
	0.0671	-41.1987		0.0671	-47.9126		267.1	-41.8341	-41.529	-41.529	-42.4445	-41.529	-41.8341	-41.8341	-42.1393	-41.8341	-41.8341	-42.4445	-42.1393	-41.8341	-42.7497	-42.7497	-42.4445	-41.8341	-42.1393	-42.7497	-40.3082	-41.8341	-42.1393	-41.2238	-42.1393	-41.2238	-42.4445	-43.0548	-42.7497	-42.1393	-41.8341	-42.1393	-41.529	-42.1393	-42.4445	-41.8341	-41.8341		267.1	-46.93	-46.3197	-46.6248	-47.8455
	0.0672	-42.7246		0.0672	-48.2178		267.2	-42.4445	-41.529	-41.2238	-42.7497	-40.6134	-42.4445	-41.2238	-41.2238	-41.2238	-41.529	-42.1393	-41.2238	-42.1393	-43.0548	-42.4445	-41.529	-41.8341	-43.6652	-42.7497	-41.2238	-41.529	-43.0548	-41.529	-42.7497	-41.529	-41.8341	-43.36	-43.36	-42.1393	-41.529	-41.2238	-42.7497	-43.0548	-40.9186	-41.8341	-42.4445		267.2	-46.93	-47.2352	-46.6248	-47.2352
	0.0673	-41.5039		0.0673	-48.2178		267.3	-42.4445	-41.2238	-40.6134	-42.4445	-40.6134	-42.4445	-42.1393	-40.9186	-41.529	-41.529	-42.4445	-40.9186	-41.2238	-41.529	-41.8341	-41.8341	-41.8341	-43.36	-43.0548	-41.529	-41.2238	-43.36	-40.3082	-41.8341	-41.529	-42.7497	-43.36	-42.7497	-41.2238	-42.7497	-42.1393	-43.0548	-43.0548	-40.9186	-41.8341	-41.8341		267.3	-46.6248	-47.5403	-46.3197	-46.3197
	0.0674	-41.1987		0.0674	-47.6074		267.4	-41.529	-41.529	-40.9186	-41.529	-40.9186	-41.8341	-41.2238	-42.1393	-42.1393	-42.4445	-41.2238	-41.529	-41.529	-41.529	-42.7497	-41.8341	-41.2238	-42.7497	-42.1393	-40.3082	-42.1393	-43.0548	-40.9186	-43.36	-41.2238	-42.4445	-44.2755	-42.4445	-41.529	-41.8341	-41.8341	-42.1393	-43.0548	-41.529	-41.529	-42.7497		267.4	-47.5403	-47.2352	-46.93	-47.2352
	0.0675	-41.8091		0.0675	-48.2178		267.5	-41.8341	-40.6134	-41.8341	-41.529	-40.9186	-41.2238	-41.529	-42.4445	-41.529	-42.1393	-40.9186	-40.3082	-41.529	-41.529	-41.529	-42.1393	-41.8341	-43.36	-42.4445	-41.529	-41.8341	-41.8341	-41.529	-42.1393	-41.8341	-43.0548	-42.7497	-43.0548	-41.8341	-41.8341	-41.8341	-42.4445	-43.0548	-41.8341	-42.1393	-41.529		267.5	-46.93	-46.93	-46.93	-47.5403
	0.0676	-41.1987		0.0676	-48.2178		267.6	-42.4445	-41.8341	-40.6134	-42.7497	-42.1393	-42.7497	-42.4445	-42.7497	-40.9186	-41.529	-41.8341	-41.529	-41.8341	-41.8341	-41.529	-42.1393	-41.8341	-41.8341	-43.6652	-41.8341	-41.8341	-42.7497	-40.6134	-42.7497	-40.9186	-42.7497	-43.36	-43.9704	-41.8341	-42.7497	-41.2238	-43.36	-41.8341	-40.6134	-41.529	-41.529		267.6	-47.2352	-47.5403	-46.3197	-47.2352
	0.0677	-41.5039		0.0677	-48.2178		267.7	-42.1393	-41.8341	-40.6134	-43.0548	-40.9186	-42.1393	-41.2238	-41.529	-40.3082	-42.1393	-41.529	-40.9186	-41.2238	-41.8341	-42.1393	-42.4445	-40.9186	-42.7497	-42.7497	-41.529	-40.9186	-43.6652	-39.6979	-42.4445	-40.3082	-41.529	-43.9704	-43.36	-41.529	-41.529	-41.529	-42.1393	-42.7497	-41.8341	-41.529	-42.4445		267.7	-46.6248	-46.6248	-45.7093	-46.3197
	0.0678	-42.7246		0.0678	-48.5229		267.8	-41.8341	-41.8341	-41.529	-42.4445	-41.529	-41.529	-42.7497	-41.8341	-41.529	-42.1393	-42.1393	-41.8341	-40.3082	-42.1393	-41.529	-41.529	-41.2238	-43.0548	-42.4445	-40.0031	-41.8341	-43.0548	-40.9186	-41.529	-41.529	-42.4445	-43.36	-43.36	-42.4445	-40.9186	-41.529	-43.6652	-43.0548	-40.9186	-42.1393	-41.529		267.8	-46.3197	-47.5403	-46.6248	-46.6248
	0.0679	-42.1143		0.0679	-48.2178		267.9	-41.529	-42.1393	-41.2238	-42.1393	-42.1393	-41.8341	-42.1393	-42.1393	-41.2238	-41.529	-41.2238	-41.8341	-42.1393	-41.529	-42.7497	-41.8341	-42.7497	-41.2238	-42.4445	-40.0031	-42.1393	-43.0548	-41.529	-42.1393	-41.8341	-43.0548	-41.8341	-41.529	-42.4445	-42.1393	-42.7497	-41.8341	-42.1393	-40.9186	-41.529	-42.4445		267.9	-46.6248	-46.93	-46.93	-46.3197
	0.068	-41.8091		0.068	-48.2178		268	-42.1393	-41.2238	-41.2238	-42.7497	-40.0031	-42.4445	-42.1393	-41.529	-42.4445	-42.7497	-41.529	-40.9186	-40.9186	-41.529	-42.1393	-42.4445	-41.8341	-42.7497	-43.0548	-40.9186	-41.529	-42.1393	-41.2238	-42.4445	-41.2238	-42.4445	-43.6652	-42.1393	-41.8341	-43.0548	-42.1393	-42.4445	-42.4445	-41.2238	-41.2238	-41.2238		268	-46.93	-47.2352	-46.6248	-47.2352
	0.0681	-42.7246		0.0681	-48.8281		268.1	-41.8341	-42.4445	-40.9186	-43.0548	-41.2238	-42.4445	-42.4445	-41.529	-41.2238	-41.529	-41.2238	-41.8341	-40.9186	-42.1393	-42.1393	-42.4445	-42.1393	-43.0548	-43.0548	-41.2238	-40.6134	-42.7497	-40.6134	-42.4445	-41.529	-42.4445	-44.2755	-42.4445	-42.1393	-42.1393	-41.8341	-42.7497	-42.4445	-41.2238	-41.2238	-42.4445		268.1	-46.6248	-47.5403	-46.93	-46.6248
	0.0682	-42.4194		0.0682	-48.5229		268.2	-42.1393	-41.8341	-41.529	-41.8341	-41.2238	-41.2238	-41.2238	-42.4445	-41.529	-41.529	-41.8341	-40.6134	-41.529	-42.4445	-41.529	-41.529	-42.1393	-42.1393	-42.1393	-41.2238	-42.1393	-43.0548	-40.3082	-43.0548	-40.9186	-42.7497	-42.4445	-43.0548	-41.8341	-42.1393	-42.1393	-42.4445	-42.7497	-40.6134	-41.2238	-41.8341		268.2	-46.93	-47.2352	-46.6248	-47.2352
	0.0683	-41.8091		0.0683	-47.9126		268.3	-41.2238	-41.2238	-41.2238	-42.1393	-40.3082	-41.2238	-42.1393	-42.4445	-41.8341	-42.7497	-42.1393	-40.6134	-40.9186	-41.2238	-42.1393	-42.7497	-42.4445	-43.0548	-42.1393	-41.2238	-41.529	-42.4445	-41.2238	-42.7497	-42.1393	-43.0548	-43.6652	-42.4445	-41.529	-42.1393	-42.4445	-43.36	-42.1393	-40.6134	-42.1393	-41.529		268.3	-46.93	-47.2352	-46.0145	-46.6248
	0.0684	-41.8091		0.0684	-48.2178		268.4	-42.1393	-41.8341	-41.8341	-42.1393	-41.2238	-41.8341	-42.1393	-41.8341	-41.8341	-40.9186	-40.9186	-41.8341	-41.529	-41.529	-42.4445	-41.8341	-41.8341	-42.7497	-42.7497	-40.6134	-40.9186	-42.7497	-40.6134	-42.4445	-42.1393	-41.2238	-43.36	-42.4445	-42.1393	-42.4445	-41.529	-42.1393	-42.7497	-39.6979	-41.8341	-40.9186		268.4	-46.93	-46.93	-47.2352	-46.3197
	0.0685	-41.5039		0.0685	-48.2178		268.5	-42.1393	-41.8341	-41.2238	-41.529	-40.6134	-42.1393	-42.1393	-41.8341	-42.4445	-41.8341	-40.9186	-41.529	-42.1393	-42.1393	-42.4445	-41.529	-42.7497	-41.529	-42.1393	-40.9186	-42.4445	-43.0548	-40.0031	-42.1393	-40.6134	-42.1393	-43.0548	-43.0548	-42.1393	-41.8341	-41.2238	-42.7497	-41.8341	-41.2238	-40.9186	-40.9186		268.5	-47.2352	-46.93	-46.6248	-46.6248
	0.0686	-42.1143		0.0686	-47.9126		268.6	-42.4445	-41.8341	-41.2238	-42.4445	-40.9186	-42.4445	-41.2238	-42.4445	-41.529	-42.7497	-41.2238	-40.6134	-40.6134	-41.8341	-41.529	-41.2238	-42.1393	-42.1393	-43.36	-40.6134	-41.8341	-43.36	-40.9186	-42.4445	-41.8341	-44.2755	-43.0548	-43.36	-40.9186	-40.9186	-42.4445	-42.7497	-42.1393	-41.8341	-41.529	-41.8341		268.6	-46.6248	-46.6248	-46.93	-46.6248
	0.0687	-42.1143		0.0687	-48.5229		268.7	-42.1393	-41.2238	-40.9186	-42.7497	-41.529	-42.1393	-42.1393	-41.8341	-41.8341	-41.529	-41.529	-40.0031	-40.9186	-42.4445	-42.1393	-41.529	-41.8341	-42.1393	-42.4445	-40.3082	-41.529	-42.4445	-40.9186	-42.1393	-41.2238	-42.4445	-41.8341	-43.36	-40.9186	-41.8341	-42.4445	-42.4445	-43.36	-40.9186	-41.529	-42.1393		268.7	-47.2352	-47.2352	-46.3197	-47.2352
	0.0688	-41.8091		0.0688	-48.2178		268.8	-41.529	-41.8341	-40.9186	-42.1393	-41.529	-42.4445	-41.2238	-42.4445	-41.8341	-42.1393	-41.8341	-41.2238	-41.529	-40.9186	-41.8341	-41.8341	-42.1393	-41.8341	-43.0548	-41.2238	-42.7497	-42.4445	-41.529	-40.6134	-41.529	-42.1393	-43.0548	-43.36	-42.4445	-42.4445	-42.4445	-42.4445	-41.8341	-41.2238	-42.7497	-40.6134		268.8	-46.93	-46.6248	-46.93	-46.6248
	0.0689	-40.8936		0.0689	-47.9126		268.9	-41.8341	-42.7497	-41.529	-41.2238	-41.2238	-42.1393	-42.1393	-42.7497	-40.0031	-42.7497	-41.529	-40.9186	-41.529	-42.4445	-42.4445	-42.1393	-42.4445	-42.7497	-43.36	-42.1393	-41.529	-43.36	-40.3082	-43.0548	-41.2238	-43.0548	-43.36	-43.0548	-42.1393	-41.8341	-42.4445	-43.0548	-42.1393	-40.6134	-41.2238	-40.6134		268.9	-46.93	-47.2352	-46.3197	-47.2352
	0.069	-42.1143		0.069	-47.6074		269	-42.4445	-41.2238	-41.8341	-43.36	-41.529	-42.1393	-42.1393	-41.2238	-41.2238	-41.529	-40.3082	-41.8341	-40.6134	-41.529	-41.529	-42.1393	-41.529	-42.7497	-42.1393	-42.1393	-41.529	-42.4445	-40.0031	-42.7497	-40.9186	-41.529	-43.36	-42.4445	-41.8341	-41.8341	-40.6134	-42.7497	-43.0548	-40.9186	-40.6134	-41.529		269	-47.5403	-46.6248	-47.2352	-45.7093
	0.0691	-42.4194		0.0691	-47.9126		269.1	-42.1393	-40.3082	-41.8341	-42.1393	-40.6134	-42.1393	-43.0548	-41.529	-41.529	-41.8341	-41.8341	-41.8341	-41.529	-42.4445	-42.4445	-41.529	-42.7497	-42.7497	-41.529	-41.2238	-41.529	-43.0548	-40.9186	-41.8341	-41.8341	-42.7497	-43.36	-42.1393	-42.1393	-41.2238	-41.8341	-42.1393	-42.1393	-40.9186	-41.529	-41.529		269.1	-46.6248	-46.93	-46.6248	-46.0145
	0.0692	-41.8091		0.0692	-47.9126		269.2	-41.8341	-42.4445	-40.9186	-42.1393	-40.9186	-41.529	-42.1393	-42.1393	-41.529	-42.7497	-40.9186	-41.8341	-42.1393	-40.3082	-41.529	-40.9186	-41.2238	-42.1393	-41.8341	-39.6979	-41.529	-43.6652	-40.9186	-42.4445	-41.2238	-42.4445	-43.0548	-42.7497	-42.1393	-42.4445	-42.4445	-42.7497	-42.4445	-39.6979	-41.8341	-41.529		269.2	-46.93	-47.5403	-46.93	-46.0145
	0.0693	-41.5039		0.0693	-48.2178		269.3	-40.9186	-42.1393	-41.2238	-42.1393	-41.8341	-41.8341	-41.529	-42.1393	-41.8341	-41.2238	-42.1393	-40.6134	-40.6134	-42.1393	-42.4445	-42.1393	-41.8341	-43.0548	-43.0548	-41.2238	-41.8341	-43.9704	-40.3082	-41.8341	-40.0031	-42.1393	-43.0548	-42.4445	-40.9186	-42.7497	-42.4445	-41.529	-43.6652	-40.9186	-42.1393	-41.8341		269.3	-47.5403	-46.0145	-47.2352	-46.93
	0.0694	-41.8091		0.0694	-48.5229		269.4	-42.4445	-41.8341	-41.8341	-42.4445	-40.9186	-41.529	-42.7497	-41.2238	-42.1393	-40.9186	-41.8341	-40.9186	-41.529	-41.8341	-42.4445	-42.1393	-40.9186	-43.36	-43.0548	-42.1393	-41.8341	-42.7497	-40.6134	-42.1393	-41.529	-42.7497	-43.36	-42.7497	-41.529	-41.2238	-41.8341	-42.7497	-42.4445	-40.9186	-41.8341	-40.9186		269.4	-46.6248	-46.93	-46.6248	-46.6248
	0.0695	-42.4194		0.0695	-48.2178		269.5	-42.1393	-41.2238	-40.6134	-42.7497	-40.9186	-42.4445	-41.8341	-41.2238	-40.9186	-41.529	-41.529	-40.9186	-42.1393	-41.8341	-42.1393	-42.4445	-41.8341	-43.0548	-42.1393	-41.8341	-41.8341	-42.7497	-40.6134	-43.6652	-41.8341	-41.8341	-42.4445	-43.0548	-42.1393	-41.8341	-41.8341	-43.0548	-42.4445	-40.6134	-41.8341	-41.2238		269.5	-47.2352	-46.6248	-46.6248	-46.0145
	0.0696	-42.1143		0.0696	-48.2178		269.6	-40.9186	-41.8341	-41.529	-42.1393	-42.7497	-42.4445	-42.4445	-42.1393	-40.3082	-41.8341	-40.9186	-40.9186	-41.2238	-41.2238	-41.8341	-41.8341	-41.529	-43.36	-41.8341	-40.9186	-42.4445	-42.7497	-40.3082	-43.0548	-41.529	-42.4445	-43.0548	-43.0548	-41.8341	-42.4445	-41.2238	-41.8341	-43.0548	-40.6134	-40.9186	-41.8341		269.6	-46.3197	-46.93	-46.3197	-46.6248
	0.0697	-41.5039		0.0697	-48.5229		269.7	-42.1393	-42.1393	-41.2238	-42.4445	-41.529	-41.8341	-40.6134	-41.2238	-40.6134	-41.2238	-41.2238	-41.2238	-41.2238	-41.8341	-41.529	-41.529	-42.4445	-43.36	-42.7497	-40.6134	-42.1393	-42.4445	-41.2238	-41.8341	-40.9186	-42.4445	-43.0548	-42.4445	-42.1393	-42.1393	-41.2238	-42.4445	-42.4445	-40.3082	-41.529	-42.1393		269.7	-46.3197	-47.2352	-46.6248	-46.0145
	0.0698	-42.4194		0.0698	-48.5229		269.8	-41.8341	-41.8341	-41.529	-42.4445	-40.9186	-41.8341	-42.1393	-41.529	-40.9186	-42.4445	-42.1393	-41.2238	-42.4445	-41.529	-43.0548	-42.1393	-40.9186	-42.4445	-42.4445	-41.529	-42.1393	-43.0548	-41.2238	-42.4445	-40.6134	-41.8341	-44.2755	-42.1393	-41.529	-41.8341	-42.1393	-42.4445	-41.8341	-40.9186	-41.8341	-41.529		269.8	-46.93	-47.5403	-46.6248	-46.93
	0.0699	-41.5039		0.0699	-47.9126		269.9	-42.1393	-40.9186	-41.2238	-41.8341	-42.4445	-41.8341	-41.529	-41.8341	-41.2238	-41.8341	-41.2238	-40.9186	-41.8341	-41.8341	-41.8341	-42.4445	-41.8341	-42.7497	-44.2755	-42.1393	-42.4445	-43.6652	-39.0875	-42.7497	-40.3082	-42.7497	-42.7497	-42.7497	-42.4445	-41.2238	-42.1393	-43.6652	-42.7497	-41.2238	-41.2238	-41.8341		269.9	-46.93	-46.3197	-46.6248	-47.2352
	0.07	-40.8936		0.07	-48.8281		270	-41.8341	-42.4445	-40.9186	-42.1393	-40.3082	-42.4445	-42.1393	-41.2238	-41.8341	-40.9186	-42.7497	-41.2238	-41.2238	-42.1393	-41.529	-41.529	-41.529	-43.0548	-42.7497	-40.3082	-41.2238	-43.0548	-41.2238	-42.1393	-41.2238	-42.4445	-43.0548	-43.0548	-41.8341	-42.1393	-42.4445	-42.7497	-42.4445	-40.6134	-41.2238	-42.1393		270	-46.6248	-47.2352	-46.3197	-46.6248
	0.0701	-42.1143		0.0701	-47.6074		270.1	-41.529	-41.8341	-40.6134	-42.1393	-40.0031	-41.2238	-42.1393	-41.529	-42.7497	-42.1393	-41.529	-42.1393	-41.529	-41.8341	-41.2238	-40.3082	-41.8341	-42.1393	-41.8341	-42.1393	-41.529	-42.7497	-41.529	-42.7497	-40.9186	-41.529	-43.6652	-42.7497	-41.529	-42.7497	-41.529	-43.0548	-41.2238	-40.3082	-41.8341	-41.8341		270.1	-46.3197	-47.5403	-46.93	-46.3197
	0.0702	-42.1143		0.0702	-48.5229		270.2	-41.8341	-42.1393	-40.6134	-42.4445	-42.1393	-41.2238	-40.9186	-42.4445	-41.2238	-42.4445	-41.2238	-41.2238	-41.2238	-40.9186	-42.4445	-41.529	-41.529	-42.1393	-42.1393	-39.6979	-42.4445	-42.7497	-40.0031	-41.8341	-41.2238	-42.4445	-43.9704	-42.4445	-41.8341	-42.1393	-41.2238	-42.7497	-42.7497	-40.9186	-41.2238	-41.529		270.2	-47.5403	-46.6248	-46.3197	-46.3197
	0.0703	-42.4194		0.0703	-48.8281		270.3	-41.529	-42.1393	-40.6134	-41.8341	-40.6134	-41.8341	-42.7497	-42.1393	-42.1393	-41.8341	-41.2238	-40.6134	-40.6134	-41.529	-43.0548	-41.8341	-41.529	-43.36	-42.7497	-40.9186	-41.529	-42.4445	-41.2238	-42.7497	-40.6134	-42.7497	-43.36	-42.4445	-41.8341	-41.529	-41.529	-42.7497	-42.1393	-40.6134	-42.1393	-41.529		270.3	-46.93	-46.6248	-46.3197	-46.93
	0.0704	-40.8936		0.0704	-48.2178		270.4	-41.8341	-41.529	-41.8341	-42.1393	-40.3082	-41.2238	-41.8341	-41.2238	-41.529	-41.8341	-40.6134	-41.529	-41.2238	-42.4445	-41.529	-41.8341	-42.4445	-42.1393	-43.0548	-40.6134	-41.2238	-42.4445	-40.3082	-43.0548	-41.529	-41.8341	-43.6652	-42.7497	-41.529	-41.529	-41.8341	-42.7497	-42.4445	-41.8341	-42.1393	-40.9186		270.4	-46.6248	-46.93	-46.6248	-46.6248
	0.0705	-41.8091		0.0705	-48.2178		270.5	-42.4445	-41.8341	-40.9186	-41.529	-42.1393	-42.1393	-41.8341	-41.8341	-41.2238	-43.0548	-41.2238	-41.2238	-42.7497	-41.8341	-42.7497	-42.1393	-42.4445	-42.4445	-43.0548	-41.529	-42.1393	-42.7497	-40.9186	-42.1393	-41.2238	-42.4445	-42.7497	-42.4445	-42.1393	-42.1393	-42.4445	-42.7497	-41.8341	-40.9186	-42.1393	-41.8341		270.5	-46.6248	-46.0145	-46.6248	-46.3197
	0.0706	-43.0298		0.0706	-48.2178		270.6	-40.9186	-41.529	-42.7497	-42.1393	-40.6134	-42.7497	-41.529	-41.2238	-41.529	-42.4445	-41.529	-40.6134	-40.9186	-41.529	-41.529	-41.2238	-41.529	-42.4445	-42.7497	-41.2238	-41.8341	-42.1393	-40.9186	-43.36	-41.529	-42.1393	-43.6652	-43.6652	-41.8341	-42.7497	-41.2238	-42.4445	-42.4445	-40.6134	-41.529	-42.4445		270.6	-46.3197	-46.93	-46.6248	-46.3197
	0.0707	-41.8091		0.0707	-48.5229		270.7	-41.8341	-41.529	-42.1393	-41.8341	-40.6134	-41.2238	-40.9186	-40.9186	-41.8341	-41.529	-42.1393	-40.0031	-40.6134	-40.6134	-41.529	-41.8341	-41.8341	-42.7497	-41.8341	-39.6979	-41.529	-42.7497	-41.529	-43.0548	-41.8341	-42.1393	-43.36	-42.4445	-42.7497	-42.1393	-41.8341	-43.0548	-42.4445	-40.6134	-41.529	-42.1393		270.7	-47.5403	-47.2352	-46.6248	-46.93
	0.0708	-42.4194		0.0708	-47.9126		270.8	-42.1393	-40.3082	-41.529	-41.8341	-41.2238	-42.4445	-42.7497	-42.1393	-41.8341	-41.529	-40.3082	-42.1393	-41.8341	-42.1393	-42.7497	-41.2238	-42.4445	-40.9186	-41.8341	-41.2238	-42.1393	-42.7497	-40.6134	-42.1393	-40.9186	-43.0548	-43.6652	-42.1393	-41.529	-41.529	-41.8341	-43.0548	-42.1393	-41.2238	-41.8341	-41.529		270.8	-46.93	-45.7093	-47.2352	-46.6248
	0.0709	-42.4194		0.0709	-48.2178		270.9	-42.4445	-42.4445	-40.9186	-42.7497	-42.1393	-42.4445	-40.9186	-41.529	-41.529	-42.4445	-40.9186	-40.3082	-41.8341	-41.8341	-41.8341	-41.529	-41.2238	-42.7497	-43.36	-41.529	-41.8341	-42.7497	-39.6979	-42.7497	-41.2238	-42.7497	-42.4445	-42.7497	-41.2238	-41.2238	-41.2238	-42.4445	-42.1393	-40.3082	-41.2238	-41.529		270.9	-46.93	-47.2352	-46.3197	-46.6248
	0.071	-42.1143		0.071	-48.2178		271	-40.6134	-41.8341	-40.6134	-43.36	-40.6134	-41.529	-42.4445	-41.2238	-40.9186	-41.2238	-40.9186	-40.6134	-41.529	-42.7497	-42.7497	-41.2238	-41.8341	-42.4445	-42.1393	-40.0031	-41.529	-42.4445	-41.2238	-41.8341	-40.9186	-41.8341	-42.4445	-42.7497	-41.529	-41.8341	-42.1393	-42.4445	-43.36	-41.2238	-41.8341	-41.8341		271	-46.93	-46.93	-46.93	-47.2352
	0.0711	-42.4194		0.0711	-47.9126		271.1	-41.8341	-41.529	-40.6134	-41.8341	-41.529	-42.1393	-41.8341	-42.1393	-41.529	-41.2238	-40.3082	-40.9186	-40.3082	-41.2238	-40.9186	-41.8341	-41.2238	-42.1393	-42.4445	-41.529	-42.4445	-42.4445	-40.6134	-41.529	-40.9186	-43.0548	-43.36	-43.36	-42.1393	-42.4445	-41.529	-42.7497	-42.4445	-40.6134	-42.7497	-41.529		271.1	-46.6248	-46.93	-46.6248	-47.2352
	0.0712	-41.8091		0.0712	-48.2178		271.2	-41.2238	-43.36	-41.529	-42.1393	-41.8341	-42.1393	-41.529	-41.8341	-41.2238	-42.4445	-41.8341	-41.529	-40.6134	-41.8341	-42.1393	-42.1393	-42.4445	-42.4445	-41.2238	-40.9186	-41.529	-43.36	-40.0031	-43.36	-41.2238	-41.529	-43.36	-42.4445	-42.7497	-42.4445	-41.529	-43.36	-41.8341	-40.6134	-42.4445	-42.1393		271.2	-47.2352	-46.93	-46.3197	-47.2352
	0.0713	-42.1143		0.0713	-48.2178		271.3	-41.8341	-41.2238	-41.529	-41.2238	-40.3082	-43.0548	-41.8341	-41.529	-41.2238	-41.529	-41.529	-40.6134	-42.4445	-42.1393	-41.529	-42.1393	-41.8341	-41.8341	-41.2238	-40.9186	-41.2238	-42.4445	-41.529	-41.529	-40.9186	-42.1393	-43.36	-42.4445	-42.4445	-41.529	-40.9186	-42.7497	-43.0548	-41.2238	-41.529	-42.1393		271.3	-46.6248	-46.93	-46.3197	-46.6248
	0.0714	-42.1143		0.0714	-47.9126		271.4	-42.4445	-41.8341	-41.529	-42.1393	-40.9186	-42.7497	-41.2238	-41.529	-42.4445	-40.6134	-41.529	-41.529	-41.2238	-41.529	-41.8341	-41.529	-42.7497	-42.7497	-42.1393	-41.529	-40.9186	-43.36	-40.3082	-42.4445	-40.9186	-42.1393	-42.7497	-42.7497	-41.8341	-41.2238	-41.8341	-41.8341	-42.7497	-41.529	-40.3082	-41.529		271.4	-46.6248	-47.2352	-46.0145	-46.93
	0.0715	-41.1987		0.0715	-47.6074		271.5	-41.8341	-40.6134	-40.3082	-42.4445	-41.8341	-41.8341	-42.1393	-41.2238	-40.9186	-41.529	-41.2238	-40.9186	-40.3082	-42.1393	-42.1393	-41.529	-40.9186	-43.0548	-42.7497	-40.3082	-42.4445	-43.36	-41.529	-42.4445	-40.9186	-42.7497	-42.7497	-42.4445	-43.0548	-41.8341	-42.1393	-41.8341	-42.4445	-41.529	-41.2238	-41.529		271.5	-47.2352	-46.93	-46.93	-46.0145
	0.0716	-42.1143		0.0716	-48.2178		271.6	-41.8341	-41.2238	-40.0031	-41.8341	-40.9186	-41.529	-41.2238	-40.9186	-41.529	-41.8341	-41.2238	-40.6134	-40.9186	-41.8341	-41.8341	-40.9186	-41.8341	-41.8341	-43.0548	-41.2238	-41.2238	-41.8341	-40.0031	-43.0548	-40.3082	-41.529	-43.9704	-43.0548	-41.8341	-42.7497	-41.8341	-42.1393	-42.1393	-41.529	-40.9186	-40.6134		271.6	-47.2352	-46.93	-46.3197	-47.5403
	0.0717	-41.5039		0.0717	-47.6074		271.7	-41.2238	-41.529	-41.2238	-42.1393	-40.3082	-42.1393	-42.4445	-41.529	-41.8341	-42.1393	-40.9186	-41.2238	-41.8341	-42.7497	-42.4445	-41.8341	-42.1393	-42.7497	-42.1393	-40.3082	-40.3082	-42.7497	-40.6134	-41.8341	-41.2238	-43.0548	-44.2755	-42.4445	-40.6134	-42.1393	-41.2238	-42.4445	-42.4445	-40.3082	-41.2238	-41.8341		271.7	-47.8455	-47.2352	-45.7093	-46.6248
	0.0718	-41.8091		0.0718	-48.2178		271.8	-42.4445	-41.529	-41.8341	-43.0548	-40.9186	-40.3082	-41.8341	-42.4445	-41.2238	-41.8341	-40.0031	-41.2238	-41.529	-41.2238	-43.0548	-41.8341	-41.2238	-42.7497	-43.0548	-40.9186	-41.8341	-44.5807	-41.2238	-43.0548	-40.9186	-42.1393	-43.0548	-42.1393	-41.8341	-41.529	-41.8341	-42.4445	-43.36	-40.9186	-43.0548	-42.4445		271.8	-46.3197	-46.6248	-46.0145	-46.6248
	0.0719	-42.4194		0.0719	-48.2178		271.9	-41.8341	-42.7497	-41.2238	-41.529	-40.9186	-42.4445	-41.529	-41.529	-42.1393	-41.529	-40.6134	-40.3082	-40.9186	-41.529	-41.8341	-40.3082	-41.8341	-42.7497	-42.4445	-41.2238	-41.8341	-43.36	-40.6134	-42.4445	-39.6979	-42.1393	-41.8341	-43.9704	-41.8341	-41.529	-41.8341	-42.7497	-42.7497	-40.9186	-42.1393	-42.1393		271.9	-46.6248	-47.2352	-47.2352	-46.6248
	0.072	-42.1143		0.072	-48.8281		272	-41.529	-41.529	-41.2238	-42.1393	-40.6134	-41.8341	-41.8341	-41.529	-40.9186	-41.8341	-41.529	-41.2238	-41.2238	-41.2238	-42.1393	-42.1393	-41.529	-42.1393	-41.8341	-40.0031	-40.9186	-42.7497	-40.6134	-42.4445	-40.9186	-42.4445	-42.1393	-42.1393	-42.1393	-42.1393	-41.2238	-42.7497	-42.4445	-40.9186	-41.2238	-41.2238		272	-46.93	-46.93	-45.7093	-46.93
	0.0721	-41.8091		0.0721	-48.2178		272.1	-41.529	-41.529	-41.2238	-42.1393	-40.3082	-41.2238	-42.4445	-42.1393	-41.529	-41.529	-41.529	-41.529	-42.1393	-41.529	-41.8341	-41.8341	-41.8341	-42.4445	-42.1393	-40.3082	-42.1393	-42.1393	-40.3082	-41.529	-41.529	-42.7497	-43.0548	-42.7497	-41.529	-42.1393	-41.8341	-42.4445	-42.4445	-41.529	-41.2238	-40.9186		272.1	-46.6248	-46.6248	-46.3197	-46.3197
	0.0722	-40.8936		0.0722	-47.6074		272.2	-41.8341	-41.529	-42.1393	-40.9186	-41.529	-42.4445	-41.8341	-42.4445	-42.7497	-40.9186	-40.9186	-40.3082	-41.529	-41.529	-42.1393	-41.8341	-42.7497	-42.7497	-42.7497	-41.529	-41.8341	-43.0548	-39.3927	-42.7497	-39.6979	-42.4445	-43.6652	-42.7497	-40.9186	-42.4445	-41.529	-42.4445	-43.0548	-40.6134	-41.2238	-41.8341		272.2	-46.93	-46.3197	-46.0145	-46.93
	0.0723	-41.8091		0.0723	-48.8281		272.3	-41.8341	-41.529	-41.8341	-42.4445	-40.9186	-42.1393	-41.8341	-41.8341	-41.8341	-41.8341	-40.3082	-41.529	-40.9186	-41.8341	-42.4445	-41.8341	-41.8341	-42.1393	-43.0548	-40.3082	-41.2238	-42.4445	-40.9186	-42.1393	-41.2238	-42.7497	-43.36	-43.6652	-42.7497	-41.8341	-41.8341	-41.529	-42.4445	-40.9186	-41.2238	-41.529		272.3	-46.3197	-46.6248	-46.0145	-46.93
	0.0724	-42.4194		0.0724	-48.5229		272.4	-41.529	-41.8341	-41.2238	-42.7497	-40.9186	-41.8341	-41.8341	-42.1393	-41.2238	-42.4445	-40.9186	-41.8341	-40.9186	-42.4445	-41.529	-42.1393	-41.529	-42.1393	-41.8341	-41.529	-41.8341	-43.9704	-40.9186	-42.7497	-41.2238	-42.4445	-42.7497	-42.4445	-41.8341	-41.529	-42.4445	-42.4445	-42.1393	-40.6134	-42.7497	-41.529		272.4	-46.6248	-47.2352	-46.3197	-46.93
	0.0725	-42.1143		0.0725	-48.5229		272.5	-41.8341	-42.1393	-41.2238	-41.8341	-40.6134	-41.529	-41.529	-41.529	-41.529	-42.1393	-42.1393	-40.6134	-41.8341	-40.3082	-42.7497	-41.529	-40.9186	-42.4445	-41.8341	-40.0031	-42.7497	-43.6652	-39.6979	-41.8341	-39.6979	-40.9186	-43.36	-42.1393	-42.4445	-41.529	-41.8341	-42.4445	-42.1393	-40.0031	-40.9186	-41.8341		272.5	-46.6248	-47.2352	-46.0145	-47.2352
	0.0726	-41.5039		0.0726	-48.5229		272.6	-41.529	-41.8341	-40.9186	-43.0548	-40.9186	-42.1393	-42.4445	-42.1393	-41.529	-41.529	-42.4445	-41.529	-42.7497	-42.7497	-42.4445	-42.4445	-42.7497	-42.4445	-42.4445	-41.2238	-41.529	-42.7497	-40.6134	-42.7497	-42.1393	-42.1393	-43.0548	-43.0548	-41.8341	-41.8341	-40.9186	-42.4445	-43.36	-40.6134	-41.2238	-43.0548		272.6	-46.93	-46.93	-45.7093	-46.6248
	0.0727	-41.8091		0.0727	-47.6074		272.7	-41.8341	-41.8341	-41.2238	-41.8341	-39.6979	-40.6134	-43.0548	-41.8341	-41.2238	-41.529	-40.6134	-41.8341	-41.529	-41.529	-41.2238	-42.1393	-41.8341	-42.7497	-42.7497	-41.2238	-41.8341	-42.1393	-41.2238	-41.529	-42.1393	-41.8341	-43.0548	-43.36	-41.529	-42.4445	-42.4445	-40.6134	-42.7497	-41.2238	-41.529	-41.529		272.7	-46.93	-46.6248	-45.7093	-46.93
	0.0728	-41.8091		0.0728	-48.5229		272.8	-42.1393	-41.2238	-41.2238	-41.529	-40.9186	-41.8341	-41.529	-42.7497	-41.529	-41.529	-41.2238	-41.529	-40.9186	-41.2238	-41.2238	-42.7497	-42.1393	-43.0548	-42.4445	-41.2238	-41.529	-42.7497	-39.0875	-42.4445	-40.9186	-42.7497	-42.4445	-43.0548	-42.7497	-43.0548	-42.1393	-42.1393	-41.2238	-40.3082	-42.1393	-42.1393		272.8	-46.3197	-47.2352	-46.6248	-47.2352
	0.0729	-42.4194		0.0729	-48.2178		272.9	-41.529	-42.4445	-40.9186	-42.7497	-40.9186	-43.36	-42.1393	-41.2238	-41.8341	-42.1393	-41.8341	-41.2238	-41.529	-41.8341	-42.4445	-41.529	-41.8341	-42.1393	-42.7497	-40.9186	-42.7497	-43.0548	-40.9186	-42.1393	-42.1393	-43.0548	-43.36	-43.0548	-42.1393	-42.7497	-41.8341	-43.0548	-42.7497	-39.6979	-40.6134	-41.2238		272.9	-47.2352	-46.93	-46.6248	-47.2352
	0.073	-41.8091		0.073	-47.9126		273	-41.8341	-41.2238	-39.6979	-42.1393	-40.9186	-40.0031	-40.9186	-40.9186	-40.6134	-40.9186	-41.2238	-40.6134	-42.4445	-41.8341	-41.529	-41.2238	-42.1393	-41.8341	-42.1393	-40.6134	-41.529	-43.36	-40.6134	-43.36	-41.529	-42.4445	-42.7497	-42.4445	-41.8341	-41.529	-41.529	-42.7497	-42.7497	-41.529	-41.529	-41.2238		273	-46.93	-46.93	-46.0145	-46.6248
	0.0731	-41.8091		0.0731	-48.5229		273.1	-41.2238	-41.2238	-41.529	-41.8341	-40.9186	-41.8341	-41.8341	-40.9186	-41.2238	-42.4445	-40.6134	-41.529	-42.4445	-42.4445	-41.8341	-41.8341	-42.4445	-42.1393	-42.7497	-41.2238	-41.2238	-43.36	-39.6979	-43.0548	-41.2238	-42.7497	-42.7497	-41.8341	-41.8341	-40.6134	-41.8341	-41.8341	-42.7497	-40.9186	-41.529	-42.1393		273.1	-46.3197	-46.3197	-46.3197	-46.93
	0.0732	-42.1143		0.0732	-48.5229		273.2	-41.529	-42.1393	-41.529	-42.1393	-41.2238	-42.7497	-42.1393	-41.8341	-41.8341	-41.8341	-41.8341	-41.529	-40.9186	-42.4445	-42.4445	-41.529	-40.6134	-41.8341	-43.0548	-41.8341	-41.529	-42.4445	-39.6979	-42.4445	-40.9186	-42.4445	-42.4445	-43.0548	-41.529	-41.529	-41.2238	-42.7497	-42.1393	-40.9186	-40.3082	-41.8341		273.2	-46.3197	-46.6248	-46.3197	-46.93
	0.0733	-40.5884		0.0733	-48.2178		273.3	-42.1393	-41.529	-41.2238	-42.4445	-41.2238	-41.8341	-40.9186	-40.9186	-41.2238	-42.1393	-41.529	-39.6979	-40.3082	-42.1393	-40.9186	-40.3082	-41.529	-42.4445	-42.4445	-41.8341	-42.4445	-42.1393	-41.2238	-41.8341	-41.529	-42.4445	-43.6652	-42.7497	-42.1393	-41.8341	-42.4445	-42.7497	-42.7497	-40.9186	-41.2238	-42.1393		273.3	-47.2352	-47.2352	-46.0145	-46.3197
	0.0734	-42.1143		0.0734	-49.1333		273.4	-41.2238	-41.2238	-40.9186	-41.2238	-40.9186	-41.8341	-42.1393	-42.1393	-40.9186	-41.2238	-41.529	-41.2238	-41.2238	-41.8341	-42.4445	-42.4445	-40.9186	-42.7497	-43.0548	-41.2238	-42.1393	-42.4445	-40.3082	-42.7497	-41.529	-42.7497	-42.4445	-42.1393	-42.1393	-42.4445	-41.529	-42.4445	-42.7497	-40.9186	-42.1393	-42.1393		273.4	-46.6248	-46.6248	-46.6248	-47.2352
	0.0735	-41.5039		0.0735	-48.5229		273.5	-42.1393	-42.1393	-40.9186	-43.0548	-41.8341	-42.1393	-41.529	-42.1393	-40.6134	-40.9186	-41.2238	-40.9186	-41.8341	-40.9186	-41.2238	-42.7497	-41.529	-43.6652	-42.7497	-41.2238	-40.6134	-42.1393	-40.3082	-42.7497	-40.6134	-41.529	-43.36	-43.36	-42.4445	-42.1393	-41.529	-42.7497	-42.7497	-40.9186	-40.6134	-40.9186		273.5	-46.93	-46.6248	-46.0145	-46.93
	0.0736	-41.8091		0.0736	-48.8281		273.6	-40.9186	-41.529	-42.4445	-42.1393	-40.6134	-41.529	-41.2238	-41.8341	-42.1393	-42.1393	-41.529	-41.529	-41.8341	-41.8341	-41.8341	-42.4445	-42.1393	-42.1393	-42.4445	-40.3082	-41.529	-42.7497	-40.0031	-42.7497	-41.529	-42.4445	-43.36	-42.7497	-41.529	-41.2238	-42.1393	-43.36	-43.36	-40.3082	-41.8341	-42.4445		273.6	-46.6248	-46.6248	-46.3197	-47.2352
	0.0737	-42.4194		0.0737	-48.8281		273.7	-41.8341	-41.8341	-40.9186	-41.529	-41.2238	-41.8341	-41.8341	-41.2238	-41.8341	-41.529	-40.9186	-40.9186	-40.9186	-41.8341	-42.4445	-41.8341	-42.1393	-41.529	-43.0548	-40.3082	-42.1393	-43.0548	-39.6979	-42.1393	-40.9186	-42.1393	-43.0548	-43.0548	-41.529	-42.1393	-41.8341	-42.4445	-42.7497	-40.0031	-42.4445	-40.9186		273.7	-46.6248	-46.6248	-46.3197	-46.6248
	0.0738	-41.8091		0.0738	-48.5229		273.8	-42.4445	-41.529	-40.3082	-42.4445	-41.2238	-42.4445	-41.529	-41.8341	-40.9186	-42.4445	-42.1393	-40.6134	-40.6134	-41.2238	-41.8341	-41.8341	-41.529	-42.7497	-42.7497	-41.2238	-40.9186	-43.9704	-40.9186	-43.0548	-40.0031	-42.7497	-42.4445	-42.4445	-42.7497	-42.4445	-41.8341	-42.7497	-42.4445	-40.6134	-40.9186	-42.1393		273.8	-47.5403	-47.5403	-46.93	-47.2352
	0.0739	-42.7246		0.0739	-48.8281		273.9	-41.8341	-41.8341	-40.6134	-42.7497	-40.0031	-42.4445	-40.9186	-42.4445	-41.2238	-41.529	-41.2238	-41.2238	-41.529	-42.4445	-41.529	-43.0548	-41.8341	-42.7497	-42.4445	-41.2238	-40.9186	-42.4445	-40.9186	-42.4445	-41.529	-41.8341	-43.0548	-42.1393	-42.7497	-42.7497	-42.1393	-42.7497	-42.7497	-40.6134	-41.8341	-41.2238		273.9	-46.6248	-46.93	-46.6248	-47.8455
	0.074	-40.8936		0.074	-48.5229		274	-42.4445	-42.1393	-41.529	-41.529	-41.8341	-41.8341	-41.529	-41.8341	-42.1393	-41.2238	-40.3082	-41.8341	-42.4445	-42.7497	-42.4445	-42.1393	-42.1393	-43.36	-43.36	-40.9186	-41.8341	-42.4445	-40.9186	-42.7497	-41.2238	-42.1393	-43.0548	-42.4445	-41.8341	-41.529	-41.8341	-42.7497	-42.7497	-41.8341	-42.1393	-41.529		274	-46.0145	-46.3197	-46.3197	-46.3197
	0.0741	-41.5039		0.0741	-48.5229		274.1	-42.4445	-41.8341	-40.0031	-41.8341	-41.2238	-42.1393	-41.529	-42.1393	-40.9186	-41.8341	-40.9186	-40.3082	-41.8341	-42.4445	-41.2238	-40.6134	-41.529	-43.0548	-42.1393	-41.529	-41.8341	-43.36	-40.3082	-41.529	-40.6134	-43.0548	-43.6652	-43.0548	-41.8341	-41.2238	-41.2238	-42.1393	-42.1393	-40.9186	-41.529	-42.1393		274.1	-47.5403	-46.93	-46.3197	-46.93
	0.0742	-41.8091		0.0742	-48.2178		274.2	-42.4445	-41.8341	-40.9186	-42.4445	-41.2238	-43.36	-41.529	-42.7497	-40.9186	-42.1393	-40.9186	-41.529	-40.6134	-41.529	-41.2238	-42.7497	-40.0031	-41.529	-41.8341	-41.529	-40.9186	-41.8341	-41.2238	-43.36	-41.2238	-43.36	-43.36	-42.1393	-41.529	-42.4445	-42.1393	-41.529	-41.529	-40.3082	-41.529	-41.529		274.2	-46.93	-46.6248	-46.6248	-46.0145
	0.0743	-41.5039		0.0743	-48.2178		274.3	-42.4445	-41.529	-41.2238	-42.1393	-41.2238	-41.8341	-43.0548	-41.529	-41.2238	-41.8341	-40.3082	-41.8341	-40.6134	-40.9186	-42.7497	-41.8341	-41.529	-42.7497	-42.7497	-40.3082	-41.529	-42.7497	-40.0031	-42.4445	-40.6134	-42.1393	-42.7497	-42.7497	-42.1393	-42.1393	-41.8341	-43.0548	-41.8341	-41.8341	-41.8341	-41.529		274.3	-46.6248	-47.2352	-46.3197	-47.2352
	0.0744	-42.4194		0.0744	-48.5229		274.4	-40.3082	-42.4445	-40.6134	-42.1393	-40.9186	-41.8341	-42.1393	-42.1393	-42.1393	-41.529	-41.529	-40.9186	-41.529	-41.8341	-41.8341	-41.2238	-42.4445	-43.0548	-42.4445	-41.529	-41.2238	-41.8341	-41.2238	-43.36	-41.2238	-41.529	-42.7497	-43.0548	-42.1393	-41.529	-41.2238	-42.7497	-42.4445	-40.9186	-42.1393	-42.4445		274.4	-46.93	-46.93	-46.3197	-46.6248
	0.0745	-40.8936		0.0745	-48.5229		274.5	-42.1393	-42.4445	-40.6134	-43.0548	-41.2238	-41.8341	-40.9186	-42.7497	-41.529	-41.529	-40.9186	-40.9186	-41.529	-42.1393	-42.1393	-42.4445	-41.2238	-42.1393	-43.0548	-42.4445	-41.529	-43.0548	-40.6134	-42.1393	-40.9186	-43.0548	-43.0548	-43.36	-40.9186	-41.2238	-41.529	-42.4445	-42.4445	-40.6134	-40.9186	-41.529		274.5	-47.2352	-46.6248	-46.6248	-47.2352
	0.0746	-42.1143		0.0746	-48.8281		274.6	-42.1393	-42.4445	-41.2238	-42.1393	-40.6134	-41.8341	-41.529	-41.2238	-41.2238	-41.8341	-41.529	-41.529	-41.8341	-42.1393	-42.4445	-41.529	-41.8341	-43.0548	-43.0548	-40.6134	-41.529	-43.36	-41.2238	-42.1393	-40.9186	-42.1393	-43.36	-42.1393	-41.8341	-41.529	-42.4445	-43.0548	-42.4445	-40.9186	-42.1393	-41.8341		274.6	-46.3197	-46.3197	-46.93	-46.93
	0.0747	-41.8091		0.0747	-48.8281		274.7	-41.2238	-41.529	-40.9186	-42.4445	-41.529	-40.9186	-42.4445	-43.0548	-41.8341	-42.1393	-40.0031	-41.529	-41.529	-42.7497	-41.529	-42.1393	-42.1393	-42.1393	-42.4445	-41.529	-40.9186	-42.7497	-40.9186	-42.4445	-40.3082	-41.529	-41.8341	-43.0548	-41.8341	-40.9186	-41.2238	-42.4445	-41.8341	-40.9186	-41.2238	-41.529		274.7	-47.2352	-46.3197	-46.0145	-47.2352
	0.0748	-42.4194		0.0748	-48.2178		274.8	-43.0548	-41.8341	-40.6134	-42.7497	-41.529	-41.529	-40.9186	-40.9186	-41.2238	-43.0548	-41.529	-41.2238	-40.0031	-40.6134	-42.4445	-41.8341	-40.9186	-42.7497	-42.1393	-40.3082	-42.1393	-42.7497	-41.2238	-43.36	-41.529	-42.1393	-43.36	-43.0548	-41.2238	-41.8341	-42.1393	-43.0548	-42.4445	-41.2238	-41.2238	-40.6134		274.8	-46.93	-46.3197	-46.0145	-47.5403
	0.0749	-42.7246		0.0749	-48.2178		274.9	-40.9186	-42.4445	-40.0031	-43.0548	-41.529	-42.7497	-41.8341	-42.1393	-40.0031	-41.8341	-42.4445	-40.6134	-41.529	-41.8341	-42.4445	-40.9186	-42.7497	-43.36	-42.4445	-40.6134	-42.4445	-42.7497	-39.6979	-41.8341	-40.9186	-42.4445	-43.6652	-43.0548	-41.8341	-41.8341	-42.1393	-41.8341	-42.4445	-40.9186	-40.9186	-42.1393		274.9	-46.6248	-45.7093	-46.0145	-47.2352
	0.075	-41.5039		0.075	-48.5229		275	-41.2238	-41.529	-41.8341	-41.529	-40.0031	-40.9186	-42.1393	-41.8341	-41.529	-40.9186	-41.2238	-41.8341	-41.529	-42.7497	-42.1393	-42.1393	-42.7497	-43.6652	-42.4445	-41.2238	-42.4445	-42.1393	-40.3082	-42.7497	-41.2238	-42.4445	-41.8341	-41.8341	-41.529	-41.8341	-41.8341	-42.1393	-42.7497	-40.6134	-41.2238	-41.8341		275	-46.6248	-46.3197	-44.4886	-47.2352
	0.0751	-42.7246		0.0751	-48.8281		275.1	-42.1393	-41.529	-41.2238	-43.0548	-41.2238	-42.4445	-40.9186	-43.0548	-42.1393	-41.8341	-40.3082	-42.1393	-41.8341	-40.9186	-40.9186	-41.8341	-42.1393	-42.7497	-41.529	-41.2238	-40.9186	-42.7497	-40.9186	-41.8341	-40.9186	-42.1393	-43.0548	-43.0548	-41.8341	-42.4445	-42.1393	-41.8341	-42.4445	-40.6134	-41.529	-41.8341		275.1	-46.6248	-46.3197	-46.3197	-46.93
	0.0752	-42.1143		0.0752	-48.2178		275.2	-41.2238	-42.4445	-40.9186	-43.0548	-41.529	-42.4445	-42.1393	-41.2238	-41.8341	-42.1393	-40.9186	-42.4445	-40.9186	-41.529	-41.2238	-42.1393	-42.1393	-42.1393	-42.7497	-40.6134	-40.9186	-43.36	-40.6134	-42.4445	-40.3082	-41.529	-43.0548	-42.7497	-42.1393	-42.7497	-41.8341	-42.4445	-41.8341	-41.2238	-41.8341	-41.8341		275.2	-46.93	-46.6248	-45.7093	-47.5403
	0.0753	-41.8091		0.0753	-48.2178		275.3	-41.2238	-41.529	-40.6134	-41.529	-40.9186	-42.4445	-42.7497	-42.1393	-40.9186	-41.8341	-41.529	-40.6134	-41.2238	-41.529	-42.4445	-41.8341	-41.8341	-42.1393	-42.7497	-40.3082	-42.4445	-42.7497	-40.9186	-42.4445	-41.2238	-42.4445	-42.4445	-42.4445	-41.529	-41.8341	-41.8341	-42.4445	-42.1393	-41.529	-42.1393	-40.9186		275.3	-46.93	-45.7093	-46.3197	-47.2352
	0.0754	-42.1143		0.0754	-48.8281		275.4	-42.1393	-42.1393	-40.3082	-41.2238	-41.2238	-41.2238	-40.9186	-40.9186	-41.2238	-41.2238	-40.3082	-41.2238	-42.1393	-41.8341	-41.2238	-41.529	-41.8341	-41.8341	-41.8341	-41.8341	-42.7497	-43.6652	-40.9186	-42.4445	-40.9186	-43.0548	-43.0548	-42.1393	-42.1393	-42.7497	-42.1393	-42.4445	-42.4445	-40.0031	-42.1393	-41.8341		275.4	-46.93	-46.6248	-46.0145	-46.0145
	0.0755	-42.1143		0.0755	-48.8281		275.5	-41.2238	-42.1393	-41.2238	-41.529	-41.2238	-41.8341	-42.1393	-41.8341	-41.8341	-41.529	-40.9186	-40.9186	-41.2238	-41.8341	-42.1393	-41.8341	-42.1393	-42.1393	-43.0548	-41.2238	-41.8341	-43.0548	-40.6134	-42.7497	-40.6134	-42.1393	-43.0548	-42.4445	-42.7497	-42.4445	-41.8341	-42.4445	-42.1393	-40.6134	-41.2238	-42.1393		275.5	-46.6248	-46.0145	-46.3197	-47.2352
	0.0756	-40.5884		0.0756	-48.8281		275.6	-41.2238	-42.1393	-40.6134	-41.529	-41.2238	-42.4445	-42.1393	-41.529	-41.8341	-41.8341	-41.8341	-41.529	-41.8341	-42.1393	-41.8341	-41.529	-41.2238	-42.4445	-42.4445	-40.3082	-41.8341	-41.2238	-40.6134	-41.529	-40.0031	-42.4445	-42.4445	-42.7497	-41.529	-42.4445	-41.8341	-41.2238	-43.0548	-41.8341	-42.1393	-41.529		275.6	-46.93	-46.0145	-46.0145	-47.2352
	0.0757	-42.4194		0.0757	-48.5229		275.7	-42.4445	-42.1393	-41.2238	-41.2238	-40.3082	-41.8341	-41.8341	-41.2238	-41.529	-41.8341	-40.9186	-41.529	-41.529	-40.6134	-41.529	-42.1393	-41.8341	-41.2238	-42.4445	-41.529	-40.9186	-42.4445	-40.3082	-43.36	-41.529	-42.4445	-42.7497	-42.1393	-42.7497	-40.9186	-41.529	-42.4445	-42.1393	-40.9186	-42.1393	-41.8341		275.7	-47.2352	-46.6248	-45.7093	-47.5403
	0.0758	-41.1987		0.0758	-48.5229		275.8	-42.1393	-42.7497	-40.9186	-42.4445	-41.2238	-41.2238	-41.529	-41.2238	-41.2238	-43.36	-41.2238	-40.3082	-42.4445	-41.8341	-42.4445	-41.2238	-42.1393	-42.4445	-41.8341	-40.6134	-42.4445	-42.4445	-40.9186	-42.1393	-40.9186	-43.0548	-42.4445	-42.4445	-41.529	-43.0548	-40.9186	-41.8341	-41.8341	-41.2238	-41.8341	-41.529		275.8	-46.93	-45.7093	-46.6248	-46.93
	0.0759	-42.1143		0.0759	-48.8281		275.9	-41.529	-42.4445	-40.3082	-42.4445	-40.6134	-42.4445	-42.7497	-40.9186	-40.6134	-42.1393	-40.9186	-40.3082	-40.9186	-42.4445	-42.4445	-41.2238	-41.529	-42.4445	-42.4445	-40.6134	-42.1393	-42.7497	-40.9186	-42.7497	-40.3082	-42.1393	-41.8341	-43.0548	-41.8341	-42.1393	-41.8341	-42.1393	-43.0548	-40.9186	-41.2238	-42.7497		275.9	-46.6248	-46.93	-45.7093	-46.6248
	0.076	-42.7246		0.076	-48.5229		276	-41.8341	-40.6134	-42.1393	-42.4445	-40.9186	-42.1393	-43.0548	-41.2238	-41.529	-41.529	-41.2238	-42.1393	-42.1393	-41.8341	-41.2238	-41.529	-42.4445	-42.7497	-43.0548	-40.6134	-42.1393	-42.1393	-40.0031	-42.1393	-41.529	-41.2238	-43.0548	-43.6652	-42.4445	-42.7497	-41.8341	-42.7497	-43.0548	-40.6134	-41.2238	-41.529		276	-46.6248	-46.3197	-46.0145	-46.6248
	0.0761	-42.1143		0.0761	-48.5229		276.1	-42.4445	-42.1393	-41.2238	-42.4445	-40.9186	-42.4445	-41.2238	-41.8341	-41.529	-41.2238	-40.6134	-41.529	-40.3082	-42.1393	-41.2238	-42.4445	-41.2238	-42.4445	-42.4445	-41.2238	-41.529	-41.8341	-40.9186	-42.7497	-41.529	-42.4445	-43.6652	-43.0548	-42.4445	-41.2238	-42.1393	-42.7497	-42.1393	-41.2238	-41.8341	-40.9186		276.1	-46.3197	-46.0145	-46.3197	-47.5403
	0.0762	-43.0298		0.0762	-48.5229		276.2	-42.1393	-41.8341	-40.3082	-43.0548	-41.2238	-42.4445	-41.529	-41.8341	-41.529	-41.8341	-40.6134	-41.529	-40.6134	-41.8341	-42.1393	-42.4445	-41.8341	-42.1393	-41.529	-40.0031	-41.2238	-43.0548	-41.529	-41.529	-40.0031	-42.1393	-43.6652	-42.4445	-41.8341	-42.1393	-42.1393	-43.0548	-41.8341	-41.529	-41.2238	-42.1393		276.2	-46.3197	-46.0145	-46.3197	-47.2352
	0.0763	-42.1143		0.0763	-48.5229		276.3	-41.8341	-41.2238	-41.2238	-43.0548	-40.9186	-41.8341	-41.8341	-41.8341	-41.8341	-41.529	-41.529	-40.6134	-41.529	-42.4445	-43.36	-41.8341	-43.0548	-42.7497	-42.4445	-41.529	-42.1393	-43.0548	-40.6134	-42.4445	-41.529	-42.7497	-42.4445	-41.8341	-41.8341	-41.529	-41.8341	-41.8341	-42.4445	-39.3927	-40.9186	-42.4445		276.3	-46.0145	-46.93	-46.0145	-47.2352
	0.0764	-41.5039		0.0764	-47.9126		276.4	-40.9186	-41.529	-41.529	-41.8341	-40.3082	-41.8341	-42.4445	-41.529	-41.529	-42.1393	-41.529	-40.3082	-42.1393	-41.8341	-41.529	-41.529	-41.529	-42.7497	-42.4445	-41.529	-41.8341	-42.4445	-40.3082	-43.0548	-41.529	-42.4445	-43.0548	-42.7497	-41.529	-41.529	-42.4445	-42.1393	-43.0548	-40.3082	-41.2238	-40.3082		276.4	-46.0145	-46.6248	-46.0145	-47.2352
	0.0765	-41.8091		0.0765	-48.2178		276.5	-41.529	-42.1393	-41.2238	-41.529	-40.9186	-41.8341	-41.2238	-41.8341	-41.529	-41.8341	-41.529	-41.2238	-42.1393	-41.529	-41.529	-41.8341	-41.8341	-42.1393	-41.529	-41.529	-41.529	-43.0548	-40.9186	-42.7497	-40.9186	-42.1393	-42.7497	-43.36	-41.8341	-42.4445	-41.8341	-42.1393	-42.1393	-40.9186	-41.8341	-41.2238		276.5	-47.2352	-46.3197	-46.3197	-46.93
	0.0766	-42.7246		0.0766	-48.5229		276.6	-42.4445	-41.529	-40.9186	-42.4445	-41.2238	-42.4445	-41.2238	-41.8341	-40.9186	-41.2238	-40.9186	-40.9186	-40.6134	-41.529	-41.2238	-42.4445	-41.8341	-42.4445	-42.4445	-40.9186	-41.529	-43.0548	-41.2238	-42.1393	-41.2238	-42.1393	-43.36	-43.0548	-42.1393	-42.4445	-41.2238	-41.2238	-41.529	-41.2238	-41.2238	-42.7497		276.6	-46.3197	-46.3197	-45.7093	-46.6248
	0.0767	-41.5039		0.0767	-48.2178		276.7	-41.8341	-41.529	-40.9186	-42.1393	-40.6134	-41.8341	-42.1393	-42.1393	-40.6134	-41.2238	-40.6134	-41.2238	-40.6134	-41.8341	-42.4445	-42.1393	-41.529	-41.8341	-42.4445	-40.6134	-41.2238	-41.2238	-40.3082	-41.2238	-41.8341	-43.0548	-43.9704	-43.0548	-40.3082	-43.36	-41.8341	-42.1393	-42.7497	-40.0031	-41.2238	-41.8341		276.7	-46.6248	-46.0145	-46.3197	-46.93
	0.0768	-41.8091		0.0768	-48.5229		276.8	-42.1393	-42.1393	-40.9186	-42.7497	-41.8341	-42.1393	-41.529	-42.1393	-42.1393	-41.8341	-41.8341	-40.6134	-40.9186	-41.529	-42.4445	-42.1393	-41.2238	-41.8341	-43.6652	-42.1393	-40.9186	-42.4445	-40.6134	-43.36	-41.2238	-43.0548	-43.9704	-43.0548	-42.1393	-42.1393	-41.8341	-43.0548	-42.7497	-40.6134	-41.2238	-41.2238		276.8	-46.3197	-46.0145	-45.4041	-47.2352
	0.0769	-42.1143		0.0769	-48.2178		276.9	-42.1393	-41.8341	-40.6134	-41.8341	-40.6134	-40.9186	-41.529	-41.529	-41.8341	-41.529	-41.529	-40.6134	-41.2238	-41.529	-41.8341	-41.529	-42.1393	-43.6652	-42.1393	-40.6134	-41.8341	-42.4445	-41.2238	-42.4445	-40.9186	-42.1393	-43.0548	-42.7497	-41.529	-42.4445	-41.529	-42.1393	-41.8341	-41.529	-41.8341	-41.8341		276.9	-46.93	-46.6248	-46.0145	-46.6248
	0.077	-41.5039		0.077	-47.9126		277	-41.2238	-40.9186	-41.529	-41.529	-41.529	-41.529	-42.4445	-41.8341	-42.4445	-40.6134	-40.9186	-41.529	-42.1393	-42.7497	-41.8341	-41.529	-41.8341	-42.4445	-42.4445	-39.6979	-42.7497	-42.7497	-40.6134	-41.8341	-41.529	-40.9186	-42.7497	-42.7497	-40.3082	-41.8341	-41.8341	-42.4445	-42.7497	-40.0031	-42.4445	-42.4445		277	-46.6248	-47.2352	-46.3197	-47.2352
	0.0771	-42.7246		0.0771	-48.2178		277.1	-42.1393	-41.2238	-40.9186	-42.7497	-41.2238	-41.8341	-41.529	-42.1393	-41.2238	-41.8341	-41.2238	-41.529	-40.3082	-41.2238	-42.4445	-42.4445	-41.8341	-42.7497	-42.4445	-40.6134	-41.529	-42.4445	-38.7824	-42.1393	-41.529	-41.8341	-44.2755	-43.0548	-42.7497	-41.2238	-42.4445	-42.7497	-42.4445	-40.6134	-40.6134	-42.1393		277.1	-46.3197	-45.7093	-46.3197	-46.3197
	0.0772	-42.4194		0.0772	-48.8281		277.2	-42.1393	-42.1393	-40.9186	-43.0548	-40.3082	-42.1393	-40.9186	-41.2238	-40.9186	-42.4445	-41.529	-41.2238	-40.3082	-41.8341	-42.4445	-42.1393	-42.7497	-43.0548	-42.1393	-41.2238	-39.3927	-43.0548	-40.9186	-41.8341	-40.9186	-43.0548	-43.36	-42.4445	-41.529	-41.8341	-41.8341	-42.7497	-42.7497	-40.9186	-41.2238	-41.529		277.2	-46.6248	-46.0145	-46.0145	-46.6248
	0.0773	-41.8091		0.0773	-48.5229		277.3	-40.9186	-41.8341	-41.529	-41.529	-41.2238	-42.4445	-41.529	-41.8341	-41.8341	-40.9186	-42.7497	-41.529	-41.2238	-41.8341	-42.1393	-40.9186	-42.4445	-42.4445	-41.8341	-40.6134	-41.2238	-42.4445	-40.9186	-42.4445	-40.6134	-42.4445	-42.1393	-41.8341	-40.9186	-42.1393	-41.8341	-43.0548	-43.0548	-40.6134	-42.4445	-41.529		277.3	-46.3197	-46.3197	-45.7093	-46.6248
	0.0774	-42.1143		0.0774	-49.1333		277.4	-41.2238	-41.529	-40.9186	-42.1393	-40.3082	-42.1393	-41.529	-40.6134	-41.2238	-41.8341	-40.9186	-40.3082	-41.2238	-41.8341	-42.7497	-41.2238	-41.529	-43.0548	-43.0548	-40.9186	-41.8341	-42.7497	-40.9186	-41.529	-41.529	-41.529	-43.0548	-43.0548	-42.4445	-41.2238	-41.8341	-42.4445	-42.1393	-40.9186	-41.8341	-42.4445		277.4	-46.3197	-46.6248	-46.3197	-48.4559
	0.0775	-41.5039		0.0775	-47.9126		277.5	-41.529	-42.4445	-41.8341	-43.36	-41.8341	-42.1393	-41.529	-42.7497	-41.8341	-42.4445	-40.0031	-41.529	-41.2238	-40.6134	-41.529	-41.8341	-41.529	-42.1393	-43.0548	-41.529	-42.4445	-42.7497	-41.2238	-42.1393	-41.529	-41.8341	-43.0548	-43.0548	-41.2238	-42.4445	-41.529	-43.0548	-42.4445	-40.3082	-40.6134	-41.8341		277.5	-46.6248	-46.93	-46.0145	-47.5403
	0.0776	-41.8091		0.0776	-48.5229		277.6	-41.529	-41.529	-41.2238	-42.7497	-40.6134	-41.8341	-41.8341	-41.2238	-41.8341	-41.2238	-40.6134	-40.9186	-41.2238	-41.529	-41.529	-42.1393	-43.0548	-42.1393	-43.0548	-40.9186	-41.529	-43.0548	-41.2238	-42.4445	-40.6134	-42.4445	-42.4445	-43.0548	-40.9186	-42.1393	-42.1393	-41.2238	-42.1393	-41.529	-40.6134	-41.8341		277.6	-46.0145	-46.0145	-46.0145	-47.5403
	0.0777	-42.1143		0.0777	-48.2178		277.7	-41.529	-41.8341	-40.6134	-41.8341	-40.3082	-42.1393	-41.2238	-41.529	-42.1393	-41.2238	-41.8341	-41.2238	-41.8341	-41.8341	-43.0548	-42.4445	-41.8341	-42.1393	-42.4445	-40.6134	-41.8341	-42.1393	-40.3082	-42.1393	-40.9186	-43.0548	-43.0548	-42.4445	-41.529	-41.2238	-42.4445	-42.4445	-42.4445	-40.3082	-41.2238	-41.529		277.7	-46.3197	-46.0145	-46.0145	-47.2352
	0.0778	-43.0298		0.0778	-48.5229		277.8	-41.8341	-41.529	-40.9186	-41.2238	-41.529	-42.1393	-41.529	-42.4445	-41.8341	-42.7497	-41.8341	-40.9186	-41.2238	-41.2238	-42.1393	-41.529	-41.529	-43.0548	-42.7497	-40.6134	-41.529	-42.1393	-41.2238	-43.0548	-41.8341	-43.0548	-43.36	-41.8341	-41.8341	-41.8341	-40.6134	-42.1393	-42.7497	-40.3082	-40.9186	-42.4445		277.8	-46.93	-46.93	-46.3197	-47.5403
	0.0779	-41.5039		0.0779	-47.9126		277.9	-42.1393	-41.529	-40.9186	-42.1393	-41.2238	-42.1393	-41.8341	-40.9186	-41.2238	-40.6134	-40.9186	-41.2238	-41.529	-41.529	-41.529	-41.529	-42.4445	-43.0548	-42.7497	-40.3082	-41.529	-43.0548	-41.2238	-42.7497	-41.529	-42.4445	-42.7497	-42.4445	-41.8341	-42.1393	-41.529	-41.8341	-42.4445	-41.8341	-41.529	-41.529		277.9	-46.0145	-46.6248	-46.0145	-47.2352
	0.078	-42.4194		0.078	-48.2178		278	-40.9186	-41.8341	-41.529	-42.1393	-40.3082	-41.8341	-40.9186	-41.8341	-42.1393	-41.529	-40.9186	-41.529	-41.529	-42.4445	-42.4445	-41.529	-41.8341	-42.7497	-42.4445	-41.2238	-41.529	-42.4445	-40.0031	-41.529	-40.9186	-41.529	-42.4445	-42.7497	-42.1393	-41.2238	-41.2238	-42.1393	-42.4445	-40.3082	-42.1393	-40.6134		278	-46.3197	-46.3197	-46.0145	-47.2352
	0.0781	-41.8091		0.0781	-48.5229		278.1	-42.1393	-41.2238	-41.529	-42.1393	-41.529	-41.8341	-42.4445	-41.529	-41.529	-42.1393	-40.9186	-40.6134	-42.1393	-42.1393	-41.8341	-41.529	-40.6134	-43.36	-41.8341	-40.9186	-41.529	-41.8341	-40.9186	-42.4445	-41.529	-43.0548	-43.6652	-43.36	-42.1393	-41.8341	-41.8341	-42.7497	-42.7497	-40.0031	-41.2238	-42.1393		278.1	-46.3197	-46.3197	-45.4041	-46.6248
	0.0782	-42.1143		0.0782	-48.8281		278.2	-42.1393	-41.8341	-41.2238	-43.0548	-40.6134	-41.8341	-41.529	-41.8341	-42.1393	-41.2238	-42.7497	-40.9186	-41.529	-42.1393	-41.529	-42.4445	-41.8341	-42.1393	-42.7497	-40.6134	-41.2238	-43.36	-41.2238	-41.8341	-41.8341	-42.4445	-43.9704	-43.0548	-41.8341	-42.1393	-40.9186	-42.1393	-42.4445	-40.3082	-41.8341	-42.1393		278.2	-46.3197	-46.3197	-46.0145	-47.2352
	0.0783	-42.1143		0.0783	-48.8281		278.3	-41.8341	-41.8341	-41.2238	-42.1393	-41.2238	-40.9186	-42.4445	-41.8341	-42.1393	-41.2238	-42.1393	-41.529	-40.6134	-42.1393	-41.529	-42.1393	-41.8341	-43.0548	-42.4445	-42.1393	-41.2238	-42.7497	-40.9186	-42.7497	-40.3082	-40.9186	-42.7497	-43.36	-41.8341	-40.9186	-41.8341	-43.0548	-42.1393	-40.6134	-41.529	-41.529		278.3	-46.6248	-46.6248	-46.3197	-46.93
	0.0784	-41.1987		0.0784	-48.5229		278.4	-42.4445	-41.529	-40.0031	-42.4445	-41.529	-42.7497	-42.1393	-41.8341	-40.6134	-41.2238	-40.6134	-41.2238	-41.2238	-41.8341	-41.8341	-41.8341	-41.529	-43.36	-42.4445	-41.529	-41.529	-42.7497	-40.0031	-42.1393	-39.6979	-42.4445	-42.4445	-42.1393	-42.7497	-42.1393	-41.8341	-42.4445	-43.0548	-40.9186	-40.6134	-40.9186		278.4	-46.6248	-46.3197	-45.4041	-46.93
	0.0785	-42.4194		0.0785	-48.5229		278.5	-41.8341	-41.8341	-40.6134	-42.4445	-41.529	-42.4445	-41.529	-41.529	-41.8341	-41.529	-40.3082	-40.6134	-41.8341	-41.529	-42.1393	-41.8341	-41.8341	-43.0548	-42.4445	-40.6134	-41.529	-42.4445	-40.6134	-43.0548	-40.9186	-41.8341	-43.36	-41.8341	-41.529	-42.1393	-42.1393	-41.8341	-42.7497	-40.3082	-41.529	-42.1393		278.5	-45.7093	-45.7093	-46.6248	-46.93
	0.0786	-41.8091		0.0786	-47.9126		278.6	-42.1393	-40.9186	-41.2238	-41.529	-41.529	-41.8341	-40.9186	-41.529	-42.1393	-42.1393	-41.529	-40.3082	-41.529	-42.1393	-40.9186	-41.529	-43.0548	-43.0548	-42.1393	-40.3082	-40.9186	-42.4445	-41.2238	-41.8341	-41.529	-41.529	-42.7497	-42.7497	-42.1393	-40.9186	-41.529	-42.7497	-42.4445	-39.6979	-41.2238	-42.1393		278.6	-46.6248	-46.93	-45.7093	-47.5403
	0.0787	-42.4194		0.0787	-48.2178		278.7	-41.529	-41.8341	-40.9186	-43.0548	-41.529	-41.8341	-41.8341	-41.2238	-42.1393	-42.4445	-41.529	-41.2238	-42.1393	-40.6134	-42.1393	-41.8341	-40.9186	-42.7497	-43.36	-40.9186	-42.1393	-42.7497	-40.6134	-41.2238	-41.8341	-42.7497	-42.4445	-43.36	-41.8341	-41.529	-41.529	-42.1393	-42.7497	-40.3082	-41.8341	-41.8341		278.7	-46.6248	-46.0145	-46.3197	-46.6248
	0.0788	-41.5039		0.0788	-48.5229		278.8	-40.6134	-42.1393	-40.9186	-41.2238	-41.529	-42.7497	-42.1393	-42.7497	-41.529	-41.8341	-41.8341	-40.3082	-41.8341	-42.1393	-42.1393	-42.1393	-41.8341	-43.0548	-43.0548	-41.529	-41.529	-42.4445	-40.6134	-42.4445	-41.2238	-42.7497	-42.7497	-42.7497	-42.4445	-42.1393	-42.1393	-41.529	-43.0548	-40.6134	-41.529	-40.6134		278.8	-45.7093	-46.3197	-46.3197	-47.2352
	0.0789	-41.5039		0.0789	-48.2178		278.9	-41.2238	-41.529	-40.9186	-42.7497	-40.9186	-42.1393	-41.8341	-42.7497	-41.8341	-41.8341	-40.6134	-41.529	-41.8341	-41.8341	-41.2238	-41.8341	-41.2238	-43.0548	-43.0548	-41.2238	-41.529	-41.529	-40.3082	-41.8341	-40.9186	-42.1393	-43.36	-42.1393	-40.9186	-41.8341	-41.529	-42.7497	-41.8341	-39.6979	-40.3082	-41.529		278.9	-46.0145	-46.0145	-46.6248	-47.2352
	0.079	-41.8091		0.079	-48.8281		279	-42.4445	-42.1393	-41.2238	-41.8341	-40.3082	-41.2238	-42.7497	-41.2238	-41.2238	-42.4445	-39.6979	-41.8341	-41.529	-42.4445	-40.9186	-42.1393	-41.529	-42.7497	-42.1393	-41.2238	-42.1393	-42.1393	-40.6134	-41.8341	-41.529	-42.7497	-43.36	-41.529	-41.2238	-42.4445	-42.4445	-42.1393	-42.7497	-40.6134	-42.1393	-42.1393		279	-46.3197	-46.6248	-45.7093	-46.93
	0.0791	-41.8091		0.0791	-48.8281		279.1	-41.2238	-42.7497	-40.3082	-42.1393	-40.9186	-42.4445	-41.529	-41.529	-40.6134	-41.2238	-40.9186	-42.1393	-40.6134	-41.2238	-41.8341	-41.8341	-42.7497	-42.7497	-41.8341	-40.3082	-40.9186	-43.0548	-40.9186	-43.0548	-41.2238	-43.0548	-42.7497	-42.7497	-41.529	-42.7497	-42.1393	-42.1393	-43.0548	-40.9186	-41.8341	-42.7497		279.1	-46.0145	-46.3197	-45.7093	-46.6248
	0.0792	-41.1987		0.0792	-49.1333		279.2	-41.529	-42.4445	-41.2238	-42.4445	-40.9186	-41.529	-42.7497	-42.1393	-41.529	-41.529	-41.529	-40.9186	-40.9186	-42.1393	-41.2238	-41.8341	-41.2238	-43.36	-42.7497	-40.9186	-41.529	-42.7497	-41.2238	-42.1393	-40.0031	-41.2238	-42.4445	-42.1393	-41.2238	-40.6134	-40.9186	-42.7497	-42.1393	-40.9186	-41.8341	-41.2238		279.2	-46.3197	-46.6248	-46.3197	-47.2352
	0.0793	-41.8091		0.0793	-48.2178		279.3	-41.2238	-41.529	-41.8341	-41.8341	-40.0031	-41.529	-42.7497	-42.4445	-41.8341	-42.4445	-41.529	-40.9186	-41.8341	-42.1393	-41.2238	-41.2238	-41.8341	-42.7497	-42.7497	-41.2238	-41.8341	-43.0548	-40.9186	-41.8341	-41.2238	-43.0548	-42.7497	-42.4445	-40.9186	-41.8341	-41.529	-42.1393	-42.1393	-40.6134	-41.2238	-40.6134		279.3	-46.6248	-46.3197	-46.3197	-47.8455
	0.0794	-42.4194		0.0794	-48.5229		279.4	-42.1393	-40.9186	-40.9186	-42.4445	-40.6134	-42.1393	-42.4445	-41.8341	-42.7497	-40.3082	-40.6134	-40.3082	-40.6134	-41.529	-41.2238	-41.8341	-42.1393	-42.7497	-42.7497	-40.6134	-41.529	-42.4445	-41.2238	-42.7497	-41.529	-41.8341	-43.9704	-43.36	-41.8341	-41.8341	-42.1393	-42.1393	-43.0548	-40.3082	-41.529	-42.4445		279.4	-46.0145	-46.3197	-46.3197	-46.6248
	0.0795	-41.8091		0.0795	-47.9126		279.5	-41.529	-41.2238	-41.2238	-42.1393	-40.9186	-42.1393	-42.1393	-41.2238	-40.6134	-41.8341	-41.8341	-40.3082	-40.6134	-41.2238	-41.529	-42.4445	-41.8341	-42.7497	-42.4445	-40.6134	-42.1393	-42.7497	-40.6134	-42.1393	-40.9186	-42.7497	-43.36	-42.7497	-41.529	-41.8341	-42.7497	-42.7497	-42.4445	-40.9186	-41.2238	-41.8341		279.5	-46.93	-46.0145	-46.0145	-47.8455
	0.0796	-41.8091		0.0796	-47.3022		279.6	-41.2238	-41.8341	-40.9186	-41.529	-39.3927	-42.1393	-41.8341	-41.8341	-41.8341	-42.4445	-41.2238	-41.8341	-40.6134	-42.7497	-42.1393	-41.8341	-41.2238	-42.7497	-41.8341	-41.2238	-41.529	-43.0548	-40.6134	-42.4445	-41.2238	-42.1393	-43.0548	-42.7497	-41.8341	-41.8341	-41.8341	-42.7497	-41.8341	-40.3082	-41.529	-42.7497		279.6	-46.6248	-46.6248	-46.3197	-47.5403
	0.0797	-42.7246		0.0797	-48.2178		279.7	-41.8341	-41.529	-40.9186	-42.1393	-41.2238	-40.9186	-42.1393	-42.4445	-41.529	-41.8341	-40.3082	-41.529	-41.529	-41.529	-40.9186	-41.529	-41.529	-42.4445	-42.7497	-40.9186	-40.9186	-42.7497	-40.6134	-42.7497	-40.6134	-41.529	-43.36	-41.529	-42.1393	-42.1393	-40.9186	-41.529	-41.8341	-40.6134	-41.529	-41.529		279.7	-46.6248	-46.6248	-46.3197	-47.8455
	0.0798	-41.8091		0.0798	-47.9126		279.8	-41.529	-41.8341	-40.3082	-42.4445	-41.8341	-42.4445	-41.2238	-41.8341	-40.9186	-42.4445	-41.2238	-41.529	-40.6134	-41.2238	-42.1393	-42.1393	-41.529	-42.4445	-43.36	-40.3082	-41.8341	-42.1393	-40.0031	-42.1393	-40.3082	-43.36	-43.6652	-42.4445	-42.4445	-42.4445	-41.8341	-43.0548	-41.8341	-40.6134	-40.9186	-41.2238		279.8	-46.6248	-46.3197	-46.0145	-46.6248
	0.0799	-42.1143		0.0799	-47.9126		279.9	-42.1393	-41.2238	-40.6134	-41.8341	-40.0031	-41.529	-42.1393	-41.529	-41.529	-41.8341	-41.2238	-40.9186	-41.529	-42.1393	-41.529	-42.1393	-42.4445	-42.7497	-43.0548	-40.3082	-41.2238	-42.1393	-41.8341	-42.7497	-41.2238	-42.4445	-42.7497	-41.8341	-41.529	-42.1393	-41.2238	-41.8341	-41.8341	-40.6134	-41.529	-42.1393		279.9	-46.3197	-46.6248	-46.0145	-47.5403
	0.08	-41.8091		0.08	-48.5229		280	-42.1393	-43.36	-40.6134	-41.2238	-40.3082	-40.9186	-41.2238	-42.4445	-41.2238	-41.8341	-41.2238	-40.3082	-42.1393	-41.2238	-42.4445	-41.8341	-41.2238	-41.8341	-43.0548	-41.529	-42.4445	-43.0548	-40.3082	-42.4445	-40.9186	-42.1393	-42.1393	-42.4445	-41.529	-42.1393	-42.4445	-41.529	-42.7497	-40.6134	-40.9186	-42.1393		280	-46.3197	-47.2352	-46.3197	-47.2352
	0.0801	-42.1143		0.0801	-48.5229		280.1	-41.8341	-41.8341	-40.9186	-42.4445	-41.8341	-42.4445	-41.529	-41.8341	-41.529	-41.2238	-41.2238	-41.2238	-41.2238	-41.2238	-42.1393	-41.2238	-41.529	-41.8341	-41.529	-40.6134	-41.2238	-43.36	-40.3082	-43.0548	-41.2238	-42.7497	-43.0548	-43.9704	-41.8341	-43.0548	-41.8341	-42.4445	-42.4445	-40.0031	-41.2238	-42.4445		280.1	-46.93	-46.3197	-46.6248	-47.2352
	0.0802	-42.1143		0.0802	-47.9126		280.2	-41.529	-41.8341	-41.2238	-41.529	-40.0031	-41.529	-42.4445	-41.2238	-41.8341	-40.9186	-40.6134	-40.9186	-40.6134	-41.2238	-41.8341	-42.7497	-42.4445	-42.1393	-42.1393	-39.3927	-41.8341	-42.4445	-40.9186	-43.6652	-40.3082	-42.1393	-43.0548	-43.36	-41.8341	-42.1393	-42.1393	-41.529	-41.2238	-40.0031	-40.9186	-40.9186		280.2	-46.3197	-46.6248	-45.7093	-46.6248
	0.0803	-40.8936		0.0803	-48.5229		280.3	-41.2238	-42.4445	-41.529	-41.2238	-40.9186	-41.8341	-42.4445	-42.1393	-42.4445	-41.529	-41.529	-40.6134	-41.529	-42.1393	-42.1393	-41.2238	-42.1393	-43.0548	-42.4445	-41.8341	-42.1393	-42.1393	-40.0031	-42.4445	-40.6134	-42.1393	-42.7497	-42.4445	-41.8341	-41.8341	-41.529	-41.8341	-42.1393	-40.9186	-41.8341	-40.6134		280.3	-45.7093	-46.0145	-46.3197	-47.5403
	0.0804	-41.8091		0.0804	-47.9126		280.4	-41.529	-40.9186	-40.6134	-43.0548	-41.529	-42.1393	-41.8341	-41.529	-40.6134	-41.8341	-41.529	-40.9186	-41.529	-41.2238	-41.529	-42.4445	-41.8341	-41.529	-42.7497	-40.6134	-42.4445	-42.4445	-40.9186	-42.4445	-41.2238	-43.0548	-42.7497	-42.4445	-40.9186	-41.529	-41.529	-43.0548	-42.4445	-40.0031	-42.1393	-41.8341		280.4	-46.0145	-47.2352	-46.6248	-46.93
	0.0805	-42.1143		0.0805	-47.6074		280.5	-41.529	-41.2238	-40.6134	-41.8341	-40.6134	-41.529	-40.9186	-41.2238	-40.9186	-41.2238	-42.4445	-40.9186	-41.2238	-42.1393	-42.1393	-43.0548	-41.8341	-42.1393	-42.7497	-41.2238	-41.2238	-43.36	-40.3082	-43.0548	-41.8341	-40.9186	-42.7497	-43.0548	-41.8341	-41.8341	-42.4445	-42.1393	-42.7497	-40.9186	-41.2238	-42.1393		280.5	-46.3197	-46.6248	-46.6248	-47.2352
	0.0806	-41.1987		0.0806	-48.2178		280.6	-41.2238	-41.8341	-40.9186	-42.4445	-40.9186	-41.8341	-42.4445	-42.1393	-41.2238	-41.2238	-41.529	-40.6134	-41.2238	-41.2238	-41.2238	-41.2238	-42.7497	-43.6652	-41.529	-40.6134	-41.2238	-42.1393	-39.6979	-42.1393	-40.9186	-42.4445	-43.36	-42.7497	-41.8341	-41.8341	-41.8341	-41.529	-42.1393	-40.3082	-40.3082	-41.529		280.6	-46.3197	-46.93	-46.6248	-47.2352
	0.0807	-42.1143		0.0807	-48.8281		280.7	-42.1393	-41.2238	-40.9186	-42.4445	-41.2238	-41.8341	-41.2238	-41.529	-40.9186	-40.9186	-41.2238	-41.2238	-41.529	-41.2238	-41.8341	-40.6134	-41.529	-42.4445	-42.4445	-41.2238	-41.529	-41.2238	-41.2238	-42.1393	-40.6134	-43.0548	-43.0548	-41.8341	-41.529	-42.4445	-40.6134	-43.36	-41.529	-39.3927	-42.1393	-41.8341		280.7	-46.6248	-46.6248	-46.3197	-47.5403
	0.0808	-42.1143		0.0808	-47.9126		280.8	-41.8341	-41.8341	-40.9186	-42.1393	-40.6134	-42.4445	-41.8341	-41.529	-41.529	-41.2238	-40.9186	-41.8341	-41.529	-41.2238	-41.529	-42.4445	-41.8341	-42.7497	-42.4445	-41.2238	-42.1393	-42.4445	-38.7824	-42.4445	-40.6134	-41.2238	-43.6652	-42.7497	-41.2238	-41.529	-41.8341	-43.0548	-42.4445	-40.0031	-40.9186	-42.1393		280.8	-46.3197	-46.3197	-46.0145	-47.5403
	0.0809	-41.8091		0.0809	-47.3022		280.9	-41.529	-41.8341	-40.9186	-42.1393	-40.3082	-42.1393	-42.7497	-41.8341	-41.529	-42.1393	-40.6134	-39.6979	-40.0031	-41.529	-41.2238	-41.2238	-40.9186	-42.4445	-41.8341	-39.6979	-41.2238	-42.4445	-40.9186	-41.8341	-41.529	-43.0548	-42.7497	-42.1393	-41.529	-41.529	-42.4445	-42.1393	-41.8341	-41.2238	-41.529	-41.529		280.9	-46.6248	-46.6248	-46.3197	-47.5403
	0.081	-42.4194		0.081	-48.5229		281	-41.2238	-41.529	-41.2238	-41.529	-40.9186	-40.6134	-42.1393	-41.2238	-40.6134	-42.4445	-40.9186	-40.9186	-41.8341	-41.2238	-42.1393	-41.2238	-42.4445	-42.7497	-42.7497	-41.529	-40.9186	-43.6652	-40.0031	-43.0548	-40.3082	-42.1393	-42.4445	-43.6652	-42.1393	-41.8341	-41.529	-42.1393	-41.2238	-40.9186	-41.2238	-41.529		281	-46.93	-47.2352	-46.3197	-46.93
	0.0811	-42.1143		0.0811	-47.3022		281.1	-41.8341	-42.1393	-41.8341	-41.529	-40.6134	-42.1393	-41.8341	-41.8341	-41.2238	-41.8341	-40.9186	-40.6134	-41.529	-41.8341	-41.2238	-42.1393	-41.2238	-41.8341	-42.7497	-40.9186	-42.7497	-42.4445	-40.3082	-43.0548	-40.3082	-41.529	-43.0548	-41.529	-41.2238	-42.4445	-42.1393	-42.7497	-42.1393	-40.6134	-41.8341	-41.8341		281.1	-46.0145	-46.6248	-46.3197	-47.5403
	0.0812	-41.1987		0.0812	-48.2178		281.2	-41.529	-40.9186	-41.8341	-41.8341	-40.6134	-42.7497	-42.1393	-41.8341	-41.529	-41.8341	-41.2238	-40.0031	-41.2238	-41.529	-41.529	-40.9186	-41.529	-42.1393	-41.8341	-40.0031	-40.9186	-42.1393	-40.6134	-41.8341	-40.9186	-41.529	-43.36	-42.1393	-40.3082	-42.1393	-42.1393	-42.4445	-41.8341	-40.0031	-41.2238	-41.8341		281.2	-46.93	-46.6248	-47.2352	-47.5403
	0.0813	-41.8091		0.0813	-47.6074		281.3	-41.8341	-41.529	-41.8341	-41.2238	-40.6134	-40.6134	-42.1393	-41.529	-41.529	-41.529	-41.8341	-41.529	-40.6134	-40.9186	-41.529	-41.529	-41.529	-42.1393	-41.529	-42.4445	-40.9186	-42.4445	-40.3082	-42.4445	-41.529	-42.7497	-42.7497	-43.36	-40.9186	-41.8341	-41.8341	-42.4445	-40.9186	-40.3082	-40.6134	-42.1393		281.3	-45.7093	-46.93	-46.3197	-47.5403
	0.0814	-41.8091		0.0814	-47.6074		281.4	-40.9186	-41.529	-40.3082	-42.7497	-41.2238	-42.7497	-42.1393	-41.2238	-41.2238	-42.1393	-40.9186	-41.2238	-40.9186	-42.1393	-41.529	-41.529	-41.2238	-42.1393	-42.1393	-40.9186	-41.8341	-43.0548	-40.0031	-42.7497	-40.3082	-41.529	-43.0548	-42.7497	-42.4445	-41.8341	-41.8341	-43.0548	-42.1393	-40.6134	-40.6134	-41.529		281.4	-46.6248	-46.3197	-46.0145	-47.2352
	0.0815	-42.1143		0.0815	-48.5229		281.5	-41.529	-41.529	-40.9186	-42.4445	-40.6134	-41.2238	-40.9186	-42.1393	-40.6134	-41.529	-41.2238	-40.9186	-41.8341	-41.2238	-43.0548	-41.8341	-41.529	-41.2238	-42.4445	-40.6134	-40.9186	-43.0548	-41.2238	-42.1393	-40.3082	-43.0548	-42.4445	-41.8341	-42.1393	-41.8341	-41.529	-42.1393	-42.7497	-41.529	-41.529	-40.9186		281.5	-46.0145	-46.6248	-47.2352	-47.8455
	0.0816	-41.5039		0.0816	-47.9126		281.6	-41.2238	-41.8341	-41.2238	-40.9186	-39.6979	-40.6134	-42.7497	-41.529	-41.529	-41.2238	-39.6979	-41.529	-40.0031	-42.7497	-41.529	-40.9186	-40.9186	-42.4445	-42.1393	-41.529	-41.8341	-42.7497	-40.3082	-42.1393	-40.9186	-43.0548	-42.7497	-42.4445	-41.2238	-42.1393	-41.529	-42.1393	-42.4445	-40.9186	-41.8341	-41.529		281.6	-46.6248	-46.6248	-46.6248	-46.93
	0.0817	-42.1143		0.0817	-48.8281		281.7	-41.8341	-41.529	-40.9186	-42.1393	-41.2238	-42.4445	-42.1393	-40.9186	-40.9186	-42.1393	-40.9186	-41.529	-40.6134	-40.6134	-41.529	-42.4445	-42.7497	-42.4445	-42.4445	-40.3082	-41.2238	-42.4445	-40.9186	-41.8341	-40.9186	-41.529	-43.36	-42.4445	-41.2238	-41.2238	-41.529	-42.1393	-41.2238	-40.6134	-41.8341	-41.8341		281.7	-46.6248	-46.3197	-46.0145	-47.8455
	0.0818	-42.7246		0.0818	-47.3022		281.8	-42.4445	-41.8341	-41.529	-41.8341	-40.9186	-41.8341	-41.529	-41.8341	-40.6134	-41.8341	-41.2238	-40.9186	-41.2238	-41.2238	-42.4445	-42.7497	-41.529	-42.4445	-42.1393	-41.529	-41.529	-42.1393	-40.9186	-42.4445	-40.9186	-42.7497	-42.7497	-43.0548	-41.529	-42.1393	-41.2238	-42.1393	-42.4445	-40.0031	-41.8341	-42.4445		281.8	-46.6248	-46.93	-46.6248	-46.93
	0.0819	-41.8091		0.0819	-48.2178		281.9	-42.1393	-41.2238	-40.3082	-41.8341	-40.0031	-40.6134	-42.1393	-41.529	-41.2238	-40.3082	-40.9186	-40.6134	-41.8341	-41.8341	-41.2238	-41.529	-42.4445	-42.4445	-42.1393	-40.6134	-40.6134	-41.529	-40.3082	-41.8341	-40.9186	-42.7497	-42.4445	-43.0548	-42.4445	-42.1393	-41.8341	-42.1393	-42.7497	-39.6979	-41.8341	-41.8341		281.9	-47.2352	-46.6248	-46.0145	-46.6248
	0.082	-42.4194		0.082	-48.5229		282	-41.8341	-41.8341	-40.9186	-42.7497	-40.9186	-42.4445	-41.8341	-40.9186	-41.529	-41.8341	-41.2238	-41.529	-40.9186	-41.2238	-42.1393	-41.2238	-40.9186	-42.7497	-41.8341	-40.3082	-41.2238	-43.0548	-40.6134	-41.8341	-41.2238	-42.1393	-42.1393	-42.7497	-42.1393	-42.1393	-42.4445	-41.529	-41.529	-40.9186	-40.6134	-42.1393		282	-46.6248	-46.6248	-46.0145	-47.2352
	0.0821	-42.4194		0.0821	-48.5229		282.1	-41.2238	-42.4445	-40.6134	-41.529	-41.529	-42.1393	-41.8341	-42.4445	-40.6134	-42.1393	-40.9186	-41.8341	-40.6134	-42.4445	-41.529	-41.529	-41.2238	-43.0548	-42.4445	-41.2238	-41.8341	-42.4445	-40.0031	-42.1393	-41.2238	-41.8341	-43.9704	-41.8341	-41.8341	-42.1393	-41.529	-42.1393	-40.9186	-40.6134	-41.2238	-41.529		282.1	-46.3197	-46.6248	-46.3197	-47.2352
	0.0822	-42.4194		0.0822	-48.2178		282.2	-41.529	-40.6134	-40.6134	-41.2238	-40.3082	-41.8341	-41.529	-41.529	-40.9186	-41.8341	-40.3082	-40.6134	-40.0031	-41.529	-41.2238	-40.6134	-41.8341	-43.36	-41.8341	-39.6979	-41.2238	-42.7497	-40.9186	-42.4445	-41.8341	-41.8341	-44.2755	-42.4445	-41.2238	-41.529	-42.1393	-41.8341	-42.1393	-40.9186	-41.2238	-41.2238		282.2	-46.6248	-46.0145	-46.0145	-46.93
	0.0823	-41.8091		0.0823	-48.5229		282.3	-41.529	-41.2238	-41.8341	-42.1393	-40.9186	-41.8341	-41.529	-41.2238	-41.8341	-41.529	-40.9186	-41.8341	-41.2238	-42.4445	-42.1393	-41.2238	-40.9186	-40.9186	-41.529	-41.2238	-41.529	-43.0548	-40.3082	-42.4445	-41.2238	-41.8341	-43.6652	-43.0548	-42.1393	-42.1393	-42.1393	-42.1393	-42.4445	-40.0031	-42.1393	-41.2238		282.3	-46.6248	-46.6248	-46.0145	-46.6248
	0.0824	-42.1143		0.0824	-48.8281		282.4	-41.8341	-41.529	-41.2238	-41.2238	-40.9186	-40.9186	-40.9186	-42.1393	-40.6134	-42.1393	-41.8341	-41.8341	-41.8341	-41.529	-40.9186	-42.1393	-42.7497	-43.0548	-43.36	-41.2238	-41.529	-42.4445	-40.3082	-42.4445	-40.3082	-42.1393	-43.36	-41.8341	-41.529	-42.1393	-40.9186	-42.1393	-42.4445	-39.3927	-41.529	-41.529		282.4	-47.2352	-46.6248	-46.3197	-46.93
	0.0825	-42.1143		0.0825	-48.8281		282.5	-41.529	-41.529	-40.0031	-41.529	-41.2238	-41.8341	-41.8341	-42.1393	-41.2238	-41.529	-41.2238	-40.3082	-40.6134	-42.1393	-41.8341	-41.2238	-41.2238	-42.4445	-42.1393	-40.0031	-41.8341	-42.1393	-40.6134	-42.4445	-41.2238	-42.7497	-41.2238	-42.7497	-41.2238	-40.9186	-41.8341	-42.1393	-42.4445	-40.9186	-40.6134	-41.8341		282.5	-47.2352	-46.93	-46.6248	-47.2352
	0.0826	-40.8936		0.0826	-48.2178		282.6	-41.2238	-42.4445	-40.9186	-42.1393	-40.3082	-42.7497	-42.4445	-41.2238	-41.8341	-41.529	-40.0031	-40.9186	-41.2238	-41.2238	-40.9186	-40.3082	-41.8341	-43.0548	-41.529	-41.2238	-40.9186	-42.1393	-40.6134	-41.8341	-40.9186	-42.4445	-42.4445	-42.1393	-41.2238	-41.2238	-41.8341	-43.0548	-41.529	-40.9186	-41.529	-41.2238		282.6	-46.6248	-46.6248	-46.93	-46.93
	0.0827	-41.5039		0.0827	-47.6074		282.7	-41.529	-40.9186	-40.9186	-41.529	-41.2238	-41.529	-42.1393	-42.1393	-39.6979	-40.9186	-41.529	-40.9186	-41.529	-41.2238	-42.4445	-41.2238	-41.2238	-42.4445	-43.0548	-40.9186	-41.529	-43.36	-40.0031	-43.6652	-40.3082	-42.7497	-42.7497	-42.1393	-40.9186	-41.8341	-41.529	-41.8341	-42.4445	-41.8341	-41.2238	-41.529		282.7	-46.93	-46.6248	-46.6248	-47.2352
	0.0828	-42.1143		0.0828	-48.2178		282.8	-40.6134	-41.529	-40.6134	-42.1393	-41.529	-41.8341	-42.1393	-42.1393	-40.6134	-41.529	-42.1393	-40.9186	-41.8341	-42.1393	-41.529	-42.4445	-41.529	-41.529	-43.0548	-40.3082	-41.2238	-42.4445	-40.3082	-41.2238	-41.8341	-41.8341	-43.36	-42.7497	-42.4445	-42.4445	-42.4445	-41.529	-42.7497	-40.6134	-41.2238	-42.1393		282.8	-47.2352	-46.3197	-45.7093	-46.6248
	0.0829	-42.4194		0.0829	-48.5229		282.9	-42.1393	-41.529	-40.6134	-42.7497	-40.0031	-41.8341	-41.8341	-41.529	-42.4445	-42.1393	-41.2238	-40.9186	-41.529	-42.1393	-40.9186	-40.6134	-41.8341	-42.1393	-42.1393	-40.6134	-40.9186	-42.7497	-40.3082	-42.7497	-40.6134	-43.36	-43.36	-43.0548	-41.8341	-41.8341	-41.8341	-42.1393	-42.4445	-39.3927	-42.1393	-40.0031		282.9	-46.6248	-46.3197	-46.93	-47.2352
	0.083	-40.2832		0.083	-47.9126		283	-41.2238	-41.529	-40.6134	-41.8341	-40.9186	-41.8341	-42.1393	-41.2238	-40.9186	-41.8341	-40.6134	-40.9186	-40.9186	-41.2238	-41.2238	-41.2238	-40.9186	-43.0548	-41.529	-40.3082	-40.6134	-43.36	-40.0031	-42.4445	-40.9186	-41.2238	-42.7497	-42.4445	-41.2238	-41.2238	-41.8341	-42.7497	-42.7497	-40.6134	-41.529	-41.8341		283	-46.6248	-46.0145	-46.3197	-46.93
	0.0831	-42.1143		0.0831	-47.9126		283.1	-40.6134	-42.1393	-41.2238	-42.1393	-40.9186	-42.1393	-40.6134	-42.4445	-40.9186	-41.529	-41.529	-40.9186	-41.2238	-41.2238	-42.1393	-42.1393	-42.7497	-43.0548	-43.36	-40.9186	-42.1393	-42.1393	-40.3082	-41.8341	-40.9186	-41.8341	-43.0548	-43.0548	-41.8341	-42.1393	-42.1393	-41.2238	-43.0548	-40.3082	-41.529	-41.2238		283.1	-46.93	-46.93	-46.0145	-47.5403
	0.0832	-42.1143		0.0832	-47.6074		283.2	-41.8341	-41.8341	-40.6134	-42.7497	-40.6134	-41.8341	-41.8341	-41.2238	-40.9186	-40.3082	-40.9186	-41.2238	-41.2238	-40.6134	-41.529	-41.8341	-41.8341	-42.4445	-41.8341	-41.529	-41.8341	-43.0548	-40.3082	-41.2238	-41.529	-41.8341	-41.8341	-42.7497	-41.529	-42.4445	-42.1393	-42.7497	-41.8341	-40.9186	-41.8341	-40.6134		283.2	-46.6248	-46.6248	-46.6248	-47.2352
	0.0833	-41.8091		0.0833	-48.2178		283.3	-41.529	-41.529	-41.8341	-41.529	-40.3082	-41.529	-41.8341	-40.9186	-41.8341	-40.9186	-40.9186	-40.6134	-42.1393	-42.1393	-40.9186	-40.9186	-42.1393	-42.4445	-41.529	-40.9186	-41.529	-43.0548	-40.0031	-42.7497	-41.2238	-41.8341	-42.4445	-43.0548	-42.7497	-42.1393	-41.8341	-42.7497	-42.4445	-40.0031	-41.529	-42.1393		283.3	-46.0145	-46.0145	-46.3197	-47.5403
	0.0834	-42.7246		0.0834	-48.2178		283.4	-42.1393	-41.8341	-41.8341	-42.1393	-41.2238	-41.529	-39.0875	-41.2238	-41.2238	-42.1393	-41.529	-41.529	-40.3082	-40.6134	-42.1393	-41.529	-41.529	-42.1393	-42.4445	-40.3082	-41.529	-43.36	-41.2238	-42.1393	-41.2238	-41.2238	-43.36	-41.529	-42.1393	-41.8341	-42.4445	-42.4445	-41.2238	-40.3082	-42.1393	-42.4445		283.4	-46.93	-46.6248	-46.3197	-47.8455
	0.0835	-41.5039		0.0835	-47.9126		283.5	-42.4445	-40.9186	-41.2238	-42.1393	-41.529	-42.4445	-40.0031	-41.8341	-40.3082	-41.529	-41.8341	-41.2238	-40.3082	-41.529	-41.529	-41.8341	-41.2238	-42.4445	-41.8341	-40.9186	-41.8341	-42.1393	-39.6979	-43.0548	-41.8341	-41.2238	-43.0548	-41.529	-41.8341	-41.529	-41.529	-41.8341	-42.4445	-40.9186	-41.529	-42.4445		283.5	-46.6248	-46.93	-46.6248	-47.2352
	0.0836	-41.8091		0.0836	-48.5229		283.6	-41.529	-41.2238	-40.0031	-41.8341	-40.3082	-41.8341	-39.6979	-41.2238	-41.529	-41.529	-40.9186	-40.9186	-41.2238	-41.529	-41.529	-41.8341	-41.8341	-42.1393	-42.4445	-40.9186	-42.4445	-41.529	-39.3927	-41.2238	-41.8341	-42.4445	-42.7497	-43.0548	-41.8341	-42.1393	-42.4445	-42.4445	-42.7497	-39.3927	-42.1393	-41.8341		283.6	-47.2352	-46.0145	-46.6248	-47.2352
	0.0837	-40.8936		0.0837	-47.9126		283.7	-42.1393	-41.8341	-40.6134	-42.1393	-41.529	-40.9186	-38.7824	-39.6979	-41.2238	-41.8341	-41.529	-40.6134	-40.6134	-40.6134	-42.7497	-41.8341	-41.2238	-42.1393	-43.0548	-40.9186	-40.6134	-42.1393	-40.3082	-42.1393	-40.3082	-42.4445	-43.0548	-42.4445	-40.9186	-41.529	-41.529	-42.4445	-43.0548	-40.6134	-42.1393	-41.8341		283.7	-46.93	-46.3197	-46.3197	-47.2352
	0.0838	-42.4194		0.0838	-47.6074		283.8	-41.2238	-41.2238	-40.3082	-43.0548	-40.9186	-42.1393	-40.6134	-41.8341	-40.9186	-41.529	-42.1393	-41.2238	-41.8341	-41.8341	-41.2238	-41.8341	-41.8341	-42.1393	-42.1393	-41.2238	-40.3082	-42.1393	-40.9186	-42.1393	-40.6134	-41.529	-42.1393	-41.2238	-41.529	-41.529	-42.1393	-41.8341	-42.4445	-40.9186	-40.9186	-40.9186		283.8	-46.93	-47.2352	-46.93	-47.5403
	0.0839	-41.8091		0.0839	-46.9971		283.9	-41.8341	-41.529	-40.0031	-42.4445	-40.9186	-41.8341	-40.9186	-42.1393	-41.529	-41.529	-40.6134	-41.529	-40.0031	-41.2238	-41.2238	-41.8341	-41.2238	-42.1393	-41.529	-40.6134	-41.8341	-41.529	-39.3927	-42.1393	-41.2238	-41.8341	-42.7497	-42.4445	-41.529	-42.4445	-41.529	-41.8341	-40.3082	-40.9186	-41.2238	-41.529		283.9	-46.0145	-46.3197	-45.7093	-47.5403
	0.084	-41.8091		0.084	-48.2178		284	-42.1393	-41.529	-41.529	-41.529	-40.9186	-40.9186	-40.6134	-41.529	-41.529	-41.2238	-40.9186	-39.6979	-40.6134	-41.529	-42.7497	-41.8341	-40.6134	-43.0548	-41.8341	-40.0031	-40.9186	-43.36	-40.3082	-40.9186	-40.0031	-42.4445	-42.7497	-43.36	-41.529	-41.529	-41.2238	-42.4445	-42.1393	-40.3082	-41.2238	-41.2238		284	-46.93	-46.0145	-46.3197	-47.5403
	0.0841	-43.335		0.0841	-48.2178		284.1	-40.9186	-41.529	-41.2238	-42.4445	-41.529	-42.4445	-40.9186	-41.8341	-41.2238	-41.2238	-41.529	-41.2238	-40.9186	-43.0548	-41.8341	-41.8341	-41.529	-41.8341	-41.529	-41.2238	-40.9186	-42.4445	-40.6134	-42.4445	-40.9186	-41.529	-43.9704	-42.4445	-41.529	-41.2238	-42.4445	-42.4445	-42.7497	-40.9186	-40.9186	-41.529		284.1	-46.6248	-47.2352	-46.6248	-47.2352
	0.0842	-41.8091		0.0842	-47.6074		284.2	-41.529	-41.2238	-40.9186	-40.9186	-41.2238	-42.1393	-41.2238	-40.3082	-42.1393	-40.6134	-40.9186	-41.8341	-41.529	-42.1393	-42.1393	-42.4445	-41.529	-41.8341	-41.529	-40.9186	-40.9186	-42.4445	-39.6979	-42.1393	-41.2238	-41.8341	-43.6652	-42.1393	-42.1393	-43.0548	-41.529	-41.529	-42.7497	-40.6134	-41.8341	-41.8341		284.2	-46.93	-46.6248	-46.6248	-47.8455
	0.0843	-42.7246		0.0843	-47.6074		284.3	-41.529	-41.529	-40.6134	-41.529	-40.0031	-41.8341	-40.0031	-41.8341	-41.529	-41.8341	-41.2238	-41.2238	-42.1393	-42.1393	-42.1393	-41.8341	-41.529	-42.4445	-42.4445	-40.6134	-41.2238	-42.4445	-40.6134	-42.1393	-40.3082	-42.4445	-42.1393	-42.4445	-42.1393	-42.4445	-40.9186	-42.4445	-41.8341	-40.6134	-42.1393	-42.7497		284.3	-46.93	-46.6248	-46.6248	-46.93
	0.0844	-41.5039		0.0844	-48.2178		284.4	-40.6134	-41.2238	-40.9186	-41.8341	-42.1393	-42.4445	-40.6134	-41.529	-41.2238	-41.8341	-41.2238	-40.6134	-40.6134	-41.529	-41.529	-42.1393	-41.8341	-42.1393	-42.4445	-40.9186	-41.529	-42.4445	-40.9186	-42.7497	-41.529	-42.1393	-43.0548	-42.4445	-41.2238	-42.4445	-41.529	-42.4445	-40.6134	-40.3082	-41.2238	-42.7497		284.4	-46.3197	-46.6248	-46.6248	-46.93
	0.0845	-42.4194		0.0845	-47.9126		284.5	-42.1393	-41.529	-40.9186	-41.8341	-40.6134	-41.2238	-40.6134	-40.3082	-40.9186	-41.529	-40.9186	-40.6134	-40.6134	-41.8341	-41.2238	-41.529	-42.1393	-41.8341	-41.529	-40.3082	-41.2238	-41.2238	-40.0031	-42.4445	-40.9186	-41.2238	-43.36	-41.8341	-40.9186	-41.8341	-41.529	-42.4445	-42.4445	-40.3082	-40.0031	-41.529		284.5	-46.93	-46.3197	-46.93	-46.93
	0.0846	-41.5039		0.0846	-48.8281		284.6	-41.8341	-41.2238	-41.8341	-41.529	-41.2238	-41.529	-39.6979	-41.2238	-40.9186	-41.529	-40.6134	-41.8341	-41.2238	-42.1393	-42.7497	-41.529	-42.1393	-42.4445	-41.8341	-40.6134	-41.529	-42.7497	-40.0031	-42.4445	-40.3082	-41.8341	-42.7497	-41.529	-42.7497	-41.529	-40.9186	-42.4445	-42.4445	-40.9186	-41.8341	-41.529		284.6	-47.5403	-46.93	-46.6248	-47.5403
	0.0847	-40.8936		0.0847	-48.2178		284.7	-41.529	-40.6134	-39.6979	-42.1393	-40.0031	-42.1393	-39.3927	-42.4445	-42.1393	-41.8341	-40.9186	-40.6134	-42.1393	-42.1393	-41.529	-42.4445	-41.8341	-43.0548	-43.36	-40.9186	-41.529	-42.1393	-40.3082	-42.7497	-40.6134	-42.1393	-41.8341	-42.7497	-41.2238	-42.7497	-41.8341	-40.9186	-43.0548	-40.9186	-40.9186	-40.3082		284.7	-47.2352	-46.6248	-47.5403	-46.93
	0.0848	-42.1143		0.0848	-47.9126		284.8	-42.4445	-41.8341	-40.9186	-43.0548	-40.6134	-42.4445	-39.0875	-41.2238	-42.1393	-41.529	-41.529	-40.3082	-41.529	-40.6134	-40.6134	-41.529	-41.8341	-41.2238	-41.529	-40.6134	-41.529	-42.7497	-39.3927	-42.4445	-41.2238	-41.8341	-43.0548	-41.8341	-41.2238	-40.6134	-41.529	-42.7497	-42.1393	-41.2238	-40.9186	-41.8341		284.8	-46.93	-46.6248	-46.93	-46.93
	0.0849	-41.8091		0.0849	-47.9126		284.9	-40.9186	-41.529	-41.8341	-41.2238	-40.6134	-41.8341	-40.6134	-40.9186	-42.1393	-41.8341	-40.6134	-41.529	-41.2238	-42.1393	-42.4445	-41.8341	-41.8341	-42.4445	-42.4445	-40.3082	-43.0548	-43.0548	-40.6134	-41.8341	-40.6134	-40.6134	-43.36	-41.529	-41.529	-41.529	-39.0875	-42.7497	-40.3082	-40.3082	-41.529	-41.529		284.9	-47.5403	-46.93	-46.0145	-47.8455
	0.085	-41.1987		0.085	-48.2178		285	-42.1393	-40.6134	-41.8341	-41.8341	-40.9186	-40.0031	-40.0031	-41.2238	-40.6134	-41.529	-40.6134	-40.9186	-40.0031	-40.0031	-41.529	-41.8341	-40.3082	-43.0548	-41.8341	-41.529	-41.529	-43.0548	-40.3082	-42.4445	-41.529	-42.4445	-41.8341	-42.7497	-40.9186	-41.529	-41.2238	-42.4445	-42.7497	-40.6134	-40.9186	-41.529		285	-46.6248	-47.2352	-46.6248	-46.6248
	0.0851	-42.7246		0.0851	-47.9126		285.1	-42.4445	-41.8341	-40.0031	-42.4445	-41.2238	-42.1393	-40.9186	-41.529	-41.529	-41.8341	-41.2238	-41.2238	-41.529	-41.529	-41.2238	-42.1393	-41.8341	-41.529	-41.2238	-40.6134	-40.9186	-42.1393	-40.3082	-42.4445	-40.6134	-42.1393	-43.0548	-43.36	-41.529	-41.529	-42.4445	-41.529	-42.7497	-41.529	-40.3082	-42.4445		285.1	-46.6248	-46.93	-47.2352	-47.2352
	0.0852	-41.5039		0.0852	-47.9126		285.2	-41.2238	-41.529	-40.3082	-42.4445	-40.0031	-41.2238	-39.6979	-41.529	-42.4445	-41.2238	-41.529	-42.1393	-40.9186	-41.8341	-42.1393	-42.1393	-42.1393	-42.7497	-41.529	-39.0875	-41.2238	-42.4445	-40.9186	-42.7497	-40.6134	-41.8341	-43.0548	-43.0548	-41.8341	-42.4445	-42.4445	-42.4445	-42.4445	-41.2238	-41.529	-41.529		285.2	-47.2352	-46.93	-46.93	-46.93
	0.0853	-41.5039		0.0853	-47.9126		285.3	-41.2238	-41.529	-40.9186	-41.8341	-41.529	-41.529	-40.6134	-40.6134	-40.9186	-41.529	-40.3082	-40.6134	-41.2238	-40.6134	-41.529	-40.9186	-41.2238	-41.529	-42.1393	-40.9186	-41.529	-42.4445	-40.9186	-41.529	-40.6134	-41.2238	-41.8341	-41.8341	-42.1393	-41.529	-41.529	-42.4445	-42.7497	-40.9186	-41.529	-41.8341		285.3	-47.2352	-46.93	-46.3197	-46.6248
	0.0854	-42.7246		0.0854	-48.5229		285.4	-41.529	-41.8341	-41.529	-42.4445	-41.2238	-41.8341	-40.3082	-41.8341	-40.9186	-41.8341	-40.3082	-40.9186	-41.529	-41.8341	-40.9186	-41.529	-41.8341	-42.1393	-43.0548	-40.9186	-41.2238	-41.8341	-40.6134	-42.4445	-40.9186	-42.4445	-43.36	-41.8341	-42.4445	-42.4445	-41.8341	-42.4445	-42.7497	-40.0031	-41.529	-40.9186		285.4	-46.3197	-46.6248	-46.93	-46.3197
	0.0855	-41.5039		0.0855	-49.4385		285.5	-41.529	-41.2238	-41.8341	-41.8341	-41.2238	-41.8341	-40.9186	-41.529	-41.2238	-41.8341	-40.9186	-40.9186	-41.2238	-41.2238	-41.2238	-41.2238	-41.8341	-42.7497	-42.1393	-39.3927	-40.6134	-42.7497	-40.0031	-40.9186	-40.3082	-42.7497	-43.0548	-42.1393	-41.2238	-40.9186	-41.8341	-42.1393	-42.4445	-40.9186	-41.2238	-41.529		285.5	-47.2352	-46.3197	-46.6248	-46.6248
	0.0856	-41.8091		0.0856	-47.9126		285.6	-41.8341	-41.529	-41.2238	-42.1393	-40.0031	-42.4445	-40.3082	-42.1393	-41.2238	-41.8341	-41.529	-40.9186	-41.2238	-40.9186	-41.2238	-41.8341	-40.9186	-42.7497	-42.4445	-40.9186	-40.9186	-43.36	-40.0031	-42.7497	-41.2238	-42.1393	-41.2238	-42.4445	-42.4445	-41.8341	-41.8341	-42.4445	-42.4445	-40.6134	-40.9186	-42.1393		285.6	-47.5403	-46.0145	-46.3197	-46.93
	0.0857	-41.8091		0.0857	-48.2178		285.7	-42.1393	-42.4445	-40.0031	-41.529	-40.9186	-40.9186	-40.0031	-41.2238	-41.529	-41.2238	-40.9186	-40.6134	-40.6134	-41.8341	-41.8341	-41.8341	-40.6134	-41.529	-42.7497	-41.2238	-41.529	-42.4445	-40.6134	-41.529	-40.9186	-41.529	-43.0548	-42.7497	-41.8341	-42.4445	-41.8341	-42.4445	-40.6134	-39.6979	-42.1393	-41.529		285.7	-47.2352	-46.93	-46.6248	-46.6248
	0.0858	-43.0298		0.0858	-47.9126		285.8	-41.2238	-41.2238	-41.529	-42.1393	-40.9186	-40.6134	-41.2238	-40.6134	-41.8341	-41.529	-41.529	-40.3082	-40.9186	-42.1393	-41.529	-40.9186	-40.9186	-41.529	-41.8341	-40.0031	-42.1393	-41.8341	-40.9186	-41.8341	-40.0031	-40.9186	-43.0548	-42.4445	-40.9186	-40.3082	-41.8341	-41.2238	-42.4445	-40.9186	-41.2238	-41.8341		285.8	-46.93	-46.3197	-47.2352	-46.6248
	0.0859	-42.1143		0.0859	-48.5229		285.9	-41.529	-40.6134	-41.529	-42.1393	-40.9186	-41.8341	-41.2238	-41.529	-41.2238	-41.8341	-40.0031	-41.2238	-40.6134	-40.9186	-41.8341	-41.2238	-41.8341	-42.1393	-41.529	-40.3082	-42.4445	-42.1393	-39.3927	-43.0548	-40.9186	-42.1393	-41.8341	-42.4445	-41.8341	-41.8341	-41.8341	-42.4445	-42.4445	-40.9186	-41.529	-42.4445		285.9	-46.6248	-47.5403	-46.0145	-46.93
	0.086	-42.7246		0.086	-47.3022		286	-41.8341	-41.2238	-41.529	-41.2238	-41.2238	-41.2238	-40.3082	-40.9186	-40.9186	-42.4445	-41.8341	-40.9186	-41.2238	-41.529	-41.529	-42.1393	-41.2238	-42.1393	-43.0548	-40.9186	-40.6134	-41.529	-40.6134	-43.36	-40.9186	-42.7497	-42.7497	-43.0548	-41.8341	-41.529	-40.6134	-41.8341	-41.8341	-39.6979	-40.9186	-41.8341		286	-46.3197	-46.93	-46.93	-47.2352
	0.0861	-42.1143		0.0861	-47.6074		286.1	-41.529	-41.529	-41.2238	-42.7497	-40.0031	-40.9186	-40.9186	-42.1393	-41.8341	-41.8341	-40.9186	-41.529	-40.9186	-40.9186	-41.8341	-41.8341	-41.2238	-42.7497	-42.1393	-41.529	-40.6134	-42.1393	-40.6134	-42.4445	-40.0031	-41.529	-42.7497	-43.0548	-40.3082	-40.6134	-41.529	-41.8341	-42.4445	-40.3082	-41.2238	-40.9186		286.1	-47.2352	-46.6248	-47.2352	-47.2352
	0.0862	-43.0298		0.0862	-48.5229		286.2	-42.1393	-40.6134	-41.2238	-42.1393	-40.9186	-41.2238	-40.9186	-40.9186	-42.4445	-41.8341	-40.0031	-41.2238	-41.8341	-40.9186	-41.8341	-40.6134	-41.2238	-41.8341	-41.529	-40.3082	-41.8341	-41.8341	-40.0031	-41.2238	-40.6134	-42.1393	-43.0548	-42.4445	-42.1393	-43.0548	-41.8341	-43.36	-42.1393	-41.2238	-40.6134	-41.529		286.2	-46.6248	-46.93	-46.6248	-46.3197
	0.0863	-42.4194		0.0863	-47.9126		286.3	-41.529	-41.529	-40.9186	-41.8341	-41.2238	-40.9186	-39.6979	-40.6134	-41.2238	-40.9186	-40.9186	-40.3082	-40.6134	-41.8341	-41.8341	-41.2238	-41.2238	-43.0548	-41.8341	-40.0031	-41.8341	-43.0548	-40.6134	-42.7497	-42.1393	-41.2238	-42.7497	-42.7497	-40.9186	-41.8341	-41.529	-42.4445	-41.8341	-40.0031	-41.2238	-42.4445		286.3	-46.93	-46.93	-46.6248	-47.5403
	0.0864	-41.8091		0.0864	-48.5229		286.4	-41.8341	-42.4445	-40.9186	-42.7497	-41.2238	-41.8341	-40.3082	-41.2238	-41.2238	-41.2238	-40.6134	-40.6134	-40.3082	-41.8341	-41.529	-41.8341	-41.529	-42.7497	-42.4445	-40.0031	-41.8341	-43.36	-40.6134	-42.1393	-40.9186	-42.1393	-43.6652	-42.4445	-40.9186	-41.2238	-42.1393	-42.4445	-42.4445	-39.3927	-41.8341	-41.529		286.4	-47.5403	-46.93	-46.93	-46.93
	0.0865	-42.4194		0.0865	-48.2178		286.5	-41.8341	-41.529	-40.6134	-42.1393	-40.6134	-41.8341	-42.1393	-41.529	-41.8341	-42.1393	-40.9186	-41.2238	-41.2238	-41.2238	-41.529	-42.4445	-41.8341	-41.529	-40.9186	-40.9186	-41.529	-41.8341	-40.9186	-41.8341	-40.6134	-41.8341	-42.7497	-43.0548	-42.4445	-42.1393	-41.2238	-42.4445	-42.4445	-40.9186	-41.8341	-40.6134		286.5	-46.93	-46.6248	-47.2352	-46.93
	0.0866	-41.1987		0.0866	-48.5229		286.6	-41.8341	-41.529	-41.2238	-42.4445	-40.6134	-41.529	-40.6134	-41.529	-40.9186	-42.1393	-41.2238	-41.2238	-41.2238	-41.529	-42.4445	-41.2238	-41.2238	-42.7497	-42.1393	-39.6979	-39.6979	-42.4445	-40.3082	-42.1393	-41.2238	-41.8341	-42.7497	-42.1393	-41.8341	-42.4445	-42.4445	-42.7497	-42.1393	-40.9186	-41.2238	-41.2238		286.6	-47.2352	-46.6248	-46.6248	-46.93
	0.0867	-42.4194		0.0867	-48.2178		286.7	-41.529	-41.2238	-40.9186	-42.4445	-40.9186	-41.529	-40.9186	-41.529	-40.3082	-42.4445	-40.3082	-40.3082	-41.8341	-40.6134	-41.529	-40.9186	-40.6134	-43.0548	-42.7497	-40.6134	-41.2238	-42.7497	-41.529	-41.2238	-41.8341	-41.8341	-44.2755	-41.529	-41.2238	-42.4445	-40.9186	-42.4445	-43.0548	-39.6979	-40.9186	-42.1393		286.7	-46.6248	-47.5403	-47.2352	-47.2352
	0.0868	-42.7246		0.0868	-48.2178		286.8	-41.529	-42.1393	-40.9186	-41.2238	-40.0031	-41.529	-40.9186	-40.9186	-41.2238	-41.2238	-40.9186	-40.3082	-41.2238	-40.9186	-40.6134	-41.8341	-40.3082	-42.7497	-42.1393	-41.529	-41.529	-41.8341	-41.2238	-42.4445	-41.529	-41.8341	-43.36	-42.7497	-40.9186	-41.529	-40.9186	-41.8341	-42.4445	-40.6134	-41.2238	-40.6134		286.8	-47.2352	-46.3197	-46.93	-47.2352
	0.0869	-40.8936		0.0869	-47.9126		286.9	-41.529	-41.529	-41.529	-42.1393	-41.2238	-42.1393	-42.7497	-41.2238	-41.2238	-41.8341	-41.2238	-40.9186	-40.9186	-40.9186	-41.529	-40.6134	-42.4445	-42.4445	-42.1393	-41.8341	-41.8341	-42.4445	-40.3082	-41.2238	-39.6979	-42.7497	-42.7497	-42.4445	-42.1393	-41.529	-41.8341	-42.1393	-41.8341	-40.9186	-41.529	-41.529		286.9	-46.6248	-46.93	-46.0145	-47.2352
	0.087	-41.8091		0.087	-47.9126		287	-41.2238	-40.9186	-40.6134	-42.1393	-40.6134	-41.8341	-40.6134	-41.8341	-41.2238	-42.4445	-41.2238	-41.2238	-40.9186	-41.2238	-42.4445	-41.2238	-40.6134	-41.529	-42.4445	-40.9186	-41.8341	-42.1393	-40.3082	-42.1393	-41.8341	-41.8341	-41.529	-43.9704	-41.529	-42.7497	-42.7497	-42.1393	-42.7497	-40.6134	-40.9186	-41.2238		287	-47.5403	-47.2352	-47.2352	-46.93
	0.0871	-42.7246		0.0871	-47.9126		287.1	-40.6134	-42.1393	-40.6134	-42.7497	-40.0031	-40.6134	-40.3082	-40.9186	-41.529	-41.2238	-41.8341	-40.6134	-40.9186	-40.0031	-40.6134	-41.2238	-40.9186	-42.4445	-42.1393	-40.3082	-40.9186	-43.36	-40.9186	-41.529	-41.2238	-40.9186	-43.0548	-42.1393	-41.8341	-40.9186	-41.2238	-41.8341	-41.529	-41.2238	-41.529	-41.2238		287.1	-46.93	-47.2352	-46.3197	-47.2352
	0.0872	-40.2832		0.0872	-48.5229		287.2	-41.529	-40.9186	-40.6134	-41.8341	-41.2238	-42.4445	-41.8341	-40.9186	-41.2238	-41.2238	-41.2238	-40.6134	-41.8341	-41.529	-41.529	-41.8341	-41.529	-42.1393	-42.1393	-40.6134	-41.8341	-42.4445	-40.3082	-41.529	-40.3082	-42.4445	-42.7497	-40.9186	-41.2238	-41.529	-41.8341	-43.0548	-42.4445	-40.9186	-41.2238	-40.6134		287.2	-47.2352	-46.93	-46.93	-46.3197
	0.0873	-42.1143		0.0873	-48.8281		287.3	-41.8341	-41.529	-41.2238	-41.529	-40.9186	-41.2238	-40.9186	-40.9186	-40.9186	-41.2238	-41.529	-40.6134	-41.2238	-41.8341	-41.529	-41.529	-41.529	-41.8341	-41.2238	-40.6134	-41.2238	-41.529	-40.3082	-43.36	-41.2238	-43.36	-41.8341	-43.0548	-40.9186	-41.8341	-41.8341	-41.8341	-42.4445	-40.6134	-41.529	-40.9186		287.3	-47.5403	-46.93	-46.3197	-47.5403
	0.0874	-42.4194		0.0874	-47.9126		287.4	-40.6134	-41.8341	-40.6134	-42.7497	-40.0031	-41.529	-40.3082	-41.2238	-41.529	-40.9186	-41.8341	-41.2238	-41.2238	-40.9186	-41.529	-41.8341	-41.2238	-42.4445	-42.4445	-39.6979	-41.2238	-42.4445	-40.6134	-41.8341	-41.2238	-42.7497	-42.7497	-41.8341	-41.2238	-40.9186	-41.8341	-42.4445	-41.8341	-40.6134	-40.9186	-41.2238		287.4	-46.6248	-46.3197	-46.93	-47.5403
	0.0875	-41.1987		0.0875	-48.2178		287.5	-41.529	-41.529	-41.2238	-42.1393	-41.2238	-41.2238	-40.9186	-41.8341	-40.9186	-41.529	-40.6134	-41.2238	-40.9186	-42.7497	-41.529	-41.2238	-41.529	-43.0548	-42.4445	-40.6134	-41.2238	-42.7497	-40.9186	-42.1393	-40.9186	-41.529	-42.7497	-43.0548	-40.9186	-41.8341	-41.529	-42.7497	-42.4445	-40.0031	-40.9186	-40.9186		287.5	-47.2352	-46.3197	-46.93	-47.2352
	0.0876	-43.0298		0.0876	-48.2178		287.6	-41.529	-41.2238	-40.9186	-41.2238	-40.9186	-41.8341	-41.2238	-42.1393	-41.529	-42.4445	-40.3082	-41.8341	-41.2238	-41.529	-41.2238	-42.4445	-40.9186	-41.8341	-42.4445	-41.8341	-40.6134	-42.1393	-41.529	-41.529	-40.9186	-41.2238	-41.529	-43.0548	-40.3082	-41.529	-40.3082	-42.1393	-41.2238	-40.9186	-40.9186	-41.2238		287.6	-46.93	-46.6248	-47.2352	-46.93
	0.0877	-42.1143		0.0877	-48.2178		287.7	-40.6134	-41.8341	-40.0031	-41.8341	-41.529	-42.4445	-41.8341	-41.8341	-42.1393	-41.2238	-41.2238	-41.2238	-40.6134	-40.9186	-41.529	-41.8341	-41.2238	-42.1393	-43.0548	-40.6134	-41.8341	-42.7497	-40.6134	-42.7497	-40.9186	-41.8341	-43.9704	-41.8341	-41.2238	-40.3082	-41.529	-43.36	-43.0548	-40.0031	-41.8341	-41.529		287.7	-46.3197	-46.6248	-46.93	-46.6248
	0.0878	-41.5039		0.0878	-47.6074		287.8	-41.529	-41.8341	-40.9186	-42.4445	-40.3082	-40.9186	-42.1393	-40.9186	-40.6134	-40.9186	-41.2238	-39.6979	-41.529	-40.9186	-40.9186	-41.8341	-42.4445	-41.529	-42.1393	-39.3927	-41.529	-42.7497	-39.6979	-42.4445	-41.2238	-41.8341	-42.7497	-42.4445	-41.8341	-41.8341	-41.529	-42.1393	-40.9186	-39.6979	-41.2238	-41.2238		287.8	-46.93	-47.5403	-46.3197	-47.5403
	0.0879	-42.1143		0.0879	-48.2178		287.9	-41.2238	-41.529	-41.2238	-41.8341	-40.9186	-41.2238	-40.9186	-40.9186	-40.0031	-42.1393	-40.6134	-40.6134	-41.529	-41.8341	-41.8341	-40.9186	-41.529	-41.529	-43.0548	-40.3082	-40.9186	-43.36	-40.6134	-41.8341	-40.3082	-42.1393	-42.7497	-42.4445	-41.8341	-41.529	-42.4445	-42.7497	-42.1393	-40.6134	-41.8341	-41.529		287.9	-47.2352	-46.3197	-46.6248	-46.93
	0.088	-42.1143		0.088	-48.2178		288	-40.9186	-41.529	-40.9186	-41.8341	-41.529	-41.529	-41.8341	-41.8341	-41.8341	-41.529	-40.3082	-40.9186	-40.3082	-41.529	-41.529	-41.8341	-40.0031	-43.6652	-43.0548	-40.9186	-40.9186	-42.4445	-41.2238	-42.4445	-41.2238	-41.8341	-43.0548	-42.4445	-42.1393	-41.8341	-41.2238	-42.4445	-41.529	-40.9186	-40.9186	-41.8341		288	-46.93	-46.93	-46.93	-47.5403
	0.0881	-42.7246		0.0881	-47.9126		288.1	-41.529	-41.529	-40.3082	-42.1393	-40.6134	-40.9186	-40.0031	-41.2238	-41.529	-40.3082	-41.8341	-40.9186	-40.9186	-41.2238	-41.529	-41.529	-41.529	-42.1393	-41.529	-40.6134	-41.8341	-42.4445	-40.9186	-42.1393	-40.9186	-40.9186	-42.7497	-42.4445	-41.2238	-41.529	-40.6134	-41.8341	-41.8341	-40.9186	-40.9186	-41.2238		288.1	-46.6248	-47.2352	-46.3197	-46.93
	0.0882	-42.7246		0.0882	-48.2178		288.2	-42.1393	-41.2238	-40.6134	-41.2238	-40.3082	-42.4445	-41.529	-40.9186	-41.8341	-42.1393	-41.2238	-41.529	-40.6134	-42.1393	-41.8341	-41.8341	-41.529	-42.1393	-42.1393	-40.0031	-40.6134	-43.0548	-40.6134	-42.1393	-41.529	-41.8341	-43.6652	-42.1393	-41.2238	-41.529	-42.1393	-42.4445	-42.7497	-39.6979	-41.8341	-42.1393		288.2	-47.2352	-46.93	-46.93	-46.6248
	0.0883	-42.7246		0.0883	-48.2178		288.3	-41.8341	-41.529	-41.2238	-41.8341	-40.0031	-41.2238	-40.6134	-41.2238	-40.6134	-40.9186	-41.529	-40.3082	-40.6134	-40.9186	-41.2238	-42.1393	-41.8341	-42.1393	-43.0548	-41.529	-41.2238	-41.8341	-40.6134	-43.6652	-40.3082	-43.0548	-42.1393	-42.4445	-41.529	-42.1393	-42.1393	-42.4445	-42.1393	-40.6134	-41.529	-41.529		288.3	-46.3197	-47.2352	-46.93	-46.93
	0.0884	-42.4194		0.0884	-47.6074		288.4	-41.529	-41.2238	-40.6134	-40.9186	-40.9186	-42.1393	-41.2238	-40.9186	-40.6134	-41.2238	-41.2238	-40.9186	-40.9186	-41.2238	-41.529	-42.1393	-41.2238	-42.7497	-43.36	-40.9186	-41.8341	-41.529	-41.2238	-41.529	-40.3082	-40.9186	-41.2238	-41.8341	-41.529	-42.1393	-41.8341	-41.529	-42.7497	-41.2238	-41.2238	-40.0031		288.4	-46.93	-46.0145	-46.6248	-46.6248
	0.0885	-41.8091		0.0885	-47.6074		288.5	-42.1393	-41.529	-40.9186	-42.1393	-40.3082	-42.1393	-42.1393	-41.2238	-41.529	-41.8341	-40.3082	-40.9186	-40.9186	-42.1393	-41.529	-41.2238	-41.8341	-41.2238	-42.7497	-40.6134	-40.6134	-42.4445	-40.6134	-42.4445	-41.2238	-42.4445	-43.0548	-43.0548	-41.8341	-41.8341	-41.529	-42.7497	-41.529	-40.6134	-41.2238	-41.529		288.5	-47.2352	-46.93	-46.3197	-46.6248
	0.0886	-41.5039		0.0886	-48.5229		288.6	-41.529	-42.1393	-41.2238	-42.4445	-40.0031	-41.2238	-41.529	-41.529	-41.2238	-41.2238	-40.9186	-40.9186	-40.3082	-41.2238	-41.2238	-40.9186	-41.8341	-43.0548	-42.1393	-40.3082	-42.4445	-43.36	-38.7824	-43.0548	-40.9186	-42.7497	-43.36	-43.6652	-41.529	-40.3082	-41.529	-42.7497	-41.8341	-39.3927	-40.9186	-41.529		288.6	-46.3197	-46.6248	-47.2352	-46.3197
	0.0887	-41.8091		0.0887	-47.9126		288.7	-41.2238	-41.8341	-41.529	-40.6134	-40.6134	-42.4445	-41.529	-41.529	-41.529	-40.6134	-40.9186	-40.9186	-40.9186	-41.2238	-41.529	-42.4445	-41.529	-41.8341	-42.1393	-39.6979	-41.2238	-42.7497	-40.6134	-41.8341	-40.6134	-40.9186	-43.0548	-43.0548	-42.1393	-42.1393	-41.8341	-41.8341	-42.1393	-40.9186	-41.2238	-42.1393		288.7	-46.93	-47.2352	-46.6248	-47.2352
	0.0888	-42.1143		0.0888	-47.9126		288.8	-40.9186	-41.529	-41.2238	-41.8341	-40.3082	-42.1393	-41.2238	-41.529	-41.529	-41.8341	-41.529	-41.2238	-40.9186	-41.8341	-41.8341	-42.1393	-42.1393	-41.529	-42.7497	-40.6134	-40.9186	-42.4445	-40.3082	-41.8341	-41.529	-42.1393	-42.4445	-42.7497	-41.8341	-42.4445	-41.8341	-42.4445	-41.2238	-41.2238	-41.529	-40.9186		288.8	-46.3197	-46.93	-46.93	-46.3197
	0.0889	-41.5039		0.0889	-47.9126		288.9	-42.1393	-41.2238	-40.6134	-41.8341	-39.6979	-41.529	-40.9186	-41.529	-41.529	-40.9186	-41.2238	-40.9186	-40.6134	-40.6134	-41.8341	-42.1393	-42.1393	-43.9704	-43.0548	-40.9186	-41.8341	-42.7497	-41.8341	-40.9186	-40.9186	-42.1393	-42.7497	-41.8341	-42.1393	-39.6979	-42.4445	-42.7497	-42.1393	-40.0031	-40.9186	-40.6134		288.9	-46.6248	-47.2352	-46.0145	-46.93
	0.089	-43.0298		0.089	-48.2178		289	-42.1393	-41.8341	-40.6134	-41.2238	-40.9186	-41.529	-41.2238	-41.529	-40.9186	-40.9186	-40.9186	-40.6134	-42.4445	-41.8341	-40.6134	-41.529	-41.2238	-41.8341	-42.7497	-40.9186	-40.9186	-43.36	-39.6979	-41.8341	-41.2238	-41.2238	-44.5807	-42.1393	-41.529	-41.8341	-41.2238	-41.529	-42.4445	-40.6134	-41.529	-42.1393		289	-46.3197	-47.2352	-46.6248	-46.93
	0.0891	-41.8091		0.0891	-48.2178		289.1	-40.9186	-41.529	-40.9186	-42.1393	-40.9186	-40.9186	-41.8341	-41.2238	-40.9186	-42.1393	-40.0031	-40.0031	-40.6134	-41.529	-41.529	-42.1393	-41.529	-41.529	-41.8341	-40.9186	-40.6134	-42.4445	-40.0031	-42.7497	-39.6979	-41.8341	-42.7497	-42.7497	-42.1393	-41.529	-41.2238	-41.8341	-40.9186	-40.3082	-40.9186	-42.1393		289.1	-46.93	-47.2352	-46.93	-46.6248
	0.0892	-41.5039		0.0892	-47.9126		289.2	-42.1393	-40.6134	-41.2238	-41.8341	-40.6134	-41.8341	-40.9186	-41.2238	-41.2238	-41.529	-40.6134	-39.6979	-40.0031	-41.8341	-41.529	-40.9186	-40.9186	-41.529	-42.4445	-40.0031	-42.1393	-42.4445	-40.6134	-42.1393	-40.9186	-41.529	-41.8341	-43.36	-41.8341	-41.8341	-41.8341	-42.1393	-42.4445	-40.6134	-41.8341	-41.2238		289.2	-46.93	-47.2352	-46.93	-47.2352
	0.0893	-42.1143		0.0893	-47.9126		289.3	-42.1393	-40.9186	-40.9186	-41.8341	-40.0031	-41.2238	-41.529	-41.8341	-41.2238	-41.8341	-40.9186	-40.6134	-40.9186	-41.529	-42.1393	-40.9186	-41.8341	-42.4445	-42.7497	-40.6134	-41.2238	-43.36	-41.2238	-42.7497	-40.6134	-41.8341	-42.7497	-43.0548	-41.8341	-41.529	-41.8341	-42.4445	-41.529	-40.6134	-40.9186	-41.529		289.3	-46.93	-46.0145	-46.0145	-47.2352
	0.0894	-41.8091		0.0894	-47.6074		289.4	-40.3082	-42.1393	-40.6134	-42.1393	-40.6134	-41.529	-40.6134	-40.6134	-41.529	-41.8341	-41.529	-40.9186	-41.529	-43.0548	-40.3082	-41.8341	-41.529	-42.1393	-42.7497	-40.9186	-41.2238	-42.7497	-39.3927	-41.529	-41.529	-42.7497	-42.7497	-42.1393	-41.2238	-42.4445	-41.8341	-42.7497	-42.4445	-39.6979	-40.9186	-40.9186		289.4	-46.93	-46.6248	-46.3197	-47.2352
	0.0895	-40.8936		0.0895	-48.2178		289.5	-41.2238	-41.8341	-40.6134	-42.4445	-40.3082	-42.1393	-41.529	-41.2238	-41.2238	-40.3082	-40.6134	-42.1393	-40.6134	-41.529	-40.9186	-41.8341	-42.1393	-42.1393	-42.1393	-39.6979	-42.4445	-42.4445	-40.6134	-40.9186	-40.3082	-41.529	-42.7497	-41.8341	-40.9186	-41.8341	-41.529	-42.1393	-42.4445	-40.3082	-40.6134	-40.6134		289.5	-47.5403	-47.2352	-46.93	-46.6248
	0.0896	-41.1987		0.0896	-48.2178		289.6	-41.529	-41.2238	-39.6979	-41.529	-40.3082	-41.2238	-41.8341	-41.2238	-40.9186	-41.2238	-40.3082	-40.9186	-40.9186	-41.529	-41.529	-42.1393	-40.9186	-42.7497	-41.2238	-39.6979	-40.9186	-42.1393	-40.3082	-42.7497	-40.3082	-42.4445	-43.36	-42.4445	-40.6134	-41.8341	-41.2238	-42.1393	-42.4445	-41.529	-41.2238	-41.2238		289.6	-47.2352	-47.8455	-46.6248	-46.6248
	0.0897	-42.7246		0.0897	-47.6074		289.7	-40.9186	-41.8341	-40.9186	-40.9186	-41.2238	-41.529	-40.9186	-41.529	-40.3082	-40.6134	-40.6134	-40.6134	-41.2238	-40.6134	-41.8341	-42.1393	-41.2238	-41.2238	-42.4445	-41.2238	-40.9186	-41.8341	-40.9186	-41.529	-40.6134	-42.1393	-42.1393	-42.4445	-41.529	-42.1393	-41.8341	-42.1393	-42.1393	-41.2238	-41.8341	-40.9186		289.7	-46.3197	-47.2352	-47.2352	-46.3197
	0.0898	-41.8091		0.0898	-48.2178		289.8	-41.529	-41.2238	-41.2238	-41.8341	-40.0031	-42.4445	-40.9186	-40.0031	-40.6134	-41.529	-40.3082	-41.529	-41.2238	-42.7497	-41.529	-41.2238	-41.2238	-43.0548	-43.6652	-40.9186	-41.529	-42.4445	-40.3082	-41.529	-41.2238	-41.8341	-42.7497	-42.1393	-42.1393	-42.1393	-41.8341	-41.8341	-40.9186	-39.6979	-41.8341	-41.529		289.8	-46.93	-47.2352	-46.3197	-46.0145
	0.0899	-41.5039		0.0899	-47.6074		289.9	-41.529	-41.2238	-40.9186	-42.1393	-40.6134	-41.529	-40.3082	-41.529	-41.2238	-40.3082	-41.529	-41.2238	-41.529	-41.2238	-41.529	-41.8341	-41.8341	-42.7497	-42.4445	-40.6134	-41.8341	-42.7497	-40.3082	-42.4445	-40.9186	-42.1393	-42.7497	-42.7497	-41.529	-41.529	-42.4445	-42.1393	-42.1393	-40.3082	-40.9186	-40.9186		289.9	-46.6248	-46.93	-46.0145	-46.0145
	0.09	-42.1143		0.09	-48.5229		290	-40.0031	-42.1393	-40.6134	-41.529	-41.8341	-41.8341	-41.2238	-41.529	-41.2238	-41.529	-41.529	-42.1393	-40.3082	-42.1393	-41.529	-41.2238	-40.9186	-42.1393	-42.7497	-41.529	-41.529	-42.1393	-40.3082	-41.8341	-40.3082	-42.1393	-42.7497	-42.1393	-41.2238	-41.529	-41.529	-41.8341	-41.8341	-40.3082	-40.9186	-42.1393		290	-47.5403	-47.2352	-46.93	-46.6248
	0.0901	-43.0298		0.0901	-48.5229		290.1	-41.2238	-41.8341	-40.9186	-42.4445	-40.9186	-42.4445	-40.6134	-40.3082	-41.529	-41.2238	-40.9186	-40.6134	-41.8341	-40.9186	-40.9186	-41.529	-42.7497	-41.529	-41.8341	-40.3082	-42.4445	-41.529	-41.2238	-40.9186	-40.0031	-41.8341	-42.1393	-42.4445	-41.8341	-42.7497	-41.529	-41.529	-41.529	-41.2238	-41.8341	-41.529		290.1	-46.6248	-46.93	-46.0145	-47.2352
	0.0902	-42.1143		0.0902	-49.1333		290.2	-41.529	-41.8341	-40.9186	-41.8341	-40.0031	-41.2238	-41.529	-41.2238	-41.529	-40.0031	-40.9186	-40.3082	-40.6134	-41.2238	-41.8341	-41.529	-40.6134	-42.7497	-42.1393	-40.9186	-41.2238	-41.8341	-40.3082	-41.8341	-40.6134	-42.1393	-43.0548	-42.4445	-42.1393	-41.8341	-42.4445	-42.1393	-42.1393	-40.6134	-40.6134	-41.8341		290.2	-46.6248	-46.93	-46.6248	-46.0145
	0.0903	-41.1987		0.0903	-48.2178		290.3	-41.529	-40.9186	-40.9186	-42.4445	-40.0031	-41.8341	-41.529	-42.1393	-40.9186	-41.2238	-41.529	-40.6134	-40.9186	-41.529	-42.1393	-41.529	-41.8341	-42.1393	-43.0548	-41.529	-40.9186	-41.8341	-40.9186	-43.0548	-40.9186	-41.8341	-43.36	-41.8341	-41.2238	-41.529	-41.8341	-43.36	-41.8341	-40.0031	-41.529	-41.2238		290.3	-46.3197	-46.6248	-46.0145	-46.3197
	0.0904	-42.1143		0.0904	-48.2178		290.4	-41.529	-41.529	-40.9186	-41.8341	-40.0031	-41.529	-41.8341	-40.6134	-40.9186	-41.2238	-41.2238	-40.9186	-40.9186	-41.529	-40.9186	-40.9186	-41.529	-42.7497	-42.4445	-39.6979	-41.8341	-42.7497	-40.9186	-42.1393	-41.2238	-42.1393	-42.7497	-42.7497	-40.9186	-41.529	-41.8341	-42.4445	-41.529	-40.3082	-41.2238	-40.9186		290.4	-47.5403	-47.2352	-46.93	-46.6248
	0.0905	-41.8091		0.0905	-48.5229		290.5	-41.2238	-41.529	-41.529	-41.8341	-40.3082	-41.529	-41.529	-41.8341	-40.9186	-41.529	-40.3082	-40.6134	-41.2238	-41.8341	-42.4445	-41.8341	-41.529	-41.529	-41.529	-41.2238	-41.2238	-43.0548	-40.6134	-43.36	-41.2238	-42.4445	-42.4445	-42.4445	-41.8341	-41.8341	-41.8341	-41.2238	-42.4445	-39.6979	-40.0031	-41.8341		290.5	-47.2352	-46.93	-46.3197	-47.2352
	0.0906	-41.5039		0.0906	-48.2178		290.6	-42.4445	-41.8341	-40.9186	-41.8341	-40.9186	-41.8341	-40.3082	-40.9186	-41.2238	-41.529	-41.2238	-40.3082	-40.0031	-41.2238	-41.8341	-40.9186	-41.529	-43.0548	-41.8341	-40.9186	-41.2238	-42.4445	-40.6134	-42.1393	-40.9186	-41.8341	-42.4445	-42.4445	-41.8341	-41.2238	-40.6134	-42.7497	-41.529	-41.529	-40.9186	-42.1393		290.6	-47.2352	-47.5403	-46.3197	-46.6248
	0.0907	-42.4194		0.0907	-48.2178		290.7	-40.3082	-42.4445	-40.9186	-41.8341	-40.9186	-42.1393	-41.529	-39.6979	-40.6134	-42.1393	-41.8341	-41.529	-41.2238	-41.8341	-42.1393	-41.529	-40.6134	-41.8341	-42.4445	-40.0031	-41.529	-42.4445	-40.0031	-42.1393	-40.3082	-42.4445	-43.36	-42.7497	-40.3082	-42.1393	-42.1393	-42.4445	-41.2238	-40.9186	-40.9186	-41.8341		290.7	-46.6248	-47.2352	-46.6248	-46.3197
	0.0908	-43.0298		0.0908	-47.9126		290.8	-41.2238	-41.529	-40.6134	-42.1393	-39.6979	-41.529	-40.9186	-41.529	-41.2238	-41.529	-41.2238	-40.3082	-42.1393	-40.9186	-41.529	-40.9186	-42.1393	-42.1393	-41.529	-40.9186	-41.2238	-43.36	-40.3082	-42.1393	-40.9186	-42.7497	-43.6652	-41.8341	-41.8341	-42.1393	-41.529	-40.6134	-42.4445	-39.6979	-40.9186	-40.9186		290.8	-46.93	-46.6248	-46.6248	-46.93
	0.0909	-41.1987		0.0909	-47.9126		290.9	-41.8341	-40.6134	-41.529	-41.8341	-40.9186	-41.529	-40.9186	-41.8341	-41.529	-40.9186	-40.9186	-40.9186	-41.2238	-41.529	-41.8341	-40.9186	-40.9186	-42.7497	-42.7497	-40.3082	-41.529	-42.7497	-40.6134	-41.8341	-40.3082	-41.529	-42.7497	-42.1393	-42.1393	-41.8341	-40.9186	-42.1393	-42.1393	-39.6979	-41.8341	-39.6979		290.9	-47.8455	-46.93	-46.3197	-46.93
	0.091	-43.0298		0.091	-47.9126		291	-41.529	-42.4445	-41.2238	-40.6134	-40.6134	-42.7497	-42.4445	-41.529	-40.9186	-41.2238	-40.6134	-40.3082	-40.6134	-41.529	-41.2238	-40.9186	-41.529	-42.1393	-42.4445	-40.3082	-42.4445	-42.4445	-40.0031	-42.1393	-40.6134	-42.1393	-42.1393	-42.1393	-41.8341	-41.8341	-41.8341	-43.0548	-43.0548	-41.2238	-41.529	-41.529		291	-47.5403	-46.6248	-46.3197	-46.6248
	0.0911	-41.5039		0.0911	-47.9126		291.1	-41.529	-41.2238	-40.6134	-43.0548	-39.6979	-41.8341	-41.2238	-41.8341	-41.2238	-40.9186	-40.6134	-40.0031	-40.6134	-42.1393	-40.9186	-41.8341	-41.2238	-41.2238	-43.0548	-39.6979	-41.2238	-43.0548	-40.6134	-42.4445	-40.9186	-42.7497	-42.7497	-42.1393	-40.9186	-41.2238	-41.529	-42.7497	-41.8341	-41.2238	-41.2238	-41.2238		291.1	-46.6248	-47.5403	-47.2352	-46.6248
	0.0912	-41.5039		0.0912	-48.5229		291.2	-41.2238	-40.0031	-40.3082	-41.529	-40.6134	-41.2238	-41.8341	-41.529	-41.2238	-41.529	-40.9186	-40.6134	-41.529	-41.529	-41.8341	-40.9186	-41.529	-43.0548	-42.4445	-40.3082	-40.6134	-41.529	-40.3082	-41.8341	-40.9186	-41.2238	-43.0548	-42.4445	-41.2238	-41.8341	-40.6134	-43.0548	-42.4445	-40.6134	-40.6134	-41.529		291.2	-47.5403	-46.93	-46.0145	-47.2352
	0.0913	-42.4194		0.0913	-48.2178		291.3	-41.2238	-42.1393	-40.9186	-41.8341	-40.9186	-42.1393	-41.529	-41.2238	-41.8341	-40.9186	-40.6134	-40.9186	-41.2238	-41.2238	-41.529	-40.3082	-40.9186	-43.36	-41.8341	-41.529	-41.2238	-41.8341	-41.2238	-42.4445	-41.8341	-41.529	-44.2755	-42.7497	-41.529	-41.529	-42.1393	-42.1393	-42.7497	-40.6134	-41.529	-41.529		291.3	-47.2352	-47.5403	-46.3197	-46.6248
	0.0914	-42.4194		0.0914	-47.9126		291.4	-41.2238	-41.2238	-40.9186	-42.1393	-40.9186	-41.8341	-41.8341	-41.8341	-40.0031	-41.2238	-40.6134	-40.0031	-40.0031	-40.9186	-40.9186	-41.8341	-41.2238	-42.4445	-41.8341	-39.0875	-41.529	-43.0548	-41.2238	-41.8341	-41.2238	-42.1393	-42.1393	-41.8341	-42.1393	-40.9186	-42.1393	-41.529	-42.4445	-39.3927	-41.8341	-41.2238		291.4	-46.6248	-47.2352	-46.6248	-46.93
	0.0915	-42.1143		0.0915	-48.2178		291.5	-42.1393	-41.8341	-40.9186	-41.529	-40.6134	-40.9186	-41.529	-40.9186	-40.3082	-41.529	-41.8341	-41.2238	-40.3082	-41.2238	-41.8341	-41.529	-42.1393	-41.8341	-42.1393	-40.0031	-41.529	-42.7497	-40.3082	-43.36	-41.2238	-41.2238	-41.529	-42.4445	-42.7497	-41.8341	-41.529	-41.8341	-41.8341	-40.0031	-41.2238	-40.9186		291.5	-46.3197	-46.93	-46.6248	-46.3197
	0.0916	-41.5039		0.0916	-48.2178		291.6	-41.8341	-41.8341	-41.2238	-41.8341	-40.9186	-42.4445	-40.6134	-40.3082	-41.2238	-42.7497	-40.9186	-40.6134	-41.8341	-41.529	-41.8341	-41.2238	-40.9186	-41.529	-43.0548	-40.9186	-41.529	-42.7497	-40.9186	-42.1393	-40.9186	-42.4445	-43.0548	-42.4445	-41.529	-42.1393	-42.1393	-41.8341	-42.4445	-41.2238	-41.2238	-41.2238		291.6	-46.3197	-47.2352	-46.0145	-46.6248
	0.0917	-42.7246		0.0917	-48.5229		291.7	-42.1393	-41.529	-40.0031	-42.1393	-40.6134	-41.8341	-42.1393	-41.529	-40.6134	-40.9186	-40.6134	-41.2238	-41.529	-41.2238	-42.1393	-42.7497	-42.1393	-43.0548	-42.1393	-40.6134	-41.2238	-41.529	-39.6979	-42.7497	-40.9186	-42.4445	-42.4445	-42.1393	-40.9186	-39.6979	-40.9186	-43.0548	-42.4445	-41.529	-41.529	-41.529		291.7	-46.93	-46.6248	-46.3197	-46.0145
	0.0918	-42.4194		0.0918	-48.5229		291.8	-40.9186	-41.529	-40.6134	-42.1393	-40.6134	-40.9186	-41.8341	-40.9186	-40.3082	-41.8341	-40.0031	-41.2238	-41.2238	-42.1393	-41.529	-41.529	-40.6134	-42.1393	-40.6134	-40.6134	-41.529	-42.1393	-40.3082	-41.529	-40.9186	-42.4445	-43.0548	-43.0548	-41.8341	-42.1393	-42.4445	-41.8341	-42.1393	-39.6979	-41.2238	-41.2238		291.8	-47.2352	-47.5403	-45.7093	-46.93
	0.0919	-41.8091		0.0919	-47.9126		291.9	-41.2238	-41.2238	-40.9186	-41.8341	-40.9186	-41.8341	-41.529	-41.2238	-41.2238	-41.529	-40.6134	-40.9186	-40.0031	-40.9186	-41.529	-40.6134	-41.529	-42.1393	-41.529	-40.3082	-41.2238	-42.4445	-40.9186	-43.0548	-41.8341	-42.7497	-43.0548	-42.7497	-41.529	-42.4445	-41.529	-41.529	-42.7497	-39.3927	-40.6134	-42.1393		291.9	-46.6248	-46.6248	-46.3197	-46.93
	0.092	-41.8091		0.092	-48.2178		292	-40.9186	-41.8341	-41.529	-41.2238	-40.9186	-41.529	-41.529	-41.8341	-40.3082	-41.2238	-40.0031	-40.6134	-41.529	-41.8341	-41.8341	-42.7497	-41.529	-42.4445	-42.1393	-39.6979	-41.8341	-43.0548	-39.3927	-41.8341	-41.529	-42.1393	-42.1393	-41.2238	-40.6134	-41.8341	-41.529	-41.8341	-41.8341	-40.6134	-41.2238	-41.529		292	-46.6248	-46.6248	-45.7093	-46.93
	0.0921	-43.335		0.0921	-48.2178		292.1	-41.2238	-41.2238	-40.6134	-41.8341	-40.6134	-40.9186	-40.6134	-41.529	-40.9186	-40.6134	-41.2238	-40.3082	-40.9186	-42.4445	-40.6134	-41.8341	-42.1393	-42.7497	-42.1393	-40.9186	-40.9186	-41.8341	-40.6134	-42.7497	-40.9186	-42.1393	-42.7497	-42.7497	-42.1393	-40.9186	-41.529	-42.4445	-42.1393	-40.0031	-41.529	-40.9186		292.1	-46.6248	-47.2352	-46.0145	-47.2352
	0.0922	-42.4194		0.0922	-48.5229		292.2	-42.7497	-40.9186	-40.9186	-42.4445	-40.0031	-41.2238	-40.9186	-41.8341	-40.6134	-41.529	-40.3082	-40.6134	-40.6134	-41.529	-41.8341	-41.529	-41.2238	-42.7497	-43.0548	-40.3082	-41.529	-41.529	-40.6134	-40.9186	-41.2238	-41.2238	-42.1393	-42.7497	-40.9186	-41.2238	-41.8341	-41.529	-42.1393	-40.9186	-42.1393	-41.529		292.2	-46.3197	-46.6248	-46.6248	-46.3197
	0.0923	-41.8091		0.0923	-47.9126		292.3	-41.8341	-42.7497	-40.6134	-40.9186	-41.2238	-40.9186	-41.529	-41.8341	-41.8341	-41.529	-41.529	-40.6134	-41.8341	-41.2238	-41.529	-41.2238	-42.1393	-41.529	-42.4445	-40.9186	-41.529	-42.1393	-39.6979	-42.4445	-40.3082	-42.4445	-43.0548	-41.8341	-42.7497	-42.1393	-42.4445	-42.1393	-41.8341	-40.6134	-41.2238	-40.9186		292.3	-47.2352	-46.93	-46.6248	-47.2352
	0.0924	-42.7246		0.0924	-48.2178		292.4	-41.8341	-41.2238	-40.6134	-41.8341	-40.9186	-40.9186	-40.9186	-42.1393	-40.3082	-41.529	-40.9186	-40.3082	-41.2238	-41.2238	-40.6134	-42.4445	-41.8341	-41.529	-42.1393	-40.6134	-42.1393	-42.1393	-39.3927	-41.8341	-40.9186	-42.1393	-42.7497	-42.4445	-41.8341	-41.8341	-42.4445	-42.4445	-42.1393	-40.6134	-41.2238	-41.2238		292.4	-47.2352	-46.3197	-46.93	-47.2352
	0.0925	-41.8091		0.0925	-48.2178		292.5	-41.529	-41.529	-40.3082	-41.529	-40.0031	-41.8341	-41.8341	-41.8341	-41.529	-40.9186	-40.6134	-40.3082	-41.529	-41.529	-41.529	-41.529	-40.9186	-42.7497	-41.529	-40.0031	-40.9186	-42.7497	-40.3082	-43.0548	-40.3082	-41.8341	-43.0548	-42.4445	-40.6134	-41.2238	-41.529	-43.36	-42.4445	-39.6979	-41.529	-41.529		292.5	-46.93	-46.3197	-46.6248	-46.3197
	0.0926	-42.1143		0.0926	-48.8281		292.6	-42.1393	-41.2238	-40.9186	-41.529	-40.9186	-41.8341	-41.2238	-41.529	-41.529	-41.529	-42.1393	-40.9186	-40.3082	-40.3082	-41.2238	-40.9186	-41.8341	-41.529	-42.7497	-41.2238	-40.6134	-43.0548	-40.6134	-42.7497	-40.0031	-42.1393	-42.7497	-40.9186	-41.529	-41.8341	-41.2238	-41.2238	-42.1393	-40.0031	-41.529	-42.1393		292.6	-46.93	-46.6248	-46.6248	-46.0145
	0.0927	-42.4194		0.0927	-49.1333		292.7	-41.8341	-41.529	-39.6979	-42.4445	-40.3082	-41.2238	-41.2238	-41.2238	-41.2238	-41.8341	-40.6134	-40.3082	-40.3082	-41.8341	-40.9186	-40.6134	-41.2238	-41.8341	-42.4445	-40.6134	-42.1393	-43.0548	-41.8341	-42.4445	-41.2238	-42.7497	-41.8341	-42.7497	-41.529	-40.9186	-42.1393	-41.8341	-42.4445	-40.3082	-41.2238	-41.8341		292.7	-46.93	-46.6248	-47.2352	-46.0145
	0.0928	-41.8091		0.0928	-48.8281		292.8	-40.0031	-41.529	-40.0031	-41.8341	-40.6134	-40.9186	-42.4445	-41.8341	-41.2238	-40.9186	-40.3082	-40.6134	-41.2238	-41.2238	-42.1393	-41.529	-40.9186	-42.4445	-42.1393	-40.6134	-41.529	-41.8341	-40.0031	-42.7497	-40.6134	-41.8341	-42.7497	-42.7497	-42.7497	-41.8341	-42.4445	-42.7497	-42.4445	-40.9186	-40.9186	-41.8341		292.8	-46.93	-47.2352	-46.6248	-46.6248
	0.0929	-42.4194		0.0929	-47.9126		292.9	-41.8341	-41.529	-40.9186	-40.9186	-40.6134	-42.1393	-42.1393	-40.6134	-41.529	-40.0031	-41.2238	-41.2238	-41.2238	-40.6134	-41.529	-41.2238	-41.529	-42.7497	-41.8341	-41.2238	-40.6134	-41.8341	-40.0031	-42.7497	-39.6979	-41.8341	-42.4445	-42.1393	-41.529	-41.8341	-41.529	-42.1393	-42.1393	-40.6134	-41.529	-40.3082		292.9	-47.2352	-47.5403	-46.3197	-46.3197
	0.093	-41.1987		0.093	-48.2178		293	-40.9186	-42.1393	-40.3082	-41.8341	-41.2238	-42.1393	-41.2238	-41.2238	-40.9186	-41.8341	-41.2238	-41.2238	-41.2238	-41.529	-41.529	-40.9186	-41.8341	-42.4445	-42.4445	-39.3927	-41.529	-41.8341	-41.2238	-41.2238	-41.8341	-41.8341	-43.36	-42.1393	-41.2238	-40.6134	-42.4445	-41.2238	-42.1393	-40.3082	-40.9186	-40.6134		293	-46.93	-46.93	-46.0145	-46.6248
	0.0931	-42.7246		0.0931	-48.2178		293.1	-41.529	-41.529	-40.9186	-41.8341	-40.0031	-41.8341	-41.8341	-41.2238	-40.9186	-41.8341	-40.6134	-40.9186	-41.529	-41.8341	-42.1393	-41.2238	-41.529	-42.4445	-41.8341	-40.0031	-41.8341	-41.8341	-39.6979	-42.1393	-40.9186	-42.1393	-42.7497	-43.6652	-41.2238	-40.6134	-42.1393	-42.4445	-41.8341	-40.0031	-40.9186	-41.2238		293.1	-46.93	-46.93	-46.6248	-46.3197
	0.0932	-41.8091		0.0932	-49.4385		293.2	-41.8341	-40.9186	-40.9186	-40.6134	-40.3082	-41.529	-40.3082	-42.1393	-41.2238	-41.529	-41.2238	-40.9186	-40.3082	-42.1393	-40.9186	-41.529	-40.3082	-42.1393	-43.0548	-40.3082	-41.2238	-42.4445	-40.3082	-43.0548	-40.9186	-41.529	-43.0548	-42.7497	-41.529	-41.2238	-41.8341	-42.7497	-42.7497	-40.3082	-41.2238	-40.9186		293.2	-46.93	-46.93	-46.93	-47.2352
	0.0933	-42.7246		0.0933	-48.5229		293.3	-41.529	-41.529	-40.6134	-41.8341	-40.9186	-42.7497	-41.529	-40.9186	-42.4445	-41.529	-40.6134	-40.9186	-40.6134	-41.2238	-41.2238	-41.529	-41.529	-42.1393	-42.4445	-40.0031	-41.2238	-42.1393	-40.9186	-42.4445	-40.9186	-41.8341	-41.8341	-41.8341	-41.8341	-41.8341	-41.8341	-40.9186	-42.1393	-40.9186	-41.2238	-41.2238		293.3	-46.6248	-47.8455	-46.0145	-46.3197
	0.0934	-42.4194		0.0934	-47.9126		293.4	-42.4445	-41.529	-41.2238	-41.8341	-41.529	-41.2238	-42.1393	-40.9186	-40.6134	-40.6134	-39.6979	-41.2238	-40.9186	-41.8341	-42.4445	-41.8341	-41.529	-42.7497	-42.4445	-40.6134	-41.2238	-42.1393	-39.6979	-41.2238	-40.6134	-42.4445	-41.2238	-41.529	-41.8341	-41.529	-41.8341	-42.1393	-41.8341	-40.6134	-40.9186	-42.1393		293.4	-46.6248	-46.93	-46.3197	-46.6248
	0.0935	-42.4194		0.0935	-48.5229		293.5	-40.9186	-41.2238	-41.529	-40.9186	-40.0031	-40.6134	-40.0031	-42.1393	-40.3082	-42.1393	-40.6134	-40.9186	-41.529	-42.1393	-40.9186	-42.1393	-40.3082	-43.0548	-42.1393	-40.3082	-41.529	-42.4445	-40.6134	-42.1393	-41.529	-40.9186	-43.36	-42.7497	-40.3082	-40.9186	-42.1393	-42.1393	-42.7497	-40.6134	-40.3082	-41.529		293.5	-46.3197	-47.8455	-46.6248	-46.0145
	0.0936	-42.7246		0.0936	-48.8281		293.6	-41.2238	-42.4445	-40.6134	-42.1393	-40.6134	-41.8341	-41.2238	-42.1393	-41.2238	-41.529	-41.2238	-40.6134	-40.3082	-41.2238	-42.1393	-40.6134	-42.1393	-41.8341	-41.8341	-40.6134	-41.2238	-42.1393	-40.9186	-41.529	-40.6134	-41.8341	-43.6652	-41.8341	-40.6134	-43.0548	-42.1393	-41.8341	-42.4445	-40.0031	-41.529	-41.2238		293.6	-46.93	-46.93	-46.3197	-46.3197
	0.0937	-41.8091		0.0937	-48.2178		293.7	-40.9186	-41.2238	-41.2238	-42.1393	-40.0031	-40.9186	-41.529	-41.2238	-41.2238	-41.2238	-40.6134	-40.9186	-40.3082	-41.2238	-41.8341	-40.9186	-41.529	-42.1393	-42.4445	-40.9186	-41.8341	-42.1393	-40.9186	-42.1393	-41.8341	-42.1393	-42.7497	-41.8341	-40.9186	-41.529	-42.1393	-42.1393	-41.2238	-39.6979	-41.8341	-41.2238		293.7	-46.6248	-46.93	-46.6248	-46.93
	0.0938	-42.7246		0.0938	-48.2178		293.8	-40.9186	-41.529	-40.6134	-40.6134	-40.3082	-40.6134	-41.2238	-40.6134	-40.0031	-41.2238	-40.9186	-41.2238	-40.9186	-41.8341	-41.8341	-41.2238	-42.1393	-42.4445	-41.8341	-41.2238	-42.1393	-43.0548	-39.6979	-41.529	-41.2238	-42.4445	-42.7497	-42.4445	-41.529	-40.9186	-41.8341	-42.1393	-42.4445	-40.9186	-41.529	-41.2238		293.8	-46.6248	-46.6248	-46.3197	-47.2352
	0.0939	-42.4194		0.0939	-49.1333		293.9	-41.529	-42.1393	-40.6134	-41.529	-41.2238	-41.529	-41.2238	-40.9186	-40.3082	-41.529	-41.2238	-39.6979	-40.9186	-40.9186	-41.8341	-41.529	-41.529	-41.8341	-43.0548	-40.6134	-40.9186	-42.4445	-41.2238	-43.0548	-39.6979	-42.4445	-42.4445	-42.7497	-41.8341	-42.1393	-42.1393	-42.1393	-42.7497	-40.3082	-42.1393	-41.2238		293.9	-46.3197	-46.93	-46.3197	-46.6248
	0.094	-41.8091		0.094	-49.1333		294	-41.2238	-41.529	-40.9186	-43.0548	-39.6979	-43.0548	-41.8341	-41.2238	-40.6134	-41.8341	-42.1393	-40.6134	-41.2238	-41.529	-41.529	-41.2238	-41.2238	-41.8341	-43.0548	-41.2238	-40.9186	-42.4445	-40.6134	-41.8341	-40.9186	-41.2238	-43.0548	-42.7497	-39.6979	-41.529	-41.8341	-42.7497	-42.1393	-39.6979	-40.6134	-41.8341		294	-46.93	-46.6248	-46.0145	-46.6248
	0.0941	-42.1143		0.0941	-48.5229		294.1	-40.6134	-41.2238	-40.9186	-41.2238	-40.9186	-41.8341	-41.529	-40.9186	-42.1393	-41.529	-41.529	-41.8341	-40.9186	-40.6134	-41.2238	-40.9186	-42.1393	-41.8341	-41.8341	-40.6134	-42.7497	-42.4445	-39.6979	-42.4445	-41.2238	-43.0548	-42.4445	-42.4445	-42.1393	-40.3082	-42.7497	-41.529	-42.1393	-40.3082	-40.3082	-40.9186		294.1	-47.2352	-46.3197	-46.6248	-46.93
	0.0942	-41.5039		0.0942	-48.2178		294.2	-41.529	-41.529	-40.9186	-42.1393	-40.3082	-40.6134	-41.529	-41.529	-40.6134	-41.2238	-40.9186	-41.2238	-41.529	-41.8341	-42.1393	-41.529	-40.6134	-41.529	-41.8341	-40.0031	-41.529	-42.1393	-41.529	-42.7497	-40.0031	-42.4445	-42.4445	-43.36	-41.529	-43.36	-42.7497	-41.8341	-42.7497	-40.3082	-41.529	-41.2238		294.2	-46.0145	-46.3197	-46.3197	-46.6248
	0.0943	-41.8091		0.0943	-49.1333		294.3	-41.2238	-41.529	-40.3082	-42.1393	-40.9186	-42.1393	-41.2238	-41.8341	-40.3082	-41.2238	-40.6134	-40.6134	-41.2238	-41.529	-41.8341	-42.1393	-42.1393	-42.1393	-42.1393	-40.6134	-41.8341	-41.8341	-39.3927	-42.7497	-40.9186	-40.9186	-42.4445	-42.1393	-41.8341	-40.6134	-41.529	-42.1393	-42.1393	-40.0031	-40.6134	-41.529		294.3	-46.6248	-46.93	-46.3197	-46.3197
	0.0944	-41.1987		0.0944	-48.5229		294.4	-41.8341	-41.529	-42.1393	-41.529	-40.6134	-41.529	-40.3082	-42.1393	-41.2238	-41.2238	-40.3082	-41.2238	-41.529	-42.1393	-41.2238	-41.529	-41.8341	-42.7497	-41.2238	-40.6134	-40.9186	-42.7497	-40.3082	-42.4445	-40.6134	-41.8341	-41.529	-42.1393	-41.529	-41.2238	-41.529	-42.7497	-41.529	-40.0031	-40.9186	-42.4445		294.4	-46.6248	-46.6248	-46.6248	-46.6248
	0.0945	-41.5039		0.0945	-48.5229		294.5	-41.529	-41.8341	-41.529	-41.529	-40.6134	-41.2238	-40.6134	-41.529	-41.529	-41.2238	-40.9186	-41.2238	-41.8341	-41.8341	-41.2238	-41.529	-40.9186	-42.4445	-41.8341	-40.0031	-41.2238	-42.1393	-40.6134	-42.4445	-40.3082	-42.4445	-42.4445	-42.4445	-41.2238	-41.529	-41.8341	-43.36	-41.8341	-39.6979	-41.2238	-41.529		294.5	-46.93	-46.93	-46.6248	-46.6248
	0.0946	-41.8091		0.0946	-48.5229		294.6	-41.2238	-41.2238	-40.3082	-42.1393	-40.3082	-40.6134	-42.1393	-41.2238	-40.6134	-41.8341	-41.2238	-40.3082	-40.3082	-39.6979	-41.8341	-41.2238	-41.529	-42.1393	-43.36	-40.3082	-41.8341	-42.1393	-40.3082	-41.529	-40.9186	-42.1393	-43.6652	-43.0548	-40.9186	-41.8341	-42.4445	-41.2238	-42.4445	-39.6979	-41.529	-41.529		294.6	-46.6248	-46.6248	-46.6248	-46.3197
	0.0947	-41.8091		0.0947	-48.2178		294.7	-41.8341	-41.529	-40.6134	-42.7497	-39.6979	-41.529	-40.9186	-42.1393	-41.529	-40.6134	-40.3082	-40.0031	-39.6979	-41.2238	-41.529	-41.8341	-40.9186	-41.8341	-42.4445	-40.6134	-41.529	-42.4445	-39.3927	-42.1393	-41.529	-42.4445	-42.7497	-42.1393	-40.9186	-42.4445	-41.2238	-42.4445	-41.8341	-40.6134	-40.6134	-40.6134		294.7	-46.3197	-47.2352	-46.6248	-46.3197
	0.0948	-42.7246		0.0948	-48.8281		294.8	-41.2238	-41.2238	-41.2238	-41.8341	-40.6134	-41.8341	-41.529	-41.2238	-41.8341	-41.2238	-40.6134	-40.9186	-40.6134	-41.529	-42.1393	-41.2238	-40.3082	-42.4445	-41.8341	-39.3927	-41.8341	-43.0548	-40.0031	-41.529	-39.6979	-42.4445	-42.4445	-40.9186	-42.1393	-41.529	-41.529	-42.4445	-41.529	-39.6979	-40.9186	-40.3082		294.8	-46.93	-46.6248	-46.0145	-46.6248
	0.0949	-42.4194		0.0949	-48.5229		294.9	-41.8341	-41.2238	-41.2238	-41.8341	-40.3082	-40.9186	-41.529	-40.0031	-40.9186	-41.529	-40.9186	-41.8341	-41.8341	-40.6134	-42.1393	-40.6134	-41.8341	-42.7497	-43.0548	-41.2238	-41.2238	-41.8341	-40.9186	-42.1393	-41.2238	-43.0548	-43.6652	-42.7497	-41.8341	-41.8341	-42.4445	-42.1393	-42.4445	-39.3927	-41.8341	-41.8341		294.9	-46.6248	-46.6248	-46.6248	-46.6248
	0.095	-42.7246		0.095	-48.2178		295	-41.529	-41.8341	-40.9186	-43.36	-40.6134	-41.529	-41.2238	-41.8341	-41.2238	-41.2238	-40.6134	-40.9186	-41.8341	-41.529	-41.2238	-41.2238	-40.6134	-42.1393	-41.8341	-40.9186	-41.2238	-42.7497	-38.7824	-41.2238	-41.8341	-41.529	-43.0548	-42.7497	-41.529	-41.529	-41.2238	-41.8341	-42.1393	-41.2238	-39.6979	-41.529		295	-46.3197	-46.6248	-46.0145	-46.93
	0.0951	-42.4194		0.0951	-48.2178		295.1	-41.2238	-41.8341	-40.6134	-42.1393	-39.6979	-40.9186	-42.4445	-40.9186	-41.2238	-40.9186	-39.3927	-41.2238	-41.2238	-41.2238	-40.9186	-41.2238	-41.2238	-41.8341	-41.529	-40.3082	-42.1393	-41.529	-40.3082	-42.1393	-40.3082	-42.1393	-42.4445	-42.7497	-42.4445	-40.9186	-41.8341	-41.2238	-42.1393	-39.6979	-41.2238	-41.2238		295.1	-46.0145	-46.93	-46.93	-46.93
	0.0952	-41.8091		0.0952	-48.8281		295.2	-41.529	-41.8341	-40.6134	-40.9186	-40.6134	-41.8341	-41.8341	-41.2238	-40.9186	-41.529	-41.2238	-40.6134	-40.6134	-40.3082	-43.0548	-42.4445	-41.8341	-41.8341	-41.8341	-41.2238	-41.2238	-41.2238	-40.0031	-42.4445	-41.529	-42.1393	-42.7497	-42.4445	-41.529	-42.4445	-41.529	-42.1393	-41.8341	-39.3927	-41.2238	-41.529		295.2	-46.3197	-46.93	-45.7093	-46.93
	0.0953	-41.5039		0.0953	-48.2178		295.3	-41.2238	-41.2238	-41.2238	-41.8341	-40.9186	-41.8341	-41.2238	-41.529	-41.2238	-41.2238	-41.8341	-39.6979	-40.9186	-41.529	-40.9186	-40.9186	-41.2238	-42.1393	-42.7497	-41.2238	-40.3082	-41.8341	-39.3927	-41.529	-40.3082	-42.1393	-42.7497	-40.9186	-41.529	-41.2238	-41.2238	-42.4445	-41.529	-40.6134	-41.529	-40.6134		295.3	-46.3197	-46.3197	-46.0145	-46.93
	0.0954	-41.8091		0.0954	-48.8281		295.4	-40.0031	-41.529	-40.6134	-41.529	-40.9186	-41.8341	-41.2238	-40.6134	-40.6134	-40.6134	-41.529	-41.8341	-40.3082	-42.1393	-40.6134	-40.9186	-41.2238	-41.8341	-41.2238	-41.2238	-41.529	-41.8341	-40.9186	-42.4445	-40.0031	-42.1393	-42.7497	-42.4445	-41.529	-42.1393	-40.6134	-43.0548	-42.7497	-39.6979	-40.6134	-40.6134		295.4	-46.93	-46.6248	-46.3197	-46.93
	0.0955	-42.1143		0.0955	-47.6074		295.5	-41.8341	-41.2238	-40.6134	-41.529	-40.9186	-41.529	-41.529	-41.2238	-41.529	-41.529	-40.3082	-40.9186	-41.8341	-40.3082	-41.8341	-40.9186	-41.2238	-42.1393	-42.4445	-39.6979	-41.2238	-41.8341	-40.6134	-42.7497	-40.9186	-41.8341	-42.7497	-42.7497	-40.9186	-41.529	-41.529	-42.1393	-41.8341	-40.0031	-40.9186	-41.8341		295.5	-46.93	-46.6248	-46.0145	-46.93
	0.0956	-42.4194		0.0956	-48.5229		295.6	-41.529	-42.1393	-40.3082	-41.8341	-40.9186	-42.1393	-41.2238	-42.4445	-40.9186	-41.2238	-40.9186	-40.6134	-40.9186	-41.2238	-41.2238	-42.7497	-40.9186	-41.2238	-42.4445	-40.3082	-41.8341	-41.529	-40.6134	-41.529	-41.2238	-40.6134	-43.36	-41.8341	-41.2238	-41.8341	-42.1393	-41.529	-42.1393	-40.3082	-41.529	-41.529		295.6	-46.3197	-47.5403	-45.7093	-46.0145
	0.0957	-41.1987		0.0957	-48.8281		295.7	-40.6134	-41.8341	-41.529	-41.529	-40.9186	-41.529	-40.9186	-40.9186	-41.529	-41.529	-41.529	-40.6134	-41.2238	-40.9186	-40.3082	-41.8341	-41.8341	-41.2238	-42.1393	-40.9186	-41.2238	-43.0548	-40.0031	-41.529	-39.0875	-42.1393	-42.1393	-41.8341	-41.2238	-41.8341	-41.8341	-41.529	-42.4445	-40.0031	-40.9186	-40.6134		295.7	-46.0145	-47.2352	-46.0145	-47.5403
	0.0958	-41.5039		0.0958	-48.5229		295.8	-41.8341	-41.2238	-42.1393	-41.529	-40.3082	-42.1393	-42.1393	-41.2238	-41.2238	-40.6134	-40.3082	-40.6134	-40.3082	-40.6134	-41.529	-40.9186	-41.529	-43.0548	-42.1393	-40.6134	-40.9186	-42.4445	-40.6134	-42.1393	-40.9186	-42.1393	-42.7497	-42.7497	-40.3082	-40.9186	-41.529	-41.8341	-41.8341	-39.6979	-40.0031	-40.9186		295.8	-46.3197	-46.3197	-46.93	-46.6248
	0.0959	-41.8091		0.0959	-47.9126		295.9	-42.1393	-41.8341	-40.3082	-41.8341	-40.6134	-41.2238	-41.2238	-40.9186	-40.6134	-40.9186	-40.0031	-41.2238	-40.3082	-41.8341	-41.8341	-40.3082	-41.2238	-41.8341	-42.1393	-40.3082	-40.9186	-43.0548	-41.2238	-42.1393	-41.2238	-40.9186	-43.0548	-43.0548	-41.2238	-41.529	-41.2238	-42.4445	-41.529	-39.3927	-40.6134	-41.8341		295.9	-46.3197	-46.93	-46.3197	-47.2352
	0.096	-41.5039		0.096	-48.5229		296	-40.9186	-41.8341	-40.0031	-42.4445	-40.0031	-41.8341	-40.9186	-41.2238	-41.2238	-41.2238	-41.529	-40.6134	-40.9186	-41.8341	-39.6979	-40.6134	-42.1393	-42.1393	-42.7497	-40.9186	-40.9186	-42.1393	-40.6134	-42.4445	-40.0031	-41.529	-42.1393	-42.1393	-41.2238	-41.2238	-41.529	-40.9186	-41.529	-40.3082	-41.8341	-42.1393		296	-46.93	-46.93	-46.6248	-46.93
	0.0961	-41.8091		0.0961	-48.2178		296.1	-41.2238	-40.9186	-41.529	-41.8341	-40.9186	-41.2238	-41.2238	-41.2238	-41.8341	-41.529	-40.9186	-40.9186	-40.9186	-40.6134	-41.529	-41.8341	-41.529	-41.529	-42.7497	-40.6134	-41.8341	-42.4445	-40.0031	-41.8341	-40.3082	-42.1393	-42.7497	-41.8341	-41.2238	-41.2238	-41.529	-42.4445	-42.1393	-39.3927	-40.9186	-40.6134		296.1	-46.3197	-46.0145	-46.3197	-46.93
	0.0962	-42.1143		0.0962	-48.2178		296.2	-41.529	-41.2238	-40.6134	-41.2238	-40.3082	-41.529	-41.8341	-41.529	-40.9186	-41.8341	-40.9186	-40.3082	-41.2238	-42.1393	-42.1393	-41.529	-41.2238	-42.4445	-42.7497	-40.3082	-41.2238	-42.1393	-40.0031	-42.7497	-41.2238	-42.7497	-43.36	-41.8341	-41.2238	-42.4445	-40.9186	-41.8341	-40.9186	-40.6134	-41.2238	-42.1393		296.2	-46.0145	-46.6248	-46.6248	-47.2352
	0.0963	-41.5039		0.0963	-48.5229		296.3	-40.3082	-41.8341	-40.6134	-41.8341	-40.9186	-41.8341	-41.2238	-40.9186	-41.8341	-40.6134	-40.6134	-40.9186	-41.529	-41.529	-40.6134	-41.2238	-41.529	-42.1393	-42.1393	-41.2238	-41.529	-43.0548	-40.6134	-41.8341	-41.2238	-41.529	-42.1393	-41.8341	-40.6134	-40.6134	-41.8341	-40.9186	-41.8341	-40.3082	-41.2238	-40.9186		296.3	-46.3197	-46.6248	-46.3197	-47.5403
	0.0964	-42.4194		0.0964	-48.8281		296.4	-41.8341	-41.529	-40.3082	-41.529	-40.3082	-40.9186	-40.6134	-40.6134	-40.9186	-41.2238	-40.3082	-41.2238	-40.9186	-41.8341	-41.2238	-40.6134	-40.9186	-41.8341	-42.4445	-40.6134	-40.9186	-42.4445	-39.3927	-41.529	-41.529	-40.6134	-43.0548	-42.4445	-40.9186	-41.2238	-42.4445	-42.1393	-42.4445	-39.0875	-41.529	-41.529		296.4	-46.6248	-46.6248	-46.6248	-46.6248
	0.0965	-42.1143		0.0965	-49.1333		296.5	-41.8341	-41.2238	-40.0031	-41.8341	-39.3927	-42.4445	-41.2238	-41.2238	-40.9186	-40.6134	-41.529	-40.0031	-41.2238	-42.1393	-40.9186	-41.2238	-41.2238	-42.1393	-42.1393	-39.0875	-40.9186	-40.9186	-40.0031	-43.36	-40.9186	-42.1393	-43.36	-42.1393	-41.529	-42.1393	-40.6134	-41.8341	-40.6134	-40.3082	-41.2238	-40.9186		296.5	-46.93	-46.93	-45.7093	-46.93
	0.0966	-41.5039		0.0966	-48.5229		296.6	-40.9186	-40.9186	-40.9186	-40.9186	-41.529	-41.2238	-41.2238	-41.2238	-41.529	-40.6134	-40.9186	-40.6134	-40.0031	-41.8341	-41.8341	-41.8341	-41.529	-42.4445	-41.8341	-40.0031	-41.2238	-42.4445	-40.6134	-41.8341	-41.8341	-42.4445	-42.7497	-41.2238	-41.2238	-40.6134	-41.2238	-41.529	-42.1393	-41.529	-41.2238	-41.529		296.6	-46.0145	-46.6248	-46.0145	-46.3197
	0.0967	-43.0298		0.0967	-48.8281		296.7	-41.8341	-41.2238	-41.2238	-41.8341	-40.6134	-41.2238	-40.0031	-41.8341	-41.2238	-40.6134	-39.6979	-39.6979	-40.6134	-40.9186	-41.529	-41.529	-42.1393	-42.4445	-42.4445	-40.6134	-40.9186	-42.4445	-39.6979	-42.1393	-40.6134	-42.7497	-42.7497	-42.1393	-40.9186	-41.529	-41.529	-41.8341	-41.2238	-40.6134	-41.8341	-41.529		296.7	-46.6248	-46.6248	-46.3197	-47.2352
	0.0968	-41.8091		0.0968	-48.8281		296.8	-41.529	-40.0031	-41.2238	-41.8341	-40.3082	-41.2238	-41.2238	-41.2238	-40.9186	-41.2238	-40.6134	-40.6134	-41.2238	-41.529	-40.6134	-40.9186	-41.2238	-43.9704	-42.4445	-40.6134	-40.6134	-40.9186	-39.6979	-40.9186	-40.3082	-40.9186	-42.7497	-42.1393	-42.4445	-41.529	-41.8341	-41.8341	-41.529	-40.0031	-40.6134	-41.2238		296.8	-46.3197	-46.0145	-45.7093	-47.2352
	0.0969	-41.8091		0.0969	-48.5229		296.9	-41.2238	-41.529	-40.3082	-41.2238	-41.2238	-40.9186	-41.2238	-41.529	-40.6134	-40.9186	-41.2238	-40.6134	-41.8341	-41.2238	-41.529	-40.3082	-42.1393	-42.1393	-41.529	-39.6979	-40.9186	-42.4445	-40.0031	-41.2238	-41.2238	-40.6134	-42.4445	-42.4445	-41.2238	-40.9186	-41.529	-41.8341	-42.4445	-40.9186	-40.6134	-40.9186		296.9	-45.7093	-46.3197	-46.3197	-47.2352
	0.097	-42.7246		0.097	-48.5229		297	-40.9186	-41.2238	-40.3082	-42.1393	-40.6134	-41.529	-41.529	-41.529	-40.6134	-41.529	-41.2238	-40.9186	-40.3082	-40.9186	-41.2238	-41.529	-42.1393	-42.1393	-42.1393	-40.6134	-40.9186	-42.7497	-40.9186	-42.4445	-40.9186	-42.1393	-42.4445	-41.8341	-40.9186	-42.4445	-40.9186	-41.2238	-41.8341	-40.9186	-41.8341	-41.2238		297	-46.6248	-46.6248	-46.0145	-46.3197
	0.0971	-42.1143		0.0971	-48.2178		297.1	-41.2238	-40.3082	-40.9186	-41.2238	-40.0031	-40.9186	-40.9186	-41.8341	-41.529	-41.8341	-40.0031	-41.2238	-40.0031	-41.529	-40.9186	-42.1393	-41.2238	-41.8341	-42.7497	-41.2238	-41.529	-42.7497	-39.6979	-41.2238	-41.2238	-42.4445	-43.0548	-41.8341	-42.4445	-41.2238	-41.2238	-43.36	-42.1393	-40.0031	-40.9186	-41.2238		297.1	-46.0145	-46.93	-46.3197	-46.93
	0.0972	-42.4194		0.0972	-48.2178		297.2	-40.6134	-40.6134	-41.529	-41.529	-40.6134	-41.529	-41.529	-40.9186	-41.2238	-42.4445	-40.0031	-40.6134	-41.2238	-41.529	-42.1393	-41.529	-41.8341	-41.529	-43.36	-40.0031	-41.529	-42.4445	-39.6979	-42.7497	-40.9186	-42.4445	-43.6652	-42.4445	-41.2238	-41.2238	-42.1393	-41.8341	-42.1393	-40.0031	-40.9186	-40.9186		297.2	-46.3197	-46.3197	-46.3197	-47.2352
	0.0973	-43.0298		0.0973	-49.1333		297.3	-40.9186	-42.7497	-40.9186	-42.1393	-40.9186	-41.8341	-40.9186	-40.6134	-41.529	-40.9186	-41.529	-40.6134	-41.2238	-40.3082	-42.4445	-40.6134	-41.2238	-42.1393	-41.8341	-40.0031	-41.529	-42.4445	-40.9186	-41.8341	-41.2238	-41.2238	-41.529	-42.4445	-40.9186	-41.8341	-41.529	-41.529	-41.8341	-40.9186	-41.2238	-41.8341		297.3	-46.3197	-46.6248	-46.93	-46.93
	0.0974	-42.1143		0.0974	-48.2178		297.4	-41.8341	-40.6134	-40.0031	-40.6134	-41.2238	-41.529	-41.2238	-41.2238	-40.6134	-41.529	-41.2238	-42.1393	-41.529	-41.8341	-41.529	-40.0031	-40.9186	-42.7497	-41.529	-40.0031	-41.529	-42.1393	-40.6134	-42.1393	-39.6979	-41.529	-42.4445	-42.1393	-43.36	-40.9186	-41.8341	-42.7497	-41.8341	-40.0031	-41.529	-41.2238		297.4	-46.6248	-46.93	-46.0145	-46.6248
	0.0975	-41.8091		0.0975	-48.5229		297.5	-40.6134	-41.2238	-39.3927	-41.529	-39.3927	-41.2238	-40.9186	-40.9186	-41.529	-40.9186	-40.9186	-40.9186	-41.2238	-42.1393	-42.1393	-42.1393	-40.9186	-41.529	-42.4445	-40.9186	-40.3082	-42.4445	-40.0031	-43.0548	-40.9186	-42.1393	-43.0548	-41.8341	-40.9186	-41.8341	-41.8341	-42.4445	-41.8341	-40.0031	-40.9186	-42.7497		297.5	-46.6248	-46.3197	-45.7093	-47.2352
	0.0976	-42.7246		0.0976	-49.1333		297.6	-41.2238	-41.529	-41.2238	-41.529	-40.3082	-40.9186	-40.6134	-41.2238	-41.2238	-41.2238	-40.3082	-41.2238	-41.2238	-40.9186	-41.8341	-42.1393	-42.4445	-42.1393	-42.4445	-39.6979	-41.8341	-42.4445	-40.9186	-41.529	-41.2238	-42.1393	-43.0548	-41.529	-40.9186	-42.1393	-41.529	-41.529	-41.8341	-40.6134	-40.9186	-41.529		297.6	-46.6248	-46.3197	-46.6248	-46.93
	0.0977	-41.5039		0.0977	-49.1333		297.7	-41.529	-41.529	-41.529	-41.8341	-40.3082	-42.1393	-41.529	-41.2238	-42.7497	-41.529	-39.6979	-40.0031	-41.529	-41.8341	-41.529	-42.1393	-41.2238	-42.1393	-42.4445	-40.3082	-40.9186	-42.1393	-40.6134	-41.8341	-41.2238	-42.4445	-42.4445	-42.1393	-41.2238	-40.6134	-41.529	-42.4445	-41.8341	-40.3082	-40.3082	-40.9186		297.7	-46.93	-46.93	-46.3197	-47.2352
	0.0978	-41.8091		0.0978	-48.5229		297.8	-40.9186	-40.6134	-41.2238	-41.8341	-40.3082	-41.8341	-41.2238	-41.2238	-41.529	-40.6134	-40.3082	-40.3082	-41.529	-41.8341	-40.9186	-40.9186	-40.9186	-42.1393	-41.8341	-40.6134	-40.9186	-41.8341	-40.9186	-41.529	-40.0031	-42.4445	-42.7497	-43.0548	-40.6134	-41.8341	-41.2238	-41.8341	-41.8341	-39.3927	-41.2238	-41.8341		297.8	-46.6248	-46.6248	-46.6248	-47.5403
	0.0979	-42.7246		0.0979	-48.2178		297.9	-41.8341	-40.3082	-40.6134	-40.9186	-40.9186	-42.1393	-40.3082	-41.2238	-40.6134	-42.1393	-41.2238	-40.6134	-41.529	-41.529	-41.529	-40.3082	-41.2238	-41.8341	-42.4445	-40.3082	-41.8341	-42.1393	-40.0031	-42.1393	-40.9186	-40.9186	-43.9704	-43.0548	-40.9186	-41.529	-41.2238	-41.8341	-40.6134	-40.3082	-41.529	-41.2238		297.9	-46.6248	-46.6248	-46.3197	-47.2352
	0.098	-42.1143		0.098	-48.8281		298	-40.9186	-41.529	-39.6979	-42.4445	-40.6134	-40.9186	-41.2238	-41.529	-41.2238	-41.529	-40.9186	-41.529	-41.2238	-41.2238	-41.529	-41.2238	-41.8341	-41.8341	-41.8341	-40.0031	-40.3082	-42.4445	-39.0875	-41.8341	-41.529	-41.8341	-41.8341	-41.2238	-41.529	-40.6134	-42.4445	-42.7497	-41.529	-40.6134	-41.8341	-40.3082		298	-46.3197	-46.3197	-46.6248	-46.6248
	0.0981	-42.1143		0.0981	-48.5229		298.1	-41.8341	-41.529	-41.2238	-41.2238	-40.6134	-41.2238	-40.9186	-41.2238	-40.9186	-40.3082	-40.3082	-40.9186	-40.6134	-41.8341	-41.2238	-41.2238	-40.0031	-41.529	-41.2238	-39.6979	-40.3082	-43.0548	-40.0031	-41.529	-40.3082	-42.4445	-42.1393	-41.2238	-40.6134	-41.8341	-41.2238	-42.1393	-41.2238	-40.3082	-40.0031	-41.529		298.1	-46.6248	-46.3197	-46.0145	-46.93
	0.0982	-42.4194		0.0982	-48.8281		298.2	-41.529	-39.6979	-40.6134	-41.2238	-40.6134	-41.529	-40.0031	-40.6134	-41.2238	-42.1393	-40.3082	-40.3082	-40.6134	-41.8341	-42.7497	-41.529	-41.529	-42.1393	-42.1393	-41.2238	-40.9186	-42.1393	-40.6134	-42.4445	-40.3082	-42.1393	-43.0548	-42.1393	-40.9186	-41.8341	-41.2238	-41.529	-41.8341	-40.3082	-40.9186	-41.529		298.2	-46.6248	-46.93	-46.0145	-46.6248
	0.0983	-41.8091		0.0983	-49.1333		298.3	-40.9186	-40.9186	-40.9186	-42.1393	-40.0031	-40.6134	-41.529	-41.2238	-41.2238	-41.2238	-40.3082	-40.6134	-40.9186	-41.2238	-41.2238	-40.9186	-40.6134	-41.529	-42.7497	-40.6134	-40.9186	-41.8341	-40.9186	-42.4445	-41.2238	-41.8341	-42.4445	-42.1393	-42.1393	-39.6979	-41.2238	-41.8341	-42.4445	-40.0031	-42.1393	-41.2238		298.3	-46.6248	-46.93	-46.3197	-46.6248
	0.0984	-41.5039		0.0984	-48.5229		298.4	-41.2238	-41.529	-40.3082	-41.8341	-40.3082	-40.6134	-41.8341	-41.529	-41.8341	-40.0031	-40.9186	-40.9186	-41.2238	-41.529	-41.2238	-41.8341	-40.6134	-40.9186	-41.8341	-41.2238	-40.6134	-42.7497	-39.6979	-42.1393	-41.2238	-41.529	-40.9186	-42.1393	-40.9186	-41.529	-42.1393	-42.7497	-41.2238	-40.3082	-41.2238	-41.2238		298.4	-46.6248	-46.93	-45.4041	-46.93
	0.0985	-43.0298		0.0985	-48.5229		298.5	-41.2238	-41.2238	-40.9186	-41.8341	-40.3082	-41.529	-40.9186	-40.9186	-40.9186	-41.529	-40.6134	-40.9186	-40.3082	-40.0031	-41.529	-40.9186	-41.529	-41.8341	-42.1393	-40.9186	-41.2238	-41.8341	-40.0031	-42.7497	-39.3927	-41.8341	-42.7497	-42.1393	-40.9186	-42.4445	-41.2238	-42.7497	-42.7497	-40.6134	-41.2238	-41.2238		298.5	-46.6248	-46.6248	-46.0145	-47.2352
	0.0986	-42.1143		0.0986	-48.5229		298.6	-40.0031	-41.2238	-40.9186	-41.529	-40.0031	-40.6134	-40.9186	-40.9186	-40.9186	-41.8341	-40.3082	-40.9186	-41.529	-41.529	-41.2238	-41.529	-41.529	-41.8341	-41.8341	-39.6979	-40.9186	-42.1393	-40.0031	-41.529	-41.529	-41.2238	-42.4445	-42.4445	-40.6134	-40.9186	-40.6134	-42.1393	-40.6134	-39.0875	-40.9186	-40.9186		298.6	-47.2352	-46.6248	-46.3197	-47.2352
	0.0987	-41.5039		0.0987	-48.5229		298.7	-41.529	-40.9186	-40.3082	-42.4445	-40.6134	-40.6134	-40.6134	-41.2238	-41.529	-40.6134	-40.0031	-41.2238	-40.6134	-41.529	-42.1393	-41.8341	-40.0031	-40.9186	-42.1393	-40.3082	-40.6134	-41.529	-40.6134	-42.4445	-40.9186	-42.4445	-42.1393	-41.8341	-41.8341	-41.529	-41.529	-41.8341	-41.8341	-40.0031	-40.6134	-41.8341		298.7	-47.2352	-46.6248	-46.3197	-47.2352
	0.0988	-41.8091		0.0988	-48.5229		298.8	-41.8341	-40.9186	-41.2238	-40.9186	-40.6134	-41.529	-40.9186	-41.8341	-41.8341	-40.9186	-40.6134	-40.3082	-40.6134	-40.9186	-40.9186	-41.2238	-41.529	-42.1393	-42.1393	-40.3082	-41.8341	-42.1393	-40.3082	-42.1393	-41.2238	-42.1393	-42.4445	-41.8341	-40.0031	-42.7497	-41.529	-41.529	-41.8341	-40.9186	-41.2238	-42.1393		298.8	-46.3197	-46.3197	-46.0145	-46.6248
	0.0989	-41.8091		0.0989	-48.5229		298.9	-41.529	-40.9186	-41.2238	-41.8341	-40.6134	-41.529	-41.8341	-42.4445	-41.2238	-41.529	-40.6134	-39.6979	-41.8341	-41.529	-40.6134	-42.4445	-42.4445	-41.8341	-41.529	-39.0875	-41.2238	-41.8341	-40.6134	-42.4445	-40.0031	-41.2238	-41.529	-41.8341	-40.9186	-40.9186	-42.4445	-41.529	-41.2238	-41.2238	-40.9186	-41.8341		298.9	-46.3197	-46.3197	-46.3197	-46.93
	0.099	-41.8091		0.099	-48.8281		299	-40.6134	-40.9186	-41.2238	-42.1393	-40.9186	-42.1393	-39.6979	-40.9186	-40.0031	-40.3082	-41.2238	-40.3082	-40.9186	-41.2238	-40.3082	-41.529	-40.6134	-40.9186	-41.8341	-40.3082	-40.6134	-42.1393	-40.6134	-42.1393	-40.0031	-42.1393	-42.1393	-42.1393	-41.2238	-41.2238	-41.2238	-40.9186	-41.8341	-40.0031	-41.8341	-40.9186		299	-46.0145	-46.6248	-46.0145	-46.93
	0.0991	-42.7246		0.0991	-48.8281		299.1	-40.9186	-40.9186	-40.9186	-41.2238	-40.3082	-41.529	-41.8341	-39.6979	-40.0031	-41.529	-40.0031	-40.6134	-40.9186	-41.8341	-42.1393	-41.2238	-41.2238	-42.7497	-41.8341	-40.9186	-41.529	-42.7497	-40.6134	-41.2238	-40.9186	-40.9186	-43.0548	-43.6652	-40.3082	-41.8341	-40.3082	-42.7497	-41.529	-39.6979	-40.6134	-41.529		299.1	-46.3197	-46.3197	-46.6248	-47.5403
	0.0992	-42.4194		0.0992	-48.2178		299.2	-42.7497	-40.9186	-39.3927	-41.529	-40.0031	-40.9186	-41.529	-42.4445	-41.2238	-41.8341	-39.6979	-40.6134	-41.8341	-40.6134	-41.2238	-41.2238	-40.9186	-42.7497	-43.0548	-41.529	-40.6134	-42.4445	-39.6979	-42.1393	-40.3082	-41.8341	-41.8341	-42.1393	-40.9186	-41.529	-41.529	-41.529	-42.7497	-40.3082	-40.3082	-40.6134		299.2	-46.6248	-46.6248	-46.3197	-46.93
[truncated: 999,043+ more rows]
[truncated: 40 more columns]

## Sheet: Fig 2
																																		Control
	NaHS				Control	NaHS	Wash						GYY4137				Control	GYY4137	Wash							Control (n=9)			NaHS (n=9)
[truncated: 5,950 more rows]
[truncated: 19 more columns]

## Sheet: Fig 3
		Control			NaHS
	V(mV)	Mean	SD	SE	Mean	SD	SE			Control													NaHS													Ikur itest/icontrol @50mV				time (ms)	Control	NaHS		time (ms)	Control	DPO-1
[truncated: 2,411 more rows]
[truncated: 92 more columns]

## Sheet: Fig 4
																			Kv1.5	Paced			Paced +GYY4137
[truncated: 100,053 more rows]

[truncated: 1 more sheets: Fig 5]
